# Supplementary material for: Transcriptome and Metabonomics Combined Analysis Revealed the Defense Mechanism Involved in Hydrogen-Rich Water-Regulated Cold Stress Response of Tetrastigma hemsleyanum
Source: Front Plant Sci. 2022 Jun 23;13:889726. doi: 10.3389/fpls.2022.889726 (PMC9260428; doi:10.3389/fpls.2022.889726)
Supplement: Supplementary Table 1 — All differentially accumulated metabolites in CK, TH-0%, and TH-75% groups. [file Table_1.XLSX]

## Sheet: Sheet1
Index	Formula	Compounds	Class I	Class II	Level	CK-1	CK-2	CK-3	TH-0%-1	TH-0%-2	TH-0%-3	TH-75%-1	TH-75%-2	TH-75%-3	cpd_ID	kegg_map
pmf0096	C2H2O4	Oxalic acid	Phenolic acids	Phenolic acids	B	45164	39435	58301	68429	66440	82170	73472	33771	82867	C00209	ko00230,ko00630,ko01100
pmb0484	C5H13NO	Choline	Alkaloids	Alkaloids	B	24634000	23919000	21974000	19936000	20634000	26862000	24306000	21210000	24480000	C00114	ko00260,ko00564,ko01100,ko02010
pmb1096	C8H7N	Indole	Alkaloids	Plumerane	A	65781	61302	67921	90811	69109	60242	41589	54829	65125	C00463	ko00380,ko00400,ko00402,ko01100,ko01110
mws0191	C5H11NO2	Betaine	Alkaloids	Alkaloids	A	9	9	9	9	9	9	9	9	9	C00719	ko00260,ko01100,ko02010
pmp001287	C8H9N	N-Benzylmethylene isomethylamine	Alkaloids	Alkaloids	A	9014600	8906000	7997600	8450300	8638500	7206700	7762600	7881600	8287100	--	--
pmb0069	C7H7NO	Benzamide	Phenolic acids	Phenolic acids	B	8978900	7104300	2448100	6651500	5394700	4469700	3784700	6795700	4330400	C09815	--
mws0491	C8H11N	Phenethylamine	Alkaloids	Alkaloids	A	36199000	28233000	10547000	27491000	22289000	19477000	16349000	28759000	19365000	C05332	ko00360,ko01100
Lmbn001930	C7H6O2	2-Hydroxybenzaldehyde (Salicylaldehyde)	Phenolic acids	Phenolic acids	A	44086	51639	38260	38925	21991	40616	44227	44561	58810	C06202	ko01100
mws0628	C7H6O2	4-Hydroxybenzaldehyde	Phenolic acids	Phenolic acids	A	246700	263340	180530	163700	212300	265080	240800	257190	298140	C00633	ko01100
ML10179289	C8H10O	2-Phenylethanol	Phenolic acids	Phenolic acids	A	7854100	6101400	2067100	5551700	3928300	4084700	3327000	6060000	3834900	C05853	ko00360
pmp001086	C6H6O3	5-Hydroxymethylfurfural	Phenolic acids	Phenolic acids	B	924710	928430	1586300	1689300	1740600	1800600	1501900	974830	1612200	C11101	--
NK10264324	C6H6O3	1,3,5-Benzenetriol	Phenolic acids	Phenolic acids	A	3231800	2340300	2022100	2063800	1919100	3528900	2350900	2570300	3246500	C02183	--
pme2693	C6H14N2O	N-Acetylputrescine	Alkaloids	Phenolamine	B	187280	192210	148220	159840	180860	252890	201590	159870	244220	C02714	ko00330,ko01100
pmb0501	C5H14N4	Agmatine	Alkaloids	Phenolamine	B	176230	182630	143490	152230	157070	240240	186620	158880	225690	C00179	ko00330,ko01100
pmp001198	C6H13NO2	6-Deoxyfagomine	Alkaloids	Alkaloids	A	2090200	2015900	3402000	3730100	3775700	3210000	4071700	1843100	3801400	--	--
Hmbn002174	C8H8O2	4-Hydroxyacetophenone	Phenolic acids	Phenolic acids	B	6822.8	13312	6747.8	5675.5	11294	9639.5	11904	7311.2	9575.2	C10700	ko01100
pme2268	C7H7NO2	Trigonelline	Alkaloids	Alkaloids	A	19807000	22013000	19574000	17999000	19886000	30604000	28709000	19289000	29197000	C01004	ko00760
mws1336	C7H7NO2	4-Aminobenzoic acid	Phenolic acids	Phenolic acids	B	64287	53197	44158	40511	44234	78539	72257	47719	89050	C00568	ko00790,ko01100
pme1738	C7H9N2O	3-Carbamyl-1-methylpyridinium(1-Methylnicotinamide)	Alkaloids	Alkaloids	B	56304	76294	48523	58758	53075	95266	89008	63075	92770	C02918	ko00760,ko01100
Lmbn001981	C7H6O3	2,5-Dihydroxybenzaldehyde*	Phenolic acids	Phenolic acids	A	109190	62700	77370	155320	83454	122000	71404	73109	86200	C05585	ko00350,ko01100
Lmgn001670	C7H6O3	Salicylic acid	Phenolic acids	Phenolic acids	A	195850	168290	393880	361670	139360	242640	139980	233960	166830	C00805	ko00360,ko01100,ko01110,ko04075
Hmgn001653	C7H6O3	Protocatechualdehyde*	Phenolic acids	Phenolic acids	A	119630	85791	129860	177210	88914	143140	93106	43507	171400	C16700	ko00950
mws0749	C7H6O3	4-Hydroxybenzoic acid	Phenolic acids	Phenolic acids	A	217250	233380	122110	150200	133160	299970	201150	168030	222190	C00156	ko00130,ko00790,ko01100,ko01110
mws2368	C8H10O2	Tyrosol	Phenolic acids	Phenolic acids	B	23268	20522	32647	49979	17247	31858	16543	27538	24428	C06044	ko00350,ko01100
pme2828	C6H5NO3	4-Nitrophenol	Phenolic acids	Phenolic acids	A	11232000	17049000	12606000	14541000	9285400	14486000	10177000	14824000	10926000	C00870	--
Zmzn002575	C6H5NO3	2-Nitrophenol	Phenolic acids	Phenolic acids	A	162400	161120	126110	128970	117710	149380	121750	129780	138360	C01988	--
pmf0132	C6H4O4	Coumalic acid	Phenolic acids	Phenolic acids	A	9	9	123210	132390	30632	9	9	9	9	--	--
mws0704	C2H8NO4P	O-Phosphorylethanolamine	Alkaloids	Alkaloids	B	78013	76125	32510	24339	29347	64653	43987	75537	46887	C00346	ko00564,ko00600,ko01100
pmb0764	C6H9NOS	4-Methyl-5-thiazoleethanol	Others	Others	B	391790	453980	345260	325750	346080	567730	450130	435590	494850	C04294	ko00730,ko01100
mws0017	C7H19N3	Spermidine	Alkaloids	Phenolamine	B	136950	144640	137210	174550	144330	285040	276480	218500	392630	C00315	ko00330,ko00410,ko00480,ko00940,ko01100,ko02010
pme1691	C7H16NO2	Acetylcholine	Alkaloids	Alkaloids	A	153020	175340	106270	108160	112700	108270	81009	156500	81849	C01996	ko00564
pmp001285	C8H4O3	Phthalic anhydride	Phenolic acids	Phenolic acids	A	482610	523570	389700	519330	466970	573590	516150	399900	544100	--	--
pmp000468	C8H6O3	Piperonal	Phenolic acids	Phenolic acids	B	12514	9098.4	9	10148	9	16635	11149	10830	15882	C10812	--
mws0008	C9H10O2	Hydrocinnamic acid	Phenolic acids	Phenolic acids	A	16289	21742	17263	19981	19924	21124	18692	20226	25672	C05629	ko00360,ko01100
mws0145	C8H8O3	O-Anisic acid (2-Methoxybenzoic acid)	Phenolic acids	Phenolic acids	B	5606.2	6699	51371	69969	46506	17859	23940	5536.2	25697	--	--
mws0458	C8H8O3	Vanillin	Phenolic acids	Phenolic acids	A	201910	177790	165610	208550	178200	193120	202730	189780	228420	C00755	ko00998,ko01100,ko01110
mws0444	C7H7NO3	3-Aminosalicylic acid	Phenolic acids	Phenolic acids	B	8583.9	15247	6728.8	12347	8314.9	19808	10090	17862	17335	--	--
mws4002	C8H11NO2	Dopamine	Alkaloids	Alkaloids	A	3935200	4538200	2143000	3953700	2741700	1256800	2472100	5103800	1554700	C03758	ko00350,ko00950,ko00965,ko01100,ko01110
mws0180	C7H6O4	2,5-Dihydroxybenzoic acid; Gentisic Acid*	Phenolic acids	Phenolic acids	A	110700	134950	87591	106400	106360	96387	104620	114780	96587	C00628	ko00350,ko01100
mws0183	C7H6O4	3,4-Dihydroxybenzoic acid (Protocatechuic acid)*	Phenolic acids	Phenolic acids	A	237390	287090	245750	231720	280050	223420	236670	224810	227390	C00230	ko01100,ko01110
mws0885	C7H6O4	2,4-Dihydroxybenzoic acid	Phenolic acids	Phenolic acids	B	232550	246680	189110	211110	179860	236930	222820	229180	180970	--	--
mws0005	C10H12N2	Tryptamine	Alkaloids	Plumerane	A	6557300	5968700	3354400	8561800	5393200	2794600	3003100	5896000	2918800	C00398	ko00380,ko00901,ko01100,ko01110
mws1346	C6H11NO4	DL-2-Aminoadipic acid	Alkaloids	Alkaloids	B	440200	365180	535160	464400	599240	581690	608650	357810	662550	C00956	ko00300,ko00310,ko00311,ko01100,ko01110,ko01210,ko01230
Lmcp000282	C7H15NO3	L-Carnitine	Alkaloids	Alkaloids	B	242620	221410	251690	279680	290430	389720	295680	180170	299240	C00318	--
pmf0440	C10H10O2	4-MethoxycinnaMaldehyde	Phenolic acids	Phenolic acids	A	185580	184900	115440	212020	171660	228290	260420	106620	265010	C10475	--
Lmbn002739	C9H8O3	3-Hydroxycinnamic Acid	Phenolic acids	Phenolic acids	A	89844	74949	50561	68423	61138	88715	98149	61844	103180	C12621	ko00360,ko01100
pme1439	C9H8O3	p-Coumaric acid	Phenolic acids	Phenolic acids	A	362000	323480	473590	376820	501900	333420	494110	214350	322100	C00811	ko00130,ko00350,ko00940,ko00950,ko00998,ko01100,ko01110
pmb0142	C9H8O3	Caffeic aldehyde	Phenolic acids	Phenolic acids	A	338000	327710	227930	205070	185740	337680	222270	381580	246990	C10945	ko00940,ko01110
mws0898	C10H12O2	Isoeugenol	Phenolic acids	Phenolic acids	B	9	9	9	9	9	9	9	9	9	C10469	ko00940
pme3083	C8H7NO3	2-(Formylamino)benzoic acid	Phenolic acids	Phenolic acids	A	135960	116160	86510	95590	88470	142110	106930	126070	116420	C05653	ko00380,ko01100
pme0281	C8H6O4	Terephthalic acid	Phenolic acids	Phenolic acids	A	2323300	2331900	2052200	1808600	1950600	2649500	2317400	2028100	2768700	C06337	ko01100
Zmhn001420	C8H6O4	5,7-Dihydroxy-1(3H)-isobenzofuranone	Phenolic acids	Phenolic acids	B	228780	257610	208690	239450	159030	301430	281760	218980	248570	--	--
mws0467	C9H10O3	3-(4-Hydroxyphenyl)-propionic acid	Phenolic acids	Phenolic acids	A	10869	10547	16563	22134	21092	21668	15444	17774	25722	C01744	--
Lmgp002595	C9H10O3	Acetovanillone	Phenolic acids	Phenolic acids	A	15976	12231	15172	22316	11553	8206.8	7376.1	14909	18532	C11380	--
pmn001681	C10H14O2	1-(4-Methoxyphenyl)-1-propanol	Phenolic acids	Phenolic acids	B	5339.8	7093.2	14798	6988	10455	7122.8	6757.3	13101	6155	--	--
NK10253223	C8H9NO3	2-Amino-3-methoxybenzoic acid	Phenolic acids	Phenolic acids	A	63910	95193	58352	44555	73542	54060	52518	76542	45468	C05831	ko00380
pme1292	C8H8O4	Homogentisic acid	Phenolic acids	Phenolic acids	A	44912	58020	44563	57219	53900	40987	46301	56972	50818	C00544	ko00130,ko00350,ko01100
pme2598	C8H8O4	3,4-Dihydroxybenzeneacetic acid	Phenolic acids	Phenolic acids	A	65345	65850	51401	59221	64701	63533	53968	54615	67918	C01161	ko00350,ko01100
Zmsp001834	C8H8O4	2,6-Dimethoxy-1,4-benzoquinone	Quinones	Quinones	A	164890	163740	151510	158750	155650	150470	125870	150080	147220	C10331	--
Hmbp001276	C8H8O4	Gallacetophenone	Phenolic acids	Phenolic acids	A	231790	253900	180000	194130	209500	282390	239920	240610	276520	--	--
pme3081	C8H12N2O2	4-(Aminomethyl)-5-(hydroxymethyl)-2-methylpyridin-3-ol	Others	Others	B	7211	7954.5	7600	8621.8	9497.8	9438.8	7070.3	7559.1	5543.7	C00534	ko00750,ko01100
NK10252689	C7H7NO4	2-Methoxy-5-nitrophenol	Phenolic acids	Phenolic acids	A	3700.7	2687.9	3326.1	4233	3586.4	3195	1774.5	3031.8	4737.5	C17385	--
mws0024	C7H6O5	Gallic acid	Tannins	Tannin	B	45866	40813	20386	30590	27363	34841	162560	36401	112860	C01424	--
pmb0774	C10H12N2O	N-Hydroxytryptamine	Alkaloids	Phenolamine	A	92599000	85535000	62753000	94119000	79816000	60575000	50002000	97733000	57552000	C17203	ko00380,ko01100
mws1195	C10H10O3	p-Coumaric acid methyl ester*	Phenolic acids	Phenolic acids	A	71143	62668	47904	55110	54155	60982	45319	57737	54463	--	--
pmb2795	C10H10O3	4-Methoxycinnamic acid*	Phenolic acids	Phenolic acids	A	63277	57693	43515	53665	50373	55760	38683	50903	49424	--	--
mws2212	C9H8O4	Caffeic acid	Phenolic acids	Phenolic acids	A	2819300	3010100	1880700	2006300	2315000	2872000	2307900	2253300	2998400	C01197	ko00940,ko01100,ko01110
mws0093	C10H12O3	Coniferyl alcohol	Phenolic acids	Phenolic acids	A	8011.8	9	6282.8	16570	10312	11976	4582.5	6297.5	6288.2	C00590	ko00940,ko00998,ko01100,ko01110
Hmtn001288	C9H10O4	Methyl 2,4-dihydroxyphenylacetate	Phenolic acids	Phenolic acids	A	23925	30747	25832	20379	26405	28341	31188	19032	29490	--	--
MA10002917	C6H4N2O5	2,4-Dinitrophenol	Phenolic acids	Phenolic acids	A	76359	65104	73099	104390	72056	76910	75005	64318	80123	C02496	--
Xmgn006542	C10H10O4	Dimethyl Phthalate	Phenolic acids	Phenolic acids	B	944380	831690	426760	437710	538620	953190	609310	651760	831140	C11233	--
pme0422	C10H10O4	Isoferulic Acid*	Phenolic acids	Phenolic acids	B	170180	175820	141400	140390	137680	257250	192770	138810	207310	C10470	--
mws0014	C10H10O4	Ferulic acid*	Phenolic acids	Phenolic acids	A	161510	144380	134820	153550	156860	225010	176340	135630	208390	C01494	ko00940,ko01100,ko01110
mws2218	C8H10N4O2	Caffeine	Alkaloids	Alkaloids	A	89618	104770	82594	74726	87054	92042	141380	83163	107000	C07481	ko00232,ko01100,ko01110
HJAP052	C10H12O4	2,4,5-Trimethoxybenzaldehyde	Phenolic acids	Phenolic acids	B	4267.3	2153.1	3533.6	3665.4	6045.5	3516.3	5368.7	2588.6	6087.8	--	--
pmb2497	C9H10O5	4-Hydroxy-3-methoxymandelate	Phenolic acids	Phenolic acids	B	29862	21747	20399	27380	28229	24565	41782	27731	45323	C05584	ko00350,ko01100
mws0018	C10H26N4	Spermine	Alkaloids	Phenolamine	B	9792100	16669000	11269000	10839000	12684000	10873000	13644000	4193800	9919800	C00750	ko00330,ko00410,ko00480,ko00770,ko01100
Wmhn001652	C11H8O4	3-Methoxy-juglone	Quinones	Quinones	B	2775100	2692700	2323600	4146300	2831600	2462100	1855800	2127100	2380900	--	--
pmb1587	C13H18O2	4-Hydroxy-3,5-diisopropylbenzaldehyde	Phenolic acids	Phenolic acids	B	6608.5	6758.6	6157.6	5542.3	4878.5	7309	7988.2	10073	6462.2	--	--
Lmbn013410	C14H22O	2,4-Di-Tert-Butylphenol*	Phenolic acids	Phenolic acids	A	106060	115030	77224	127310	126890	147400	134120	90268	152070	--	--
Lmln010063	C14H22O	2,6-Di-tert-butylphenol*	Phenolic acids	Phenolic acids	B	120370	126520	79267	130420	131560	158690	146340	101250	156640	--	--
mws1014	C10H8O5	Fraxetin (7,8-Dihydroxy-6-methoxycoumarin)	Lignans and Coumarins	Coumarins	B	646580	715570	340440	303630	401270	313870	252740	590110	226130	C09265	--
pmb2620	C11H12O4	3,4-Dimethoxycinnamic acid	Phenolic acids	Phenolic acids	A	22749	17601	11784	12075	14302	24212	12459	18979	18975	--	--
mws1212	C11H12O4	Methyl ferulate	Phenolic acids	Phenolic acids	A	61445	47360	27528	29765	36414	65623	40552	42271	52227	--	--
pme3443	C11H12O4	Sinapinaldehyde	Phenolic acids	Phenolic acids	B	4860	5664.1	9	5910.8	9	12270	8676.6	7972.3	10676	C05610	ko00940,ko01100,ko01110
Hmcp003783	C13H10N2O	1-Acetyl-β-carboline	Alkaloids	Alkaloids	A	6463.1	6146.4	5910.1	6182.8	3466.2	5438.8	9	6575.9	8206.6	--	--
mws0677	C12H14N2O2	N-Acetyl-5-hydroxytryptamine	Alkaloids	Alkaloids	B	510860	385260	277180	402680	325160	315740	211180	356390	371680	C00978	ko00380,ko01100
mws2105	C14H12O3	Benzyl salicylate	Phenolic acids	Phenolic acids	B	13340	11848	13808	15470	15765	21634	16699	12022	16685	--	--
mws0021	C14H12O3	Resveratrol	Others	Stilbene	B	4287.3	3164.8	689450	882760	554330	92431	441300	5025.2	316800	C03582	ko00945,ko01110
pmp000254	C13H16O4	Z-6-Hydroxy-7-methoxydihydroligustilide	Others	Others	B	21285	24772	27186	24855	31920	19839	20188	20765	23920	--	--
Lmhn003240	C11H10O6	Benzoylmalic acid	Phenolic acids	Phenolic acids	A	26274	25740	15986	24494	33134	26280	19701	16607	18242	--	--
Hmmn007137	C15H14O3	3,4′-Dihydroxy-5-methoxystilbene	Others	Stilbene	A	9	9	4295.5	4672.7	3024	9	2979.3	9	2264.1	--	--
mws2103	C14H12O4	Piceatannol	Others	Stilbene	B	129050	66245	3383200	2931700	1217200	623190	2762500	98725	2274900	C05901	ko00945,ko01110
Lmhn003373	C11H10O7	p-Hydroxybenzoylmalic acid	Phenolic acids	Phenolic acids	A	14486000	14208000	15774000	18179000	10875000	10747000	6586800	11411000	8371500	--	--
Cmpp007319	C15H16O4	7-Methoxy-5-Prenyloxycoumarin	Lignans and Coumarins	Coumarins	A	9130.2	8449.8	4371.9	4648.9	9231.2	5785.4	5342.5	7670.6	5787.4	--	--
pmp000087	C13H16O6	2-Feruloyl-sn-glycerol	Phenolic acids	Phenolic acids	A	90483	67154	47030	63720	59304	74966	68232	52464	90385	--	--
mws1175	C16H14O4	Pinostrobin	Flavonoids	Dihydroflavone	B	21658	21853	19655	21352	21442	38226	31818	21057	34083	C16419	ko00941
pmp000565	C16H14O4	Alpinetin	Flavonoids	Dihydroflavone	B	19785	19137	16606	15619	19553	29514	23395	17152	27327	--	--
pme3475	C15H12O5	Butin	Flavonoids	Dihydroflavone	B	18755.7	21442.7	33470	41677	59920	33623	4289	5336.1	9718	C09614	ko00941
mws0914	C15H12O5	Pinobanksin*	Flavonoids	Dihydroflavonol	A	17463.6	22385.6	24235	45912	38526	42667	7027.3	5813.9	11131	C09826	ko00941
pme0376	C15H12O5	Naringenin (5,7,4'-Trihydroxyflavanone)*	Flavonoids	Dihydroflavone	A	1059.5	1269.6	1309	1889	2637.5	2576.7	2624.1	1943.4	2996.2	C00509	ko00941,ko00943,ko01100,ko01110
pme2960	C15H12O5	Naringenin chalcone*	Flavonoids	Chalcones	A	19579.8	24050.1	26626	57530	39099	42580	11073.3	7924.2	8151	C06561	ko00941,ko01100,ko01110
pme3472	C12H16O7	Arbutin	Phenolic acids	Phenolic acids	B	368190	269950	209360	308980	284670	258150	236770	267010	289810	C06186	ko00010
Lmgp004784	C15H14O5	Apiferol	Flavonoids	Flavonoid	A	28660	38761	8744.4	36128	11806	4916.2	9269.6	31600	7521	--	--
mws1038	C11H22N2O4S	Pantetheine	Others	Others	B	6899.5	7410.4	5638.3	5375.6	9334.8	19642	16355	5504.3	17651	C00831	ko00332,ko00770,ko01110
Lmxp011770	C16H22O4	Diisobutyl phthalate*	Phenolic acids	Phenolic acids	A	12031000	12874000	9770500	12696000	12973000	13937000	12677000	9802700	14051000	C15205	--
Lmlp012720	C16H22O4	Dibutyl phthalate*	Phenolic acids	Phenolic acids	A	11926000	13157000	10213000	12817000	12746000	14048000	13181000	10173000	14272000	C14214	--
Lmhn002926	C13H12O7	p-Coumaroylmalic acid	Phenolic acids	Phenolic acids	B	20815	5464.5	18656	6626.2	14303	30210	25706	18002	43862	--	--
pmp001245	C15H22NO4+	Feruloylcholine	Alkaloids	Alkaloids	B	49741	60068	20217	9	15377	43028	31797	60001	43979	--	--
Hmbp002730	C15H10O6	Isoscutellarein	Flavonoids	Flavonoid	A	12414	9312.4	20201	19222	13932	40327	26673	15910	37996	C10097	--
pme0088	C15H10O6	Luteolin (5,7,3',4'-Tetrahydroxyflavone)	Flavonoids	Flavonoid	B	69977	46067	84697	85979	75043	195170	149410	53544	159190	C01514	ko00941,ko00944,ko01100,ko01110
pmn001511	C13H18O7	3-Hydroxy-5-Methylphenol-1-O-Glucoside	Phenolic acids	Phenolic acids	B	6721.3	11289	15326	15575	6560.9	8613	7411.3	13091	9285.5	--	--
mws0064	C15H12O6	Eriodictyol (5,7,3',4'-Tetrahydroxyflavanone)	Flavonoids	Dihydroflavone	A	35689.6	45484.1	44380	60080	87195	40638	11339	9329.5	23373	C05631	ko00941,ko01100,ko01110
Zmpn002440	C15H12O6	3,4,2',4',6'-Pentahydroxychalcone	Flavonoids	Chalcones	B	34292.2	41379.4	46490	63670	45613	78736	17875	9307.2	18379	C15525	ko00941,ko01100
mws1094	C15H12O6	Aromadendrin (Dihydrokaempferol)	Flavonoids	Dihydroflavonol	A	7280	8209.1	8906	11097	7083	9364.3	2201.4	2451.4	751.9	C00974	ko00941,ko01100,ko01110
pme0460	C15H14O6	Epicatechin	Flavonoids	Flavanols	A	1523000	1215800	1707300	2687600	1896800	699410	876320	1344700	789670	C09727	ko00941,ko01100,ko01110
Lmhn004030	C15H14O6	5,7,3',4',5'-Pentahydroxyflavan (Tricetiflavan)	Flavonoids	Flavanols	B	89056	129360	117984	300360	243530	203330	183100	161802	172748	--	--
mws0054	C15H14O6	Catechin	Flavonoids	Flavanols	A	2287900	2250200	1109000	3787500	1463100	852090	643610	2187800	811760	C06562	ko00941,ko01110
mws2120	C13H8O8	Brevifolin carboxylic acid	Phenolic acids	Phenolic acids	B	61979	53401	73285	120330	80422	37580	13821	74695	41334	--	--
pmn001687	C13H12O8	Cis-Coutaric acid	Phenolic acids	Phenolic acids	A	1253900	958030	836490	961150	949970	1180900	843710	955340	1084900	--	--
Lmln001195	C14H18O7	Picein (4-Acetylphenyl-glucoside)	Phenolic acids	Phenolic acids	B	20482	18773	10966	9669.3	12243	9064.7	6559.5	20686	6479.4	C10720	--
Zmhn001926	C13H16O8	1-O-Salicyl-D-glucose	Phenolic acids	Phenolic acids	A	13331000	14631000	14577000	14085000	14366000	21138000	16861000	12714000	19638000	--	--
Zmhn001358	C13H16O8	4-O-Glucosyl-4-hydroxybenzoic acid	Phenolic acids	Phenolic acids	A	27799	31367	20721	33391	28478	25963	20012	30177	26076	--	--
pmb3142	C13H16O8	Salicylic acid-2-O-glucoside	Phenolic acids	Phenolic acids	B	205000	243960	157400	238260	192200	215600	152110	239820	190120	--	--
Hmtn001302	C13H16O8	Glucosyloxybenzoic acid	Phenolic acids	Phenolic acids	A	13009000	14244000	13011000	13393000	12775000	20882000	16855000	13757000	18879000	--	--
Cmmn012461	C20H28O2	Dehydroabietic acid	Terpenoids	Ditepenoids	B	215190	223480	168290	215210	195660	249730	164590	206840	205770	--	--
Hmyp002315	C15H10O7	3,5,7,4'-Tetrahydroxy-Coumaronochromone	Others	Others	B	25889	28812	16662	31171	38283	27008	19435	14255	31552	--	--
pme3514	C15H10O7	Morin	Flavonoids	Flavonols	A	42315	28791	53572	57714	39739	40581	30225	41844	43599	C10105	--
Hmqn000843	C13H18O8	Tachioside	Lignans and Coumarins	Lignans	B	178010	168720	159700	179270	175110	251270	158690	216960	192160	--	--
Zmhn000892	C13H18O8	4-O-Glucosyl-3,4-dihydroxybenzyl alcohol	Phenolic acids	Phenolic acids	A	317620	216610	264730	414530	212870	141240	103370	258680	118770	--	--
Cmmn013275	C20H30O2	Isopimaric acid	Terpenoids	Ditepenoids	B	15155	12013	10616	11595	9844.8	13261	8176.4	12596	10174	--	--
Cmmn013378	C20H30O2	Levopimaric acid	Terpenoids	Ditepenoids	B	12048	11614	14089	12869	11247	14331	10447	10664	10389	--	--
Lmbn014696	C20H30O2	Pimaric acid	Terpenoids	Ditepenoids	B	58549	62518	39807	39631	62271	57814	34892	61113	28409	C09159	--
mws0044	C15H12O7	Dihydroquercetin(Taxifolin)	Flavonoids	Dihydroflavonol	A	94141	81413	115750	128240	147718	136735	23584	48165	31550	C01617	ko00941,ko01100,ko01110
mws0042	C15H14O7	Epigallocatechin	Flavonoids	Flavanols	A	587190	1127100	177090	1266800	299370	50697	184480	777920	149420	C12136	ko00941,ko01110
mws0049	C15H14O7	Gallocatechin	Flavonoids	Flavanols	A	2146400	4049100	572390	4509800	998710	200400	659180	2662500	514200	C12127	ko00941,ko01110
pmb0496	C15H22N4O3	N-Feruloylagmatine	Alkaloids	Phenolamine	B	46861	55832	53310	67332	31695	17027	25219	41784	25274	C18325	ko00330,ko01100
Lmhn003074	C14H14O8	Feruloylmalic acid	Phenolic acids	Phenolic acids	B	12801	21570	13969	20372	10436	11376	9895.8	16798	17770	--	--
Lmhn001477	C13H12O9	2-Caffeoyl-L-tartaric acid (Caftaric acid)	Phenolic acids	Phenolic acids	B	111400	98589	98747	81334	98744	155410	102070	95448	121880	--	--
Lmsn002887	C14H16O8	1-O-Caffeoyl xylose	Phenolic acids	Phenolic acids	B	22898	17573	22717	26450	20960	15920	12979	22034	17283	--	--
Lmmn002179	C14H18O8	Methyl salicylate-2-O-glucoside	Phenolic acids	Phenolic acids	B	30475	21553	18130	26586	24072	34161	28151	26159	29981	--	--
Cmzp002057	C14H18O8	6-O-Acetylarbutin	Phenolic acids	Phenolic acids	B	12448	12341	15108	18561	17716	13815	12162	12113	12563	--	--
Lmyn002403	C14H18O8	Mandelic acid-β-glucoside	Phenolic acids	Phenolic acids	B	67627	68267	41116	44029	54798	65479	52340	64054	69603	--	--
pmp000003	C16H12O7	Nepetin (5,7,3',4'-Tetrahydroxy-6-methoxyflavone)	Flavonoids	Flavonoid	B	9948.5	7323.6	10232	5989	12080	9796.7	10967	5967.2	13240	--	--
pmn001367	C13H16O9	Protocatechuic acid-4-O-glucoside*	Phenolic acids	Phenolic acids	A	9549000	9370100	7351300	7543500	7418000	8561500	6364900	8664100	7988400	--	--
pmb2871	C13H16O9	1-O-Gentisoyl-D-glucoside*	Phenolic acids	Phenolic acids	A	7683100	8051500	6100900	7213500	5437800	7349100	5009200	7426800	6500600	--	--
Lmfp001509	C13H16O9	1-O-Galloyl-rhamnose	Tannins	Tannin	B	3988.7	5956.1	6199.9	5980.2	4191.9	7192.2	5337.3	5245.2	6976.6	--	--
Zmtn001661	C14H20O8	Vanilloloside	Others	Others	B	8889500	8513700	6779900	7634500	6411700	7909300	5644500	7885700	6859900	--	--
pme3459	C20H28O3	Cafestol	Terpenoids	Ditepenoids	A	33134	29405	18101	15690	20824	36228	33659	28186	32598	C09066	--
pmb3075	C16H16O7	3-O-p-Coumaroylshikimic acid	Phenolic acids	Phenolic acids	A	1256600	1329000	1359000	1145500	1521600	1285600	995450	1199100	992350	--	--
Lmsp013116	C20H32O3	Ent-16α,17-Dihydroxykauran-2-one	Terpenoids	Ditepenoids	B	9	9	9	9	9	9	9	9	9	--	--
mws0983	C20H39NO2	N-Oleoylethanolamine	Alkaloids	Alkaloids	B	46968	40581	28902	33546	30750	26921	30675	45361	24185	C20792	--
Lmhn002140	C14H14O9	Feruloyltartaric acid (Fertaric acid)	Phenolic acids	Phenolic acids	B	162840	109560	108720	102350	112570	139850	122840	110510	120220	--	--
Zmhn002301	C15H18O8	p-Coumaric acid-4-O-glucoside	Phenolic acids	Phenolic acids	A	7614600	7300100	7340400	5019900	5805400	10362000	7914100	7345300	10327000	C06739	--
pmn001419	C15H18O8	1-O-[(E)-p-Cumaroyl]-D-glucose	Phenolic acids	Phenolic acids	A	15312000	14460000	13081000	10839000	12668000	20423000	16689000	13329000	19369000	--	--
Hmsn002272	C15H20O8	Demethyl coniferin	Phenolic acids	Phenolic acids	A	46469	36320	31434	39493	34919	30847	18317	34337	28330	--	--
Lmtn002233	C15H20O8	Androsin	Others	Others	A	117010	64516	26827	33822	29458	49608	35126	95370	31594	--	--
pmn001690	C16H24O7	3-Hydroxy-4-isopropylbenzylalcohol-3-O-glucoside	Phenolic acids	Phenolic acids	A	43689	39248	48899	48414	42286	72857	61126	45245	88446	--	--
Zmhn001883	C14H18O9	Vanillic acid-4-O-glucoside	Phenolic acids	Phenolic acids	B	177820	161120	114830	115120	98002	150620	179130	173300	192370	--	--
Lmmn003663	C14H18O9	5-Glucosyloxy-2-Hydroxybenzoic acid methyl ester	Phenolic acids	Phenolic acids	A	270760	292560	164980	356090	270010	161780	190530	267060	224810	--	--
Lmtn002565	C14H18O9	1-O-Vanilloyl-D-Glucose	Phenolic acids	Phenolic acids	A	259410	188240	140570	248640	156530	113650	154140	175920	124810	C20470	--
pmn001517	C15H22O8	3,4,5-Trimethoxyphenyl-1-O-Glucoside	Phenolic acids	Phenolic acids	B	1842200	1478400	1464600	1832800	1592600	1588300	1305000	1675600	1505400	--	--
Lmfn000604	C13H16O10	6-O-Galloyl-D-glucose	Tannins	Tannin	B	73794	80489	44448	88295	72787	87393	66183	64130	84907	--	--
pmn001518	C13H16O10	1-O-Galloyl-D-glucose	Tannins	Tannin	A	1753600	1634000	1091000	1305800	1125900	1156500	861910	1494600	1067900	C01158	--
pmb2928	C13H16O10	Gallic acid-4-O-glucoside	Tannins	Tannin	B	2515600	2731900	1641300	2283000	1456600	1337200	1016200	2232200	1371600	--	--
Zmhn001703	C13H16O10	5-O-Galloyl-D-hamamelose	Tannins	Tannin	B	86745	85351	63503	66850	79861	79399	89433	50247	87917	--	--
Hmln000873	C13H16O10	2-O-Galloyl-D-glucose	Tannins	Tannin	B	1588600	1430400	1021400	1161500	1043500	1021700	800070	1363500	1000400	--	--
Hmln000659	C13H16O10	3-O-Galloyl-D-glucose	Tannins	Tannin	A	96547	75193	49516	71858	74183	77695	65323	64609	82223	--	--
Lmmn001294	C14H20O9	Koaburaside	Phenolic acids	Phenolic acids	B	126630	101200	95349	116130	119410	101280	83820	106730	88255	--	--
Hmln002806	C16H16O8	5-O-Caffeoylshikimic acid	Phenolic acids	Phenolic acids	A	1293800	1518400	863780	945420	970800	1056400	1028000	1362300	1205600	C10434	ko00940,ko00941,ko00945,ko01100,ko01110
pma6460	C16H18O8	4-O-p-Coumaroylquinic acid	Phenolic acids	Phenolic acids	A	560440	639280	688470	711510	663020	625760	542830	556640	677770	C10441	--
pmb3074	C16H18O8	5-O-p-Coumaroylquinic acid*	Phenolic acids	Phenolic acids	B	3053700	3120300	3956500	3558800	3131000	2439400	2388900	2463300	3003000	C12208	ko00940,ko00941,ko00945,ko01110
pmb3068	C16H18O8	1-O-p-Coumaroylquinic acid	Phenolic acids	Phenolic acids	A	4845100	5250100	6513800	6918800	7061700	5174400	4658000	5310500	5250600	--	--
pmn001421	C16H18O8	3-O-p-Coumaroylquinic acid*	Phenolic acids	Phenolic acids	B	2208900	2131900	2533300	2760700	2175200	2340300	2232900	1878600	2268100	--	--
mws1015	C15H16O9	Esculin (6,7-DihydroxyCoumarin-6-glucoside)	Lignans and Coumarins	Coumarins	A	1741800	1553200	1757400	1919400	1765400	1478900	1285200	1595500	1585900	C09264	--
pmn001420	C15H18O9	1-O-[(E)-Caffeoyl]-D-glucose	Phenolic acids	Phenolic acids	A	2999500	2450900	2079800	1734500	2143800	3304000	3388100	2391000	3666100	--	--
Zmhn001793	C15H18O9	6-O-Caffeoyl-D-glucose	Phenolic acids	Phenolic acids	B	2389700	1985500	1983200	1602200	1572800	2712100	2664900	2011800	2900900	--	--
pmp000109	C19H18O6	5,7,8,4'-Tetramethoxyflavone	Flavonoids	Flavonoid	B	4037.4	3368.9	12042	4300.6	3011.5	8917.9	3764.9	4300.7	5648.6	--	--
mws0906	C16H22O8	Coniferin	Phenolic acids	Phenolic acids	A	8349300	5719400	5952800	4818400	4686100	16638000	13906000	6313000	16268000	C00761	ko00940
pmb2211	C19H38N2O3	Cocamidopropyl betaine	Alkaloids	Alkaloids	A	152880	114500	282280	337550	313840	626640	529380	116790	627430	--	--
Zmhp004065	C18H16O7	7,8-Dihydroxy-5,6,4'-trimethoxyflavone	Flavonoids	Flavonoid	B	8831.6	22393	139390	15778	107040	37761	53907	16463	51451	--	--
pmp000006	C18H16O7	Eupatilin (5,7-Dihydroxy-3',4',6-Trimethoxyflavone)*	Flavonoids	Flavonoid	A	7849.7	22033	123770	15459	106720	33423	49324	14588	48633	C10040	--
pmp000786	C18H16O7	Eupatorin (5,3'-Dihydroxy-6,7,4'-trimethoxyflavone)*	Flavonoids	Flavonoid	B	8672.8	19919	132180	13359	100960	35068	43984	13166	42499	--	--
Zmln000899	C15H20O9	Syringaldehyde-4-O-glucoside	Phenolic acids	Phenolic acids	B	81537	64708	68810	61429	47955	154230	136860	65054	164890	--	--
Lmmn000774	C15H20O9	Dihydrocaffeoylglucose	Phenolic acids	Phenolic acids	A	74789	56884	64210	49659	57215	163020	143930	61009	151000	--	--
Lmtn000940	C14H18O10	1-O-(3,4-Dihydroxy-5-methoxy-benzoyl)-glucoside	Phenolic acids	Phenolic acids	B	71268	68217	81206	94921	80988	51877	32716	69505	39247	--	--
pme1816	C16H18O9	Neochlorogenic acid (5-O-Caffeoylquinic acid)*	Phenolic acids	Phenolic acids	A	4399000	4245300	4402800	4743400	4338900	4750700	4973900	3729100	5013800	C17147	--
mws1077	C16H18O9	Scopoletin-7-O-glucoside (Scopolin)	Lignans and Coumarins	Coumarins	B	825780	781320	500670	341950	560850	1255800	877420	688800	1078900	C01527	ko00940,ko01110
mws2108	C16H18O9	Cryptochlorogenic acid (4-O-Caffeoylquinic acid)	Phenolic acids	Phenolic acids	B	13126000	13247000	11479000	13729000	13274000	15481000	11747000	11959000	12157000	--	--
mws0178	C16H18O9	Chlorogenic acid (3-O-Caffeoylquinic acid)*	Phenolic acids	Phenolic acids	A	4107900	4480600	3593500	3667700	3776900	3753900	4173800	3674800	4484000	C00852	ko00940,ko00941,ko00945,ko01110
Zmhn002422	C16H20O9	1-O-Feruloyl-D-Glucose	Phenolic acids	Phenolic acids	B	19570000	17386000	20665000	19284000	19316000	25855000	22768000	17839000	25707000	C17759	--
Hmmn002544	C16H20O9	Ferulic acid-4-O-glucoside	Phenolic acids	Phenolic acids	A	9090100	10436000	9118500	8208000	7851300	9821200	9061700	7605800	9641300	--	--
pmb3056	C16H20O9	Homovanilloylquinic acid	Phenolic acids	Phenolic acids	B	6846700	7366400	7758000	9320600	7693900	4957200	3649700	6587400	4899900	--	--
mws1526	C16H22O9	Sweroside	Terpenoids	Sesquiterpenoids	B	1591000	1388400	872960	994710	986910	901200	646960	1423800	704840	C17071	--
Lmdn004267	C20H22O6	Epipinoresinol*	Lignans and Coumarins	Lignans	A	27840	18243	19069	20240	19260	34332	26553	28060	38232	--	--
mws0097	C20H22O6	Pinoresinol*	Lignans and Coumarins	Lignans	A	28720	24060	20384	26046	22051	37604	28923	27933	40222	C05366	ko00998,ko01100,ko01110
pme0085	C18H16O8	Rosmarinic acid	Phenolic acids	Phenolic acids	B	18536	9	13256	12134	15579	15541	8074.8	11880	17290	C01850	ko00350,ko01100
pmb3107	C15H20O10	Glucosyringic Acid	Phenolic acids	Phenolic acids	B	41416	43035	27643	34659	42025	36876	34301	40628	38620	--	--
Lmmn003748	C20H24O6	Isolariciresinol	Lignans and Coumarins	Lignans	B	14230	8486.8	14002	22011	10096	12373	8004	10775	11894	--	--
Lmfn005486	C15H10O9S	Kaempferol-3-O-sulfonate	Flavonoids	Flavonols	B	1603700	1220600	2101200	2595100	2207200	2447100	2180000	1379600	2505400	--	--
Lmgp003270	C16H16O10	Scopoletin-7-O-glucuronide	Lignans and Coumarins	Coumarins	B	3346600	4150100	4237500	3996500	4135000	5387700	4550100	3669000	4801700	--	--
pma3724	C17H20O9	1-O-Feruloylquinic acid	Phenolic acids	Phenolic acids	A	3640000	3775600	4148900	3992200	3940700	4676300	4436100	3395200	4624600	--	--
mws0179	C17H20O9	Chlorogenic acid methyl ester	Phenolic acids	Phenolic acids	A	4321700	3953200	4782000	6856600	4836300	5677800	4360600	3768400	5083900	--	--
Lmgn003073	C17H20O9	5-O-Feruloylquinic acid	Phenolic acids	Phenolic acids	A	7491000	8588100	7461100	10179000	9513200	9404600	8525100	7335300	9027200	--	--
pmb0752	C17H20O9	3-O-Feruloylquinic acid	Phenolic acids	Phenolic acids	A	9550000	10400000	11442000	9276800	10616000	14899000	12787000	8240300	12972000	C02572	--
pmn001695	C16H20O10	Trihydroxycinnamoylquinic acid	Phenolic acids	Phenolic acids	A	2582500	2349000	1379700	1764300	1726200	1779000	1707000	2448000	1919800	--	--
pmb3317	C16H20O10	Quinacyl syringic acid	Phenolic acids	Phenolic acids	B	2193400	2244700	2073000	2535500	2515600	2005900	1354000	1833500	2147400	--	--
Hmgn002833	C20H20O7	4-Ketopinoresinol	Others	Others	B	3748	3643.6	2458.9	4402.5	3226.4	2396.5	3483.2	4569.6	3387.3	--	--
Cmtp007882	C20H20O7	8-Hydroxy conidendrin	Lignans and Coumarins	Lignans	B	401060	392540	862030	423460	337010	745130	361300	397440	496900	--	--
mws0011	C17H24O9	Syringin	Phenolic acids	Phenolic acids	B	70897	63547	59017	69588	88929	102350	113170	65477	102030	C01533	ko00940
mws1574	C16H22O10	Geniposidic acid	Terpenoids	Monoterpenoids	B	3562.3	4359	2958.1	5115.9	9	9	3170.8	3216.2	4506.9	C11673	ko00902,ko01110
pmp000695	C16H22O10	Swertiamarin	Terpenoids	Sesquiterpenoids	B	797220	969420	1155100	948090	980700	1372200	1216700	872310	1320600	C09800	--
pmn001400	C19H20O8	2,3,5,4'-Tetrahydroxystilbene-2-O-D-xyloside	Others	Stilbene	B	22476	22510	21351	22000	18725	19703	14767	21979	22535	--	--
HJN012	C20H26O7	4,7,9,9'-Tetrahydroxy-3,3'-dimethoxy-8-O-4'-neolignan	Others	Others	A	49846	27379	27380	58074	30231	29044	18339	46802	33418	--	--
pmb3062	C17H22O10	1-O-Eudesmoylquinic acid	Phenolic acids	Phenolic acids	A	1070200	1155200	1384400	1384500	1351100	1658000	1165000	1043400	1468700	--	--
Zmhn002227	C17H22O10	4-O-Glucosyl-sinapate	Phenolic acids	Phenolic acids	B	67295	58964	42337	109840	59376	50709	50675	58957	71651	C02919	--
pmb2940	C17H22O10	1-O-Glucosyl sinapate	Phenolic acids	Phenolic acids	B	449840	536460	461020	542610	510900	723220	616300	443480	696260	--	--
HJN003	C17H22O10	1-O-Sinapoyl-D-glucose	Phenolic acids	Phenolic acids	B	313340	242130	283670	327920	218740	212170	169730	236310	196240	C01175	ko00940
pmn001423	C19H30O8	Roseoside	Others	Others	B	208570	166820	83031	129800	96277	91698	46908	167800	53715	--	--
pmp000113	C20H20O8	5-Hydroxy-6,7,8,3',4'-pentamethoxyflavone	Flavonoids	Flavonoid	B	11490	9756.6	20967	11385	12624	16028	12461	12302	13114	--	--
Lmzn001582	C18H28O9	5'-Glucosyloxyjasmanic acid	Phenolic acids	Phenolic acids	A	6689700	8032300	6450600	6839000	6572000	6709800	5493700	7890100	6073300	--	--
Zmhn001970	C20H22O8	Piceid	Others	Stilbene	B	14882	13072	67300	56300	24172	9	9	9	18579	C10275	--
Lmwp011196	C24H38O4	Bis(2-ethylhexyl)phthalate	Phenolic acids	Phenolic acids	A	6026200	751680	2020800	1776200	729940	1307200	1116200	846140	4120800	C03690	--
Cmmn005231	C20H24O8	massoniresinol	Lignans and Coumarins	Lignans	B	400170	494900	107630	184810	224110	1266300	371200	383150	726780	--	--
pma0110	C18H22O10	4-O-Sinapoylquinic acid	Phenolic acids	Phenolic acids	B	9	13804	9	11795	15552	6048.9	9	8653.9	9	--	--
pmb0681	C20H18O9	Apigenin-8-C-Arabinoside	Flavonoids	Flavonoid	A	180990	146410	91428	92833	105380	225210	168600	157340	229780	--	--
mws0043	C21H22O8	Nobiletin (5,6,7,8,3',4'-Hexamethoxyflavone)	Flavonoids	Flavonoid	B	509720	449220	1136700	463790	401160	886090	440890	486630	622530	C10112	--
pmp001054	C17H24O11	Gardenoside	Terpenoids	Sesquiterpenoids	B	13169	9488.9	8793.3	8344.9	10148	14226	13165	6754.5	13247	C09779	--
pmn001399	C20H22O9	2,4,6,4'-Tetrahydroxy-stilbene-2-O-glucoside	Others	Stilbene	B	33624	7972.1	58717	175690	79890	9	9	27947	5583.8	--	--
pmn001394	C20H22O9	2,3,5,4'-Tetrahydroxystilbene-2-O-glucoside	Others	Stilbene	A	355120	105250	712040	3072900	1756800	57179	85084	222700	93047	--	--
Zmhn001746	C20H22O9	Piceatannol-3'-O-glucoside	Others	Stilbene	A	38212	9	63854	124640	73052	9	9	9	9	--	--
Lmhn001773	C19H13NO10	Caffeoylnicotinoyltartaric acid	Phenolic acids	Phenolic acids	B	3972000	4042100	4055400	4595500	4598800	3439900	3101900	3598100	3303900	--	--
Lmhn003494	C20H16O10	Caffeoylbenzoyltartaric acid	Phenolic acids	Phenolic acids	B	17446	23748	20190	13134	19676	30509	30069	14150	28104	--	--
Lmyp005932	C21H20O9	Apigenin-6-C-fucoside	Flavonoids	Flavonoid carbonoside	B	67365	50422	39866	40336	40154	72170	50937	53898	61022	--	--
Hmgp003664	C21H20O9	Apigenin-6-C-rhamnoside	Flavonoids	Flavonoid	A	129120	96052	77486	85345	76879	85313	168960	59458	113440	--	--
HJAP012	C20H18O10	Luteolin-8-C-arabinoside	Flavonoids	Flavonoid carbonoside	B	336210	326530	243600	226300	275650	435140	314360	288290	416870	--	--
pma6218	C21H22O9	O-MethylNaringenin-8-C-arabinoside	Flavonoids	Flavonoid	B	597310	546290	393660	300910	414040	664990	519290	521570	669690	--	--
Lmmn003020	C22H28O8	Lyoniresinol	Lignans and Coumarins	Lignans	B	14520	19116	11234	11783	11252	10705	10062	7839.2	14210	--	--
pmp001033	C19H18O11	Isomangiferin	Others	Xanthone	B	180240	160670	150770	155590	138860	249500	197900	162320	222640	C16979	--
mws1434	C21H20O10	Apigenin-6-C-glucoside (Isovitexin)*	Flavonoids	Flavonoid carbonoside	A	1687100	1384300	1189900	993130	1143600	1708600	1421100	1589400	1842000	C01714	ko00944
pmn001336	C21H20O10	Aloeemodin-8-O-glucoside	Quinones	Anthraquinone	B	261620	231790	131200	140290	176690	189130	143620	226690	186070	--	--
pmb3006	C21H20O10	Apigenin-7-O-glucoside(Cosmosiin)	Flavonoids	Flavonoid	B	307120	201760	138810	146740	135740	174080	161220	264360	160400	C04608	ko00944
mws0895	C21H20O10	Genistein-7-O-Glucoside (Genistin)	Flavonoids	Isoflavones	B	85506	100700	85606	79056	83303	105310	99207	94297	103400	C09126	ko00943
pmp000413	C21H20O10	Genistein-8-C-glucoside	Flavonoids	Isoflavones	B	8366600	7239400	6088400	6959200	6899300	9873700	8199500	7107800	8855800	C10420	--
mws0048	C21H20O10	Apigenin-8-C-Glucoside (Vitexin)*	Flavonoids	Flavonoid carbonoside	B	1455500	1627900	1122300	1166200	1246800	1968800	1506300	1434700	1831600	C01460	ko00941,ko00944
Lmgp004731	C21H20O10	Genistein-7-O-galactoside	Flavonoids	Isoflavones	B	1877300	1387000	841390	949410	886760	1097600	945180	1531100	1089000	--	--
mws0072	C21H20O10	Apigenin-5-O-glucoside	Flavonoids	Flavonoid	B	2566900	2205900	1974200	1983100	2226800	3102600	2338400	2322300	2884200	--	--
pme0321	C21H20O10	Kaempferol-7-O-rhamnoside	Flavonoids	Flavonols	B	43624	41919	26081	41419	42779	48497	36172	47473	34362	--	--
pmp000117	C22H24O9	3,5,6,7,8,3',4'-Heptamethoxyflavone	Flavonoids	Flavonols	B	18621	20390	22801	93970	74010	127828	43006	59200	46661	--	--
mws2186	C20H18O11	Avicularin(Quercetin-3-O-α-L-arabinofuranoside)	Flavonoids	Flavonols	A	1077700	940780	643960	793170	821860	893690	917840	930670	915660	--	--
Lmfn004065	C20H18O11	Morin-3-O-arabinoside	Flavonoids	Flavonols	A	823520	974800	651300	730910	855540	856620	837550	1072000	922890	--	--
Lmfn004036	C20H18O11	Morin-3-O-lyxoside	Flavonoids	Flavonols	A	1071700	1216700	767700	890620	833570	823960	851370	1085400	941340	--	--
Lmdp003509	C20H18O11	Quercetin-3-O-xyloside (Reynoutrin)*	Flavonoids	Flavonols	B	1429200	1256200	830640	1129300	1175800	1102700	1094100	1195600	1275400	--	--
mws4183	C20H18O11	Quercetin-3-O-arabinoside (Guaijaverin)*	Flavonoids	Flavonols	B	947770	972090	566090	812350	798150	947710	857290	889850	971790	--	--
Lmlp006175	C21H22O10	Isosalipurposide (Phlorizin Chalcone)*	Flavonoids	Chalcones	B	20950	26153	23284	29322	23445	30699	33118	29833	33987	C16406	ko00941
mws1360	C21H22O10	Engeletin	Flavonoids	Dihydroflavonol	B	54938	86320	75956	152940	144850	172760	167650	129890	141032	--	--
mws1179	C21H22O10	Naringenin-7-O-glucoside (Prunin)	Flavonoids	Dihydroflavone	A	131840	108870	67028	102230	74876	72812	62056	102680	83690	C09099	ko00941
Cmzn005251	C21H22O10	6-O-Caffeoylarbutin	Phenolic acids	Phenolic acids	A	103000	61854	142500	186070	105060	122960	85551	107560	99933	--	--
HJN090	C21H22O10	Butin-7-O-glucoside	Flavonoids	Flavonoid	A	49439	51941	62474	63836	61331	62921	55233	58399	61727	--	--
HJN087	C21H22O10	Naringenin-4'-O-glucoside*	Flavonoids	Flavonoid	A	44109	39788	49784	54578	35848	55898	45115	32888	41989	--	--
pme1611	C21H22O10	Isohemiphloin	Flavonoids	Flavonoid carbonoside	B	3553800	3039400	2400700	2978800	3113800	4549500	4090900	3266400	4224000	--	--
Lmfn004093	C21H24O10	Phloretin-4'-O-glucoside (Trilobatin)	Flavonoids	Chalcones	A	2410900	2393900	1530600	2004600	1784800	2695900	2536900	2110900	2869200	--	--
mws0355	C22H18O10	Catechin gallate	Flavonoids	Flavanols	A	2585	1715.2	2009	12948	9759	11727	2596.2	3843	2766.2	--	--
mws1172	C22H22O10	Trifolirhizin (Maackiain-3-O-glucoside)	Flavonoids	Isoflavones	B	1092300	838720	790670	948400	782490	573850	439960	804540	502860	C10538	ko00943
Hmcp002316	C21H20O11	Isorhamnetin-3-O-arabinoside	Flavonoids	Flavonols	B	60330	41031	26707	37842	32796	60449	67444	39367	77508	--	--
mws0089	C21H20O11	Kaempferol-7-O-glucoside*	Flavonoids	Flavonols	A	1492600	1409400	1293000	1388900	1376200	1498300	1054600	1203400	1206600	--	--
mws2209	C21H20O11	Kaempferol-3-O-glucoside (Astragalin)*	Flavonoids	Flavonols	B	2031400	1787500	1592500	1906000	1529900	1984800	1720000	1772100	1919200	C12249	ko00944,ko01110
Lmlp003531	C21H20O11	Luteolin-3'-O-glucoside	Flavonoids	Flavonoid	A	2034500	1603700	1572900	1784700	1565600	1922000	1523600	1911500	1871500	--	--
Xmyp005654	C21H20O11	Kaempferol-4'-O-glucoside	Flavonoids	Flavonoid	A	827600	857010	913230	826580	851130	1402600	1398800	778630	1467700	--	--
pme2459	C21H20O11	Luteolin-7-O-glucoside (Cynaroside)	Flavonoids	Flavonoid	A	11293000	9776100	7884400	8678400	8377000	8555500	6666400	9819500	7759200	C03951	ko00944
mws0045	C21H20O11	Quercetin-3-O-rhamnoside(Quercitrin)	Flavonoids	Flavonols	B	85537	69144	46811	76958	69797	66859	62082	72064	68992	C01750	ko00944
mws1608	C21H20O11	Luteolin-6-C-glucoside (Isoorientin)	Flavonoids	Flavonoid carbonoside	A	17107000	14251000	13471000	12251000	12878000	17787000	17258000	15705000	16250000	C01821	--
Zmhn001905	C21H20O11	HydroxyAloe-emodin-8-O-glucoside	Quinones	Anthraquinone	B	6586800	4900900	4203800	4089300	4577000	4311900	4126300	4970100	4052300	--	--
mws0913	C21H20O11	Kaempferol-3-O-galactoside (Trifolin)	Flavonoids	Flavonols	B	3525100	4303100	2913700	3185100	2898700	3627000	2390700	3837500	3173600	C12626	ko00944
mws1299	C21H20O11	Luteolin-8-C-glucoside (Orientin)	Flavonoids	Flavonoid carbonoside	A	8904000	7410200	7161700	6328500	7357800	10363000	8944700	6787900	11130000	C10114	--
Hmpp003270	C21H20O11	Luteolin-4'-O-glucoside	Flavonoids	Flavonoid	A	1862500	1762100	1559100	1694600	1699400	1785600	1401700	1717600	1729700	--	--
pmn001640	C20H18O12	Myricetin-3-O-arabinoside	Flavonoids	Flavonols	B	26185	20685	25632	48754	75470	38594	33887	52058	33907	--	--
Lmtn002796	C21H22O11	Aromadendrin-7-O-glucoside	Flavonoids	Flavonoid	A	926130	631650	268200	565240	407630	185160	233700	786550	217000	--	--
Lmlp005236	C21H22O11	Dihydrokaempferol-3-O-glucoside	Flavonoids	Dihydroflavonol	B	382870	302590	245750	280370	257300	246160	230990	285940	264510	--	--
Lmmn004625	C21H22O11	Dihydrokaempferol-7-O-glucoside	Flavonoids	Flavonols	A	587340	487630	370090	420110	373760	345200	266820	475100	330210	--	--
mws0057	C21H22O11	Eriodictyol-7-O-glucoside	Flavonoids	Dihydroflavone	B	78836	80264	85592	61440	64780	103830	69935	89710	106510	--	--
HJN086	C21H22O11	Eriodictyol-3'-O-glucoside	Flavonoids	Dihydroflavone	A	304430	269120	209220	225770	181030	281600	250110	217470	272040	--	--
pmb3023	C21H22O11	Eriodictyol-8-C-glucoside	Flavonoids	Dihydroflavone	B	382960	266640	113500	255180	149050	104430	90912	330620	91503	--	--
Lmqn005404	C20H20O12	4-Hydroxybenzoyl-1-O-(6''-O-galloyl)glucoside	Phenolic acids	Phenolic acids	B	102240	111590	77080	142560	71751	57656	38618	109440	45785	--	--
Li512113	C20H20O12	Maleoyl-caffeoylquinic acid	Phenolic acids	Phenolic acids	B	39964	42992	60294	47096	54788	65683	59176	44195	72890	--	--
pmn001415	C24H20O9	Catechin-(7,8-bc)-4β-(3,4-dihydroxyphenyl)-dihydro-2-(3H)-one	Flavonoids	Flavanols	B	227460	298000	278460	585930	563509	623311	497460	593680	567300	--	--
pmn001416	C24H20O9	Catechin-(7,8-bc)-4α-(3,4-dihydroxyphenyl)-dihydro-2-(3H)-one	Flavonoids	Flavanols	A	599000	483940	602110	880780	584880	382780	383870	507700	419810	--	--
HJN041	C21H24O11	Epicatechin glucoside	Flavonoids	Flavanols	B	372260	566740	248070	412980	240710	120500	239930	413620	180710	--	--
pmn001700	C30H48O3	24,30-Dihydroxy-12(13)-enolupinol	Terpenoids	Triterpene	A	9	9	12164	9	9	9	9	12469	9	--	--
HJN110	C30H48O3	Betulinic acid	Terpenoids	Triterpene	A	4684.7	4813.8	7831.6	4041.9	5228.6	9	9	7432.3	9	C08619	--
mws0034	C22H18O11	Epigallocatechin-3-gallate	Flavonoids	Flavanols	B	9	9	9	12604	9346.8	10611	1300.8	1046	972	C09731	--
mws2220	C22H18O11	Gallocatechin 3-O-gallate	Flavonoids	Flavanols	B	9	9	9	21370	2845.2	25326	309.8	479	328	--	--
Lmhn002683	C22H18O11	p-Coumaroylcaffeoyltartaric acid	Phenolic acids	Phenolic acids	B	6652100	5487300	3903900	2906500	3229200	7455700	4300000	4854600	6292600	--	--
pmb2654	C19H27NO12	Anthranilate-1-O-Sophoroside	Phenolic acids	Phenolic acids	B	2760.3	2929.7	10071	13752	6685.2	5312.2	2957.4	4361.8	4044.3	--	--
Lmnp002845	C22H22O11	Hispidulin-8-C-glucoside*	Flavonoids	Flavonoid carbonoside	B	540230	385480	368310	404730	343630	466350	360490	394050	449130	--	--
pmb2999	C22H22O11	Chrysoeriol-5-O-glucoside	Flavonoids	Flavonoid	B	50521	61159	56300	61467	34243	45098	47070	42774	36529	--	--
pmb3012	C22H22O11	Chrysoeriol-7-O-glucoside*	Flavonoids	Flavonoid	B	29889	20021	21764	21013	14795	35887	40464	35931	38397	--	--
HJAP011	C22H22O11	Chrysoeriol-8-C-glucoside (Scoparin)*	Flavonoids	Flavonoid	A	490010	403700	341050	445160	343630	438940	382580	439430	475580	--	--
Lmmp004257	C22H22O11	6-C-Methylquercetin-3-O-rhamnoside	Flavonoids	Flavonols	A	10125	4528.8	3611.7	5083.1	8272	6474.3	10539	8015.5	9833.5	--	--
Lmjp003655	C22H22O11	6-C-MethylKaempferol-3-glucoside	Flavonoids	Flavonoid	B	1787800	1744700	1312100	1154600	1344200	2186200	1674500	1681500	1892800	--	--
pmp000120	C22H22O11	Diosmetin-6-C-glucoside	Flavonoids	Flavonoid	B	105730	101270	87891	103750	91723	128240	85357	90106	125780	--	--
Hmcp002539	C22H22O11	Isorhamnetin-3-O-rhamnoside	Flavonoids	Flavonols	B	11236	5164.3	2404.8	5313.9	5222.1	10811	7139.9	7704.7	8596	--	--
Lmdp003171	C22H22O11	Azalein (Azaleatin-3-O-rhamnoside)	Flavonoids	Flavonols	B	10108	9	8541.8	7732	7433.5	11221	6964	9073.2	8033	--	--
pmp000579	C22H22O11	Diosmetin-7-O-galactoside*	Flavonoids	Flavonoid	B	1795900	1678300	1317700	1157700	1303300	2215200	1707600	1630200	2190800	--	--
Hmgp002189	C22H22O11	Hispidulin-7-O-Glucoside*	Flavonoids	Flavonoid	B	2006600	1937300	1295200	1254800	1499100	2158100	1803800	1564300	2022400	C17762	--
mws0061	C21H20O12	Quercetin-3-O-galactoside (Hyperin)	Flavonoids	Flavonols	A	5723300	5188800	4821800	6034800	5194200	5908700	5660000	4818600	6706500	C10073	--
mws0091	C21H20O12	Quercetin-3-O-glucoside (Isoquercitrin)*	Flavonoids	Flavonols	A	3399100	3290300	3257900	3851900	3998200	3372100	3399100	3127600	3693100	C05623	ko00944,ko01100,ko01110
Lmdp003286	C21H20O12	Isohyperoside	Flavonoids	Flavonols	B	7329600	6899500	6726500	7757900	6987300	6685800	6977400	6321700	7370000	--	--
mws0856	C21H20O12	Quercetin-4'-O-glucoside (Spiraeoside)	Flavonoids	Flavonols	B	2947700	2281200	2858300	2727200	2947300	3161800	3214600	2610600	3180800	--	--
mws1329	C21H20O12	Quercetin-7-O-glucoside*	Flavonoids	Flavonols	A	256230	211810	214560	192520	147490	353940	200530	298950	283470	C12639	--
pmp001309	C21H20O12	6-Hydroxykaempferol-7-O-glucoside	Flavonoids	Flavonols	A	8281400	7834600	7549400	9036700	8721400	8216100	8684200	7835600	9178000	--	--
Lmzp002365	C22H24O11	Hesperetin-7-O-glucoside	Flavonoids	Flavonoid	B	409110	364270	239940	251660	249350	357910	282930	388600	346730	C16422	ko00941
pme1598	C22H24O11	Hesperetin-5-O-glucoside	Flavonoids	Dihydroflavonol	B	2510100	2563800	2502100	2839300	2739700	2913000	2961900	2370300	2502700	--	--
Xmsn002700	C21H22O12	Taxifolin-3'-O-glucoside	Flavonoids	Flavonoid	B	74013	101090	82835	69241	73174	132760	74333	89944	81868	--	--
mws1610	C30H48O4	Maslinic acid*	Terpenoids	Triterpene	B	9	9	296730	90639	12813	9	9	9	9	C16939	--
pmn001705	C30H48O4	3,24-Dihydroxy-17,21-semiacetal-12(13)oleanolic fruit	Terpenoids	Triterpene	B	9	9	292480	78537	13936	9	9	9	9	--	--
pmn001706	C30H48O4	2-Hydroxyoleanolic acid	Terpenoids	Triterpene	A	9	9	272670	87839	13220	9	9	9	9	--	--
Zmpn008194	C30H48O4	Corosolic acid*	Terpenoids	Triterpene	B	9142.8	6856.9	295530	96813	12798	5475.4	9	9402.1	9	--	--
Lmzn006284	C30H48O4	2α-Hydroxyursolic acid	Terpenoids	Triterpene	B	9	9	293130	91447	12759	9	9	9	9	--	--
pmb1912	C20H23N7O7	10-Formyltetrahydrofuran	Alkaloids	Alkaloids	B	2489900	2299700	2244200	2034400	2339400	3131100	2655700	2529800	3400600	C00234	ko00670,ko00970,ko01100,ko01200
Zmhn004909	C21H18O13	3,4-Digalloylshikimic acid	Phenolic acids	Phenolic acids	B	33350	33845	26400	21250	20095	32125	17250	37387	38997	--	--
Lmjp002906	C22H22O12	Rhamnetin-3-O-Glucoside	Flavonoids	Flavonols	A	510690	406360	361980	412810	392110	542450	637820	376850	665840	--	--
Hmcp002207	C22H22O12	Isorhamnetin-7-O-glucoside (Brassicin)*	Flavonoids	Flavonols	A	547480	380430	342570	443810	437880	561580	612060	366630	677150	--	--
pma0214	C22H22O12	6-C-Methylquercetin-3-O-glucoside	Flavonoids	Flavonols	B	9	9	9	30767	49709	45919	26355	48583	23663	--	--
Lmjp003295	C22H22O12	6-Methoxykaempferol-3-O-glucoside	Flavonoids	Flavonoid	B	74461	42445	32619	41809	39018	51286	49996	44707	49463	--	--
Lmjp003044	C22H22O12	Isorhamnetin-3-O-Glucoside*	Flavonoids	Flavonols	A	446450	390580	352760	423140	446800	502910	652100	378160	672220	--	--
Hmgp002148	C22H22O12	Nepetin-7-O-alloside	Flavonoids	Flavonoid	A	464940	350830	360790	410500	409790	514560	649590	405540	690090	--	--
Hmgp002036	C22H22O12	Nepetin-7-O-glucoside	Flavonoids	Flavonoid	A	533720	391220	351610	472310	404440	552880	622760	442720	687240	--	--
Lmdp002969	C21H20O13	Myricetin-3-O-galactoside	Flavonoids	Flavonols	B	1427500	1181300	1238000	844450	1156100	397120	562110	1330400	578080	--	--
HJN104	C21H22O13	Dihydromyricetin-3-O-glucoside	Flavonoids	Dihydroflavonol	B	19932	11324	14292	31830	32148	27905	17650	20080	22656.5	--	--
pmb3072	C22H26O12	3-O-p-Coumaroylshikimic acid-O-glucoside	Phenolic acids	Phenolic acids	A	163900	93413	65826	85771	77028	43446	53854	103480	43972	--	--
Lmgp004829	C23H24O12	5,7,4'-Trihydroxy-6,8-dimethoxyisoflavone-7-O-galactoside	Flavonoids	Isoflavones	A	46904	27447	12458	17153	12963	31322	31600	34647	28410	--	--
pmb0736	C23H24O12	Tricin-7-O-Glucoside	Flavonoids	Flavonoid	A	32983	18884	21779	15769	17227	23803	30744	30225	31360	--	--
Hmgp002238	C23H24O12	Jaceosidin-7-O-Glucoside	Flavonoids	Flavonoid	A	28284	30362	10687	21643	19274	23800	27993	39612	33526	--	--
Cmmn004667	C25H32O10	massonianoside A	Lignans and Coumarins	Lignans	B	23170	13704	12886	16296	17451	26950	30392	22602	20866	--	--
Lmmn003041	C25H32O10	Isolariciresinol-9'-O-xyloside	Lignans and Coumarins	Lignans	A	11996	18269	5716.5	8006.8	19450	26279	12605	26291	23483	--	--
Cmsn002371	C25H32O10	Isolariciresinol-9-O-xyloside	Lignans and Coumarins	Lignans	B	8701.8	7644.8	7626.8	4870.5	10925	17861	15979	10608	12708	--	--
HJAP005	C22H22O13	Laricitrin-3-O-glucoside	Flavonoids	Flavonoid	B	94588	106420	112330	84014	92503	62427	54966	111750	58591	--	--
Lmtn002997	C22H22O13	Mearnsetin-3-O-glucoside	Flavonoids	Flavonoid	B	31092	22480	23916	26370	28225	10918	16698	29945	15271	--	--
Lmgp003989	C25H22O11	Dicaffeoylshikimic acid	Phenolic acids	Phenolic acids	B	317690	325220	403860	356010	357290	514230	392950	356810	479870	--	--
pmb3061	C22H28O13	5-O-p-Coumaroylquinic acid O-glucoside	Phenolic acids	Phenolic acids	B	643010	613870	1005000	1349200	1076400	447720	371700	458720	380130	--	--
pmb3064	C22H28O13	3-O-p-Coumaroylquinic acid-O-glucoside	Phenolic acids	Phenolic acids	A	548850	470080	890830	1150600	817840	385800	269750	393040	325440	--	--
pmn001642	C23H20O13	Kaempferol-3-O-(2''-O-acetyl)glucuronide	Flavonoids	Flavonols	B	44986	43573	22722	40356	30066	47689	30494	42140	52725	--	--
pmb3045	C23H22O13	Tricin-7-O-Glucuronide	Flavonoids	Flavonoid	B	25818	21723	25909	29643	17916	31088	36884	17431	47095	--	--
pmn001643	C26H34O10	Isolariciresinol-9'-O-rhamnoside (Aviculin)	Lignans and Coumarins	Lignans	A	1522900	1519800	1255700	1681700	1173800	2123400	1580900	1630400	1851000	--	--
Hmcp002187	C23H24O13	Limocitrin-3-O-galactoside	Flavonoids	Flavonoid	B	16032	9	19620	13174	17104	7654.1	6739.4	14483	9	--	--
Hmcp002399	C23H24O13	Limocitrin-3-O-glucoside	Flavonoids	Flavonoid	B	19464	13052	17160	15293	19285	11882	5614.2	18641	6487.7	--	--
Zmjp004852	C23H24O13	5,6,3′,4′-Tetrahydroxy-3,7-dimethoxyflavone-6-O-glucoside	Flavonoids	Flavonoid	B	12200	8517	6009	20152	14917	19769	16366	10721	12009	--	--
HJAP006	C23H24O13	Syringetin-7-O-glucoside	Flavonoids	Flavonoid	B	6854	3037	2164	12531	14708	13344.9	12837	15489	12146	--	--
pmb3055	C22H26O14	p-Coumaroylquinic acid-4'-O-glucuronide	Phenolic acids	Phenolic acids	B	86220	65694	31724	49191	37218	17939	11809	65961	19569	--	--
mws1584	C25H24O12	1,3-O-Dicaffeoylquinic Acid (Cynarin)	Phenolic acids	Phenolic acids	A	1654000	1592400	1249100	1877900	1433900	1746500	1344400	1287000	1557900	C10445	--
pmn001382	C25H24O12	Isochlorogenic acid A	Phenolic acids	Phenolic acids	B	944950	1132700	988020	841260	843790	1487500	911640	936940	1190300	--	--
pmn001384	C25H24O12	Isochlorogenic acid C*	Phenolic acids	Phenolic acids	B	1059000	1010300	1083200	1048200	944400	1184900	1092400	856160	1058900	--	--
Li512115	C25H24O12	Isochlorogenic acid B*	Phenolic acids	Phenolic acids	B	1278600	1081400	944880	957490	995790	1283000	1020000	884510	1192000	C10468	--
Wmzn002116	C25H24O12	3,5-Dicaffeoylquinic acid	Phenolic acids	Phenolic acids	B	220490	162930	221080	210160	192800	215010	189250	183460	210480	--	--
Zmhn000785	C19H32O16	Di-O-Glucosylquinic acid	Phenolic acids	Phenolic acids	B	9	9	18356	20897	11344	2792.1	9	5823.6	9	--	--
pmn001378	C26H32O11	Pinoresinol-4-O-glucoside	Lignans and Coumarins	Lignans	B	242630	237050	249790	269900	241040	307720	380640	226250	350450	C17529	--
pmb3041	C23H22O14	Tricin-7-O-saccharic acid	Flavonoids	Flavonoid	B	34082	21511	34674	49818	42235	51857	61610	35132	53985	--	--
Lmmn002274	C26H34O11	Isolariciresinol-9'-O-glucoside	Lignans and Coumarins	Lignans	B	259780	179530	160210	185690	122670	295710	248660	171700	303890	--	--
Lmtn002596	C26H34O11	Dihydrodehydrodiconiferyl alcohol-4-O-glucoside	Lignans and Coumarins	Lignans	B	174950	181840	207180	190400	118390	265510	239830	178550	277370	--	--
Lmtn003096	C26H36O11	Secoisolariciresinol 4-O-glucoside	Lignans and Coumarins	Lignans	B	52138	55144	34404	67117	54557	43038	28658	55599	40707	--	--
Cmsn001914	C25H34O12	7R,8S-erythro-3',4,9,9'-tetrahydroxy-3-methoxy-8-O-4'-neolignan-7-O-glucopyr-anoside,	Lignans and Coumarins	Lignans	B	52629	31644	21456	30238	18783	19916	8843	25032	14906	--	--
pmb2833	C23H30O14	3-O-Feruloylquinic acid-O-glucoside*	Phenolic acids	Phenolic acids	B	11520	6327.8	3991.9	5658.6	4784.9	5415.8	2231.9	6020.5	3286.8	--	--
pmb2554	C23H30O14	5-O-Feruloyl quinic acid glucoside*	Phenolic acids	Phenolic acids	B	7006.3	8353.5	4053.5	6806.7	4129.4	5413.1	5220.9	6163.4	4522.6	--	--
Lmmn002260	C27H36O12	5'-Methoxyisolariciresinol-9'-O-glucoside	Lignans and Coumarins	Lignans	B	50078	83844	66613	53560	68390	72303	75688	67880	46026	--	--
mws1660	C26H28O14	Schaftoside	Flavonoids	Flavonoid carbonoside	B	17082	17342	18244	8893.5	18957	14923	20874	20944	15590	C10181	--
Zmjp003463	C26H28O14	"Vitexin-2""-O-xyloside"	Flavonoids	Flavonoid	B	226750	276210	258770	263010	344160	412760	343010	327000	430740	--	--
Hmcp001858	C26H28O14	Kaempferol-3-O-arabinoside-7-O-rhamnoside	Flavonoids	Flavonols	B	25636	29808	24391	21138	23954	24948	16904	25894	16350	--	--
Lmnp102580	C26H28O14	Apigenin-6-C-(2''-xylosyl)glucoside*	Flavonoids	Flavonoid carbonoside	B	2773400	2742300	1934200	1901000	1909400	3201900	2394200	1975200	2739600	--	--
Lmnp202580	C26H28O14	Apigenin-8-C-(2''-xylosyl)glucoside*	Flavonoids	Flavonoid carbonoside	B	2082800	2092900	1354700	1536600	1474200	2207000	1905000	1936900	2327100	--	--
pmp000236	C26H28O14	Isovitexin-8-O-xylcoside	Flavonoids	Flavonoid carbonoside	B	1083600	857990	743470	725820	759200	1166400	977220	805020	1177900	--	--
Lmtp002474	C26H28O14	Apigenin-6-C-(2''-glucosyl)arabinoside	Flavonoids	Flavonoid carbonoside	B	953460	918860	667890	692240	743280	1259500	799810	699940	1358500	--	--
Lmnp003080	C26H28O14	Hispidulin-8-C-(2''-O-xylosyl)xyloside	Flavonoids	Flavonoid carbonoside	B	53318	39931	29318	26661	31414	50003	40643	28586	51277	--	--
pmp000411	C26H28O14	Genistein-8-C-apiosyl(1→6)glucoside	Flavonoids	Isoflavones	B	2736200	2273500	1701400	1875600	1847800	3049900	2343200	2544900	2400400	--	--
pmp000237	C26H26O15	Apigenin-6-C-(2''-glucuronyl)xyloside	Flavonoids	Flavonoid carbonoside	B	2220700	2365700	2166000	2188200	2260100	2414300	2313500	2211200	2622300	--	--
pme0434	C30H26O12	Procyanidin B2	Tannins	Proanthocyanidins	B	594390	485660	668350	1285500	701220	165390	202360	504220	189420	C17639	--
pmn001667	C30H26O12	Procyanidin B4	Tannins	Proanthocyanidins	B	49550	33270	58294	85622	48176	13376	17503	51900	19235	C10238	--
mws0836	C30H26O12	Procyanidin B1	Tannins	Proanthocyanidins	B	796250	834970	221340	1104000	375660	92968	232820	811150	153320	--	--
pme0436	C30H26O12	Procyanidin B3	Tannins	Proanthocyanidins	B	842680	942740	282090	1182100	497560	125350	261010	1032400	197480	--	--
Lmyp004963	C27H30O14	Apigenin-6-C-(2''-rhamnosyl)glucoside	Flavonoids	Flavonoid carbonoside	B	5928100	5678700	4861700	3710400	4846500	9271800	7039400	6108200	8955800	--	--
Lmyp004081	C27H30O14	Isovitexin-2''-O-rhamnoside	Flavonoids	Flavonoid carbonoside	B	21159000	19121000	19563000	18489000	19540000	22356000	20587000	20134000	22194000	--	--
mws0047	C27H30O14	Apigenin-7-O-neohesperidoside (Rhoifolin)	Flavonoids	Flavonoid	B	1448000	1517900	1591400	1646000	1576500	2774400	2097000	1334000	2620900	C12627	ko00944
pme3227	C27H30O14	Vitexin-2''-O-rhamnoside	Flavonoids	Flavonoid carbonoside	A	8456000	7890300	7484700	7679900	7769200	8814700	9042800	8754300	9031300	C12628	ko00944
pmp000238	C26H28O15	Luteolin-6-C-arabinoside-7-O-glucoside	Flavonoids	Flavonoid carbonoside	B	581030	551950	501880	582090	628640	805420	611520	564300	649120	--	--
pmb0636	C26H28O15	Orientin-7-O-arabinoside	Flavonoids	Flavonoid carbonoside	B	302570	271800	225810	239610	259030	474970	378160	297770	475800	--	--
pmb0631	C26H28O15	Orientin-6-C-arabinoside	Flavonoids	Flavonoid carbonoside	B	459690	500350	348220	368960	441980	782230	623670	480530	784930	--	--
mws0046	C27H32O14	Naringenin-7-O-Neohesperidoside(Naringin)*	Flavonoids	Dihydroflavone	B	58950	45002	66571	77288	53754	48541	54430	56810	65774	C09789	ko00941
mws1066	C27H32O14	Naringenin-7-O-Rutinoside(Narirutin)*	Flavonoids	Dihydroflavone	B	56600	39858	73726	51530	67943	76464	76258	61768	69074	C09793	--
pmb0492	C34H37N3O6	N',N'',N'''-p-Coumaroyl-cinnamoyl-caffeoyl spermidine	Alkaloids	Phenolamine	B	15059	13422	19060	17539	15019	19928	14592	14267	18398	--	--
Hmgp003641	C28H32O14	Chrysoeriol-6-C-rhamnoside-7-O-rhamnoside	Flavonoids	Flavonoid	B	119340	90241	90953	76223	82298	87682	69563	103560	98032	--	--
pmp000239	C26H26O16	Luteolin-6-C-(5''-glucuronyl)xyloside	Flavonoids	Flavonoid	B	79364	93040	72004	58644	78276	133710	125020	69547	108330	--	--
pmb2586	C30H26O13	Gallocatechin-(4α→8)-catechin	Flavonoids	Flavanols	B	27233	48450	40651	47473	37074	43402	35340	34338	46039	--	--
Lmjp002867	C27H30O15	Kaempferol-3-O-neohesperidoside*	Flavonoids	Flavonols	A	11725000	12900000	13720000	12881000	13619000	15307000	13719000	12000000	13248000	--	--
pmp001106	C27H30O15	Vitexin-2''-O-glucoside	Flavonoids	Flavonoid carbonoside	B	4315400	4120500	3409700	3283900	3445500	5237400	4924900	3918000	5827700	C04024	ko00944
pmp000593	C27H30O15	Luteolin-7-O-rutinoside*	Flavonoids	Flavonoid	B	5362800	5372700	5136300	5751700	4902700	5480200	4556800	4303700	6193100	--	--
Lmsn002815	C27H30O15	Kaempferol-3-O-rutinoside(Nicotiflorin)*	Flavonoids	Flavonoid	A	411540	430410	473080	493580	542890	453840	550380	432180	917680	C21833	ko00944,ko01110
Lmnp002413	C27H30O15	Luteolin-6-C-rhamnoside-7-O-glucoside	Flavonoids	Flavonoid carbonoside	B	7295200	6366600	5827100	5811600	6109000	6994500	6627900	6696700	7088600	--	--
Zmcp003989	C27H30O15	Kaempferol-3-O-rhamnosyl(1→2)glucoside	Flavonoids	Flavonoid	A	6038300	6105200	5719000	5393400	5786900	6331100	5992100	5741500	6123900	--	--
pme1605	C27H30O15	Kaempferol-3-O-robinobioside(Biorobin)	Flavonoids	Flavonols	B	3700400	2473300	2788000	4016400	3127000	3616400	3018600	2555300	3996600	--	--
Wmkp002590	C27H30O15	5,7-Dihydroxy-4-methoxyflavone-3-O-xylose-(1-6)-glucose	Flavonoids	Flavonoid	B	106230	87836	60379	77133	54745	28524	42922	78451	33263	--	--
Lmsp004670	C27H30O15	Kaempferol-3-O-glucoside-7-O-rhamnoside	Flavonoids	Flavonols	A	12702000	13703000	13869000	12264000	14948000	17097000	14013000	13376000	13133000	--	--
mws1073	C27H30O15	Apigenin-6,8-di-C-glucoside (Vicenin-2)	Flavonoids	Flavonoid	A	23894000	21921000	18249000	19600000	19754000	27977000	24091000	18982000	26067000	C10195	--
Lmjp002596	C26H28O16	Quercetin-3-O-sambubioside	Flavonoids	Flavonols	B	406560	364600	293650	377790	363680	378170	456280	430510	302260	C12637	ko00944
mws1519	C27H32O15	Eriodictyol-7-O-Rutinoside (Eriocitrin)	Flavonoids	Dihydroflavone	B	147030	104580	187380	163950	150230	206000	165690	137750	200520	C09732	--
pmb3002	C28H32O15	Chrysoeriol-7-O-rutinoside	Flavonoids	Flavonoid	B	312870	294230	303740	292470	310390	479700	461100	308830	460130	--	--
pmp001080	C28H32O15	Diosmetin-7-O-Neohesperidoside (Neodiosmin)*	Flavonoids	Flavonoid	A	1027100	871150	777760	746580	767300	1104300	1106500	811080	1397100	--	--
mws1661	C28H32O15	Diosmetin-7-O-rutinoside (Diosmin)*	Flavonoids	Flavonoid	B	1703600	1538400	1278000	1452300	1363500	2338900	1634600	1331600	2343500	C10039	--
Lmgp004217	C28H32O15	Diosmetin-8-C-(2''-O-rhamnosyl)glucoside	Flavonoids	Flavonoid carbonoside	A	939950	933850	731630	730390	798660	786430	753800	891890	909550	--	--
Hmgp002121	C31H28O13	Hispidulin-7-O-(6''-O-p-Coumaroyl)Glucoside	Flavonoids	Flavonoid	B	1222800	1168500	972830	858650	983630	1404100	1346900	1027400	1493500	--	--
Zmhp002409	C27H30O16	Isoluteolin-6,8-di-C-glucoside	Flavonoids	Flavonoid	B	167610	173050	112540	143580	95190	191930	111790	127880	116060	--	--
Hmpp002612	C27H30O16	Luteolin-7-O-gentiobioside	Flavonoids	Flavonoid	B	119500	102970	100280	105590	110500	118680	83203	98582	122420	--	--
Lmbp002592	C27H30O16	Kaempferol-3,7-di-O-glucoside	Flavonoids	Flavonoid	B	51981	50603	54483	34693	61067	62403	44870	50110	61456	--	--
Zmxp003107	C27H30O16	Luteolin-7,3'-di-O-glucoside	Flavonoids	Flavonoid	B	116840	100820	86894	94175	85499	143800	94038	120310	105540	--	--
pmb0624	C27H30O16	Isoorientin-7-O-glucoside	Flavonoids	Flavonoid carbonoside	B	240730	221330	208410	192610	250650	295830	210070	162000	394270	--	--
pmb0665	C27H30O16	Orientin-7-O-glucoside	Flavonoids	Flavonoid carbonoside	B	47442	60698	54514	46783	30020	62516	46106	47714	40994	--	--
pmp000126	C27H30O16	Luteolin-6,8-di-C-glucoside*	Flavonoids	Flavonoid carbonoside	B	3012500	2585100	1884600	1570200	1852800	3542300	2821300	2161200	3499200	C10102	--
Lmbp002336	C27H30O16	Quercetin-3-O-(2''-O-rhamnosyl)galactoside	Flavonoids	Flavonols	B	144570	141460	104910	136880	115940	112390	78180	164720	114500	--	--
HJAP024	C27H30O16	Kaempferol-6,8-di-C-glucoside*	Flavonoids	Flavonoid	B	900400	847140	653080	583010	741520	1347400	1026300	862360	1156400	--	--
pmp000241	C27H28O17	Luteolin-6-C-(2''-glucuronyl)glucoside	Flavonoids	Flavonoid	B	20791	16181	18592	19138	19383	22681	18547	15188	20331	--	--
pme1540	C28H32O16	Isorhamnetin-3-O-neohesperidoside	Flavonoids	Flavonols	B	35688	26522	18717	17963	12490	36030	30247	21846	20668	--	--
Lmmp002963	C28H32O16	6-C-Methylquercetin-3-O-rutinoside	Flavonoids	Flavonols	B	14835	17255	9250.5	11616	5842.5	17465	9	14889	16412	--	--
Lmsp003939	C28H32O16	Isorhamnetin-3-O-galactoide-7-O-rhamnoside	Flavonoids	Flavonols	B	10317	16875	10854	10934	7494	10446	22926	11979	18290	--	--
Lmsp004045	C28H32O16	Isorhamnetin-3-O-glucoside-7-O-rhamnoside	Flavonoids	Flavonols	B	20661	21658	15467	10277	8745	11540	15135	10498	10402	--	--
Hmln002149	C29H36O15	Acteoside	Phenolic acids	Phenolic acids	B	64461	74160	61024	81878	59484	69150	59949	62832	51242	C10501	--
pmp001310	C27H30O17	6-Hydroxykaempferol-3,6-O-Diglucoside	Flavonoids	Flavonols	B	27648	26968	29857	25753	29783	25431	24175	31813	23329	--	--
pmp001311	C27H30O17	6-Hydroxykaempferol-7,6-O-Diglucoside	Flavonoids	Flavonols	B	81839	91189	60422	49738	57862	70021	69912	69882	99257	--	--
pmb0578	C32H30O15	Luteolin-7-O-(6''-sinapoyl)glucoside	Flavonoids	Flavonoid	B	19200	12191	7878.8	8924.5	12571	6166.5	8708.9	11961	11482	--	--
Lmgn002253	C31H36O18	Syringoylcaffeoylquinic acid-D-glucose	Phenolic acids	Phenolic acids	A	673840	571920	581050	529270	546880	906680	802460	706830	888040	--	--
pmn001369	C32H42O17	1-Hydroxypineolin Diglucoside	Lignans and Coumarins	Lignans	B	4669.1	13867	14504	43002	9950.5	9	9	7198.4	7566	--	--
pmp001312	C33H40O22	6-Hydroxykaempferol-3,7,6-O-triglycoside	Flavonoids	Flavonols	B	12843	19303	12148	14294	15712	11912	7654.6	14597	11005	--	--
pmp000101	C45H38O18	Arecatannin C1	Tannins	Tannin	B	17831	17513	36767	43550	33329	4988.7	6532.6	28463	3541.9	C17897	--
pmn001646	C45H38O18	Procyanidin C1	Tannins	Proanthocyanidins	B	31768	28420	48208	68411	65676	3849.8	11508	32362	15280	C17624	--
pmn001647	C45H38O18	Procyanidin C2	Tannins	Proanthocyanidins	A	34872	44079	15075	39946	16804	5525.8	10125	30511	8818.2	--	--
pmb2947	C45H38O18	Catechin-catechin-catechin	Flavonoids	Flavanols	B	65985	39841	47758	88301	60287	7607.8	12560	51990	20684	--	--
pmp000100	C45H38O18	Arecatannin B1	Tannins	Tannin	B	38893	41098	14662	75526	25623	7562.8	12063	47054	12006	C17892	--
Lmmp002068	C45H38O19	Gallocatechin-catechin-catechin	Tannins	Proanthocyanidins	B	87128	118390	24453	158780	49669	9908.4	27640	115030	24982	--	--
Lmmp001653	C45H38O20	Gallocatechin-gallocatechin-catechin	Tannins	Proanthocyanidins	B	65385	74271	19169	103370	25083	4451.2	13979	78933	11567	--	--
Lmmp001550	C45H38O21	Gallocatechin-gallocatechin-gallocatechin	Tannins	Proanthocyanidins	B	23224	63985	5005.2	69416	8750	1019.8	7904	26407	3406.5	--	--
pmp000103	C60H50O24	Arecatannin A2	Tannins	Tannin	B	15520	11074	6174.5	24540	6739.8	1500	3330.4	14264	2768.7	C17893	--
