# Supplementary material for: Transcriptome and Metabonomics Combined Analysis Revealed the Defense Mechanism Involved in Hydrogen-Rich Water-Regulated Cold Stress Response of Tetrastigma hemsleyanum
Source: Front Plant Sci. 2022 Jun 23;13:889726. doi: 10.3389/fpls.2022.889726 (PMC9260428; doi:10.3389/fpls.2022.889726)
Supplement: Supplementary Table 2 — All differentially expressed genes in CK, TH-0%, and TH-75% groups. [file Table_2.XLSX]

## Sheet: Sheet1
ID	TH-0%-1_fpkm	TH-0%-0-2_fpkm	TH-0%-0-3_fpkm	TH-0%-1_fpkm	TH-0%-2_fpkm	TH-0%-3_fpkm	TH-75%-0-1_fpkm	TH-75%-0-2_fpkm	TH-75%-0-3_fpkm	TH-75%-1_fpkm	TH-75%-2_fpkm	TH-75%-3_fpkm	CK-0-1_fpkm	CK-0-2_fpkm	CK-0-3_fpkm	CK-1_fpkm	CK-2_fpkm	CK-3_fpkm	KEGG	NR	Swissprot	Tremble	KOG	GO	Pfam
Cluster-1005.0	0.35	0	0.86	0.36	1.14	0.4	0.29	1.56	5.21	0.75	2	0.75	0	0.05	0.05	0	0	0	K10256 omega-6 fatty acid desaturase / acyl-lipid omega-6 desaturase (Delta-12 desaturase) [EC:1.14.19.6 1.14.19.22] | (RefSeq) delta(12) fatty acid desaturase-like (A)	delta(12) fatty acid desaturase [Quercus suber]	RecName: Full=Delta(12)-fatty-acid desaturase {ECO:0000303|PubMed:7907506}; EC=1.14.19.22 {ECO:0000269|PubMed:1730697}; EC=1.14.19.6 {ECO:0000269|PubMed:8685264}; AltName: Full=Omega-6 fatty acid desaturase, endoplasmic reticulum {ECO:0000303|PubMed:7907506};	SubName: Full=Delta-12 fatty acid desaturase allele 2 {ECO:0000313|EMBL:APQ41587.1};	--	GO:0005789,endoplasmic reticulum membrane; GO:0016021,integral component of membrane; GO:0031090,organelle membrane; GO:0102985,Delta12-fatty-acid desaturase activity; GO:0045485,omega-6 fatty acid desaturase activity; GO:0006636,unsaturated fatty acid biosynthetic process	Fatty acid desaturase
Cluster-1045.0	0.83	0.81	0.85	1.22	1.24	1.48	0.75	0.72	1.12	3.09	4.85	1.64	0.66	0.33	0.3	1.13	1.72	0.96	K24028 salicylic acid 3-hydroxylase [EC:1.14.11.-] | (RefSeq) protein DMR6-LIKE OXYGENASE 2-like (A)	PREDICTED: protein DMR6-LIKE OXYGENASE 2 [Vitis vinifera]	RecName: Full=Protein DMR6-LIKE OXYGENASE 2 {ECO:0000303|PubMed:25376907}; EC=1.14.11.- {ECO:0000255|PROSITE-ProRule:PRU00805}; AltName: Full=2-oxoglutarate (2OG)-Fe(II) oxygenase-like protein DLO2 {ECO:0000303|PubMed:25376907}; AltName: Full=Salicylate 3-hydroxylase DLO2 {ECO:0000305}; Short=S3H DLO2 {ECO:0000305}; Short=SA 3-hydroxylase DLO2 {ECO:0000305}; Short=Salicylic acid 3-hydroxylase DLO…	SubName: Full=Uncharacterized protein {ECO:0000313|EMBL:CCB55365.1};	Iron/ascorbate family oxidoreductases	GO:0051213,dioxygenase activity; GO:0046872,metal ion binding; GO:0002229,defense response to oomycetes; GO:0046244,salicylic acid catabolic process	2OG-Fe(II) oxygenase superfamily
Cluster-1164.0	1.05	0	1.83	0.3	1.33	0.57	0.99	3.29	10.87	1.33	2.75	1.32	0	0	0.1	0	0.19	0	--	--	--	--	--	--	--
Cluster-1170.0	2.29	0.73	0.85	1.12	0.7	0.7	1.24	1.16	1.08	1.4	1.17	1.4	0.51	0.91	0.13	9.86	6.36	2.5	K00430 peroxidase [EC:1.11.1.7] | (RefSeq) peroxidase 5-like (A)	unnamed protein product, partial [Vitis vinifera]	RecName: Full=Peroxidase 5 {ECO:0000250|UniProtKB:P22195}; EC=1.11.1.7; Flags: Precursor;	RecName: Full=Peroxidase {ECO:0000256|RuleBase:RU362060, ECO:0000256|SAAS:SAAS00709852}; EC=1.11.1.7 {ECO:0000256|RuleBase:RU362060, ECO:0000256|SAAS:SAAS00709852};	--	GO:0005576,extracellular region; GO:0020037,heme binding; GO:0046872,metal ion binding; GO:0004601,peroxidase activity; GO:0042744,hydrogen peroxide catabolic process; GO:0006979,response to oxidative stress	Peroxidase
Cluster-1347.0	3.4	1.18	2.17	7.05	4.05	6.39	0	1.78	2.85	8.57	13.67	11.01	3.4	0.63	3.43	5.84	5.06	3.85	--	PREDICTED: cysteine-rich and transmembrane domain-containing protein A [Vitis vinifera]	--	SubName: Full=Uncharacterized protein {ECO:0000313|EMBL:CBI34083.3};	--	GO:0005886,plasma membrane; GO:0003006,developmental process involved in reproduction	--
Cluster-1354.0	0.12	0	0.8	0.25	1.32	0.24	0.28	1.7	4.55	0.97	2.21	0.97	0	0	0	0	0	0	K07953 GTP-binding protein SAR1 [EC:3.6.5.-] | (RefSeq) small COPII coat GTPase sar1 (A)	small copii coat gtpase sar1 [Quercus suber]	RecName: Full=GTP-binding protein SAR1A;	SubName: Full=Small COPII coat GTPase SAR1 {ECO:0000313|EMBL:JAT50036.1};	Vesicle coat complex COPII, GTPase subunit SAR1	GO:0005783,endoplasmic reticulum; GO:0005794,Golgi apparatus; GO:0005525,GTP binding; GO:0006886,intracellular protein transport; GO:0016192,vesicle-mediated transport	ADP-ribosylation factor family
Cluster-1420.0	0.34	0	0.71	0.06	1.42	0.06	0.13	2.12	4.08	0.26	1.18	0.26	0	0	0.06	0	0	0.05	--	--	--	--	--	--	--
Cluster-1443.0	3.95	2.36	2.57	0.73	0	0.57	2.11	2.01	2.12	1.15	0.33	0.49	2.13	2.34	3	4.77	4.95	3.79	--	PREDICTED: uncharacterized protein LOC100853421 [Vitis vinifera]	--	SubName: Full=Uncharacterized protein {ECO:0000313|EMBL:CCB45529.1};	--	--	--
Cluster-1444.0	0.57	0	0.63	0.49	0.99	0.66	0.05	1.52	3.72	0.55	1.52	0.38	0	0.05	0.05	0	0	0.05	K22723 inositol phosphorylceramide synthase catalytic subunit [EC:2.7.1.-] | (RefSeq) inositol phosphorylceramide synthase catalytic subunit aur1-like (A)	inositol phosphorylceramide synthase catalytic subunit aur1 [Quercus suber]	--	SubName: Full=Inositol phosphorylceramide synthase catalytic subunit aur1 {ECO:0000313|EMBL:JAT41143.1};	--	GO:0016021,integral component of membrane	PAP2 superfamily
Cluster-1598.0	0.29	0	0.14	4.98	1.17	2.94	0	0.3	0	8.13	4.37	2.36	0	0.16	0.15	2.3	2.13	1.54	--	--	--	--	--	--	--
Cluster-1656.0	1.08	0	2.14	0.6	1.82	0.25	0.67	5.2	11.01	1.25	3.91	1.72	0	0.09	0.08	0	0	0.08	--	--	--	--	--	--	--
Cluster-1699.0	3.17	2.86	4.17	5.72	3.32	6	5.01	2.99	3.39	7.1	6.04	3.75	3.05	3.33	1.65	1.16	2.08	1.06	K10143 E3 ubiquitin-protein ligase RFWD2 [EC:2.3.2.27] | (RefSeq) WD repeat-containing protein RUP2-like (A)	PREDICTED: WD repeat-containing protein RUP2-like [Vitis vinifera]	RecName: Full=WD repeat-containing protein RUP2; AltName: Full=Protein EARLY FLOWERING BY OVEREXPRESSION 2; AltName: Full=Protein EPRESSOR OF UV-B PHOTOMORPHOGENESIS 2;	SubName: Full=Uncharacterized protein {ECO:0000313|EMBL:CCB47896.1};	--	GO:0080008,Cul4-RING E3 ubiquitin ligase complex; GO:0005829,cytosol; GO:0005634,nucleus; GO:0009658,chloroplast organization; GO:0009908,flower development; GO:0043496,regulation of protein homodimerization activity; GO:0010224,response to UV-B	WD domain, G-beta repeat
Cluster-1820.0	0.72	0	0.69	0.56	1.35	0.09	0.21	1.55	4.6	0.73	1.77	0.42	0.09	0	0	0	0	0	K09569 FK506-binding protein 2 [EC:5.2.1.8] | (RefSeq) FK506-binding protein 2-like (A)	fk506-binding protein 2 [Quercus suber]	RecName: Full=FK506-binding protein 2; EC=5.2.1.8; AltName: Full=15 kDa FKBP; AltName: Full=FKBP-15; AltName: Full=Peptidyl-prolyl cis-trans isomerase; Short=PPIase; AltName: Full=Rotamase; Flags: Precursor;	RecName: Full=Peptidylprolyl isomerase {ECO:0000256|PROSITE-ProRule:PRU00277}; EC=5.2.1.8 {ECO:0000256|PROSITE-ProRule:PRU00277};	FKBP-type peptidyl-prolyl cis-trans isomerase	GO:0005788,endoplasmic reticulum lumen; GO:0003755,peptidyl-prolyl cis-trans isomerase activity	FKBP-type peptidyl-prolyl cis-trans isomerase
Cluster-1901.0	0.37	0.19	0.09	1.71	0.64	0.74	0	0.09	0.09	2.23	0.85	1.38	0	0.3	0.09	7.22	2.05	0.97	K03239 translation initiation factor eIF-2B subunit alpha | (RefSeq) methylthioribose-1-phosphate isomerase (A)	PREDICTED: protein LURP-one-related 4 [Vitis vinifera]	RecName: Full=Protein LURP-one-related 4;	SubName: Full=Uncharacterized protein {ECO:0000313|EMBL:CCB58363.1};	--	--	LURP-one-related
Cluster-1922.0	1.32	0	1.69	0.73	2.73	0.62	0.3	4.28	10.21	1.84	4.16	1.22	0	0	0	0	0.09	0.08	K02984 small subunit ribosomal protein S3Ae | (RefSeq) 40S ribosomal protein S1-like (A)	40s ribosomal protein s1 [Quercus suber]	RecName: Full=40S ribosomal protein S3a-2 {ECO:0000255|HAMAP-Rule:MF_03122};	RecName: Full=40S ribosomal protein S3a {ECO:0000256|HAMAP-Rule:MF_03122};	40S ribosomal protein S3A	GO:0005618,cell wall; GO:0005829,cytosol; GO:0022626,cytosolic ribosome; GO:0022627,cytosolic small ribosomal subunit; GO:0016020,membrane; GO:0005730,nucleolus; GO:0005886,plasma membrane; GO:0009506,plasmodesma; GO:0042788,polysomal ribosome; GO:0003729,mRNA binding; GO:0003735,structural constituent of ribosome; GO:0002181,cytoplasmic translation	Ribosomal S3Ae family
Cluster-1930.0	0.18	0	0.99	0.31	1.34	0.31	0.28	1.35	5.35	1.2	3.23	0.78	0	0	0.06	0	0	0.12	--	--	--	--	--	--	--
Cluster-2036.0	2.38	1.25	1.52	3.01	3.05	2.8	2.44	1.75	2.12	2.76	4.27	4.28	1.87	2.34	2.41	0.6	0.52	0.51	K19525 vacuolar protein sorting-associated protein 13A/C | (RefSeq) uncharacterized LOC100260794 (A)	hypothetical protein VITISV_019380 [Vitis vinifera]	--	SubName: Full=Uncharacterized protein {ECO:0000313|EMBL:CAN74191.1};	--	--	--
Cluster-2094.0	0.59	0	1.74	0.36	1.11	0.18	0.41	2.73	6.87	0.41	2.3	0.82	0	0	0.06	0.07	0	0.06	--	--	--	--	--	--	--
Cluster-2131.0	0.2	0.07	0.38	0.14	0.65	0.07	0.23	1.99	3.86	0.53	1.13	0.53	0	0	0	0	0	0	K00227 Delta7-sterol 5-desaturase [EC:1.14.19.20] | (RefSeq) probable Delta(7)-sterol 5(6)-desaturase (A)	putative delta(7)-sterol 5(6)-desaturase [Quercus suber]	RecName: Full=Putative Delta(7)-sterol-C5(6)-desaturase 2; EC=1.14.19.20; AltName: Full=Delta(7)-sterol-C5-desaturase 2; AltName: Full=Delta-7-C-5 sterol desaturase 2; AltName: Full=Homolog of DWF7 protein;	SubName: Full=C-5 sterol desaturase {ECO:0000313|EMBL:JAT46514.1};	Sterol C5 desaturase	GO:0005789,endoplasmic reticulum membrane; GO:0016021,integral component of membrane; GO:0000248,C-5 sterol desaturase activity; GO:0005506,iron ion binding; GO:0016126,sterol biosynthetic process	Fatty acid hydroxylase superfamily
Cluster-2151.0	1.82	0	0.36	1.72	0.3	1.21	0.26	5.98	0.15	4.56	2.35	0.44	0	0	0.31	0	0	0	--	--	--	--	--	--	--
Cluster-2192.0	0.53	0	0.64	0.29	1.47	0.18	0.12	2.66	5.82	0.94	2.18	1.14	0	0	0.07	0	0.03	0.03	K09490 heat shock 70kDa protein 5 | (RefSeq) 78 kDa glucose-regulated protein homolog (A)	predicted protein, partial [Hordeum vulgare subsp. vulgare]	RecName: Full=Luminal-binding protein; Short=BiP; AltName: Full=78 kDa glucose-regulated protein homolog; Short=GRP-78; Flags: Precursor;	SubName: Full=Glucose-regulated {ECO:0000313|EMBL:JAT45347.1}; Flags: Fragment;	Molecular chaperones GRP78/BiP/KAR2, HSP70 superfamily	GO:0005788,endoplasmic reticulum lumen; GO:0005524,ATP binding	Hsp70 protein
Cluster-2196.0	0.78	0	1.49	0.81	3.14	1.57	0.6	4.27	12.48	1.5	5.37	0.6	0	0	0.52	0	0	0	K02922 large subunit ribosomal protein L37e | (RefSeq) 60S ribosomal protein L37-2 (A)	60s ribosomal protein l37 [Quercus suber]	RecName: Full=60S ribosomal protein L37-2;	RecName: Full=Ribosomal protein L37 {ECO:0000256|RuleBase:RU000576};	60S ribosomal protein L37	GO:0022625,cytosolic large ribosomal subunit; GO:0022626,cytosolic ribosome; GO:0046872,metal ion binding; GO:0003723,RNA binding; GO:0019843,rRNA binding; GO:0003735,structural constituent of ribosome; GO:0006412,translation	Ribosomal protein L37e
Cluster-2203.0	3.97	1.66	0.95	2.88	1.99	2.89	0.8	1.11	2.78	3.45	3.89	1.26	1	0.55	1.21	0.67	1.06	1.33	K09060 plant G-box-binding factor | (RefSeq) LOC109761391; DNA-binding protein EMBP-1 (A)	PREDICTED: bZIP transcription factor 2 [Vitis vinifera]	RecName: Full=Basic leucine zipper 4 {ECO:0000303|PubMed:11906833}; Short=AtbZIP4 {ECO:0000303|PubMed:11906833};	SubName: Full=Uncharacterized protein {ECO:0000313|EMBL:CAN59722.1};	--	GO:0005634,nucleus; GO:0003677,DNA binding; GO:0003700,DNA-binding transcription factor activity; GO:0006351,transcription, DNA-templated	bZIP transcription factor
Cluster-2384.0	5.32	3.81	4.47	0.27	0.13	0	5.23	5.28	2.08	0.3	0.75	0.3	3.79	3.44	3.15	3.22	4.04	6.47	--	--	--	--	--	--	--
Cluster-2385.0	1.98	0	2.77	0.95	3.96	0.4	0.45	4.96	14.89	1.53	6.98	2.43	0	0.15	0	0	0	0.13	K02947 small subunit ribosomal protein S10e | (RefSeq) 40S ribosomal protein S10-A-like (A)	40s ribosomal protein s10-a [Quercus suber]	RecName: Full=40S ribosomal protein S10-2;	SubName: Full=Uncharacterized protein {ECO:0000313|EMBL:JAG94276.1};	40s ribosomal protein s10	GO:0005840,ribosome	Plectin/S10 domain
Cluster-2414.0	7.67	4.58	3.84	1.51	2.22	1.48	5.04	3.78	4.03	0.85	1.68	1.26	5.86	5.26	4.43	4.98	7.19	7.4	--	--	--	--	--	--	--
Cluster-258.0	1.11	0.13	1.3	0.38	2.11	0.25	0.71	5.53	10.64	0.57	4.84	2	0	0	0.13	0	0.12	0	K02880 large subunit ribosomal protein L17e | (RefSeq) 60S ribosomal protein L17-like (A)	60s ribosomal protein l17 [Quercus suber]	RecName: Full=60S ribosomal protein L17;	SubName: Full=60S ribosomal protein L17 {ECO:0000313|EMBL:JAT47804.1}; Flags: Fragment;	60S ribosomal protein L22	GO:0015934,large ribosomal subunit; GO:0003735,structural constituent of ribosome; GO:0006412,translation	Ribosomal protein L22p/L17e
Cluster-2614.0	0.83	0	1.27	0.17	1	0.17	0.57	2.88	7.98	0.58	2.68	1.92	0	0	0.17	0	0.16	0.16	K22758 coiled-coil-helix-coiled-coil-helix domain-containing protein 2 | (RefSeq) mitochondrial intermembrane space cysteine motif-containing protein MIX17-like (A)	PREDICTED: mitochondrial intermembrane space cysteine motif-containing protein MIX17-like [Pyrus x bretschneideri]	--	SubName: Full=Mitochondrial intermembrane space cysteine motif-containing protein MIC17 {ECO:0000313|EMBL:JAT58570.1}; Flags: Fragment;	Uncharacterized conserved protein	--	Uncharacterized protein conserved in bacteria (DUF2076)
Cluster-2683.0	0.26	0	0.75	0	0.44	0.18	0.2	2.04	7	0.61	1.31	0.2	0	0	0.09	0	0	0.08	--	--	--	--	--	--	--
Cluster-2708.0	1.35	0	2.58	1.61	8.39	2.18	0.83	8.4	27.54	7.08	11.93	3.35	0.1	0	1.47	0	0	0.4	--	--	--	--	--	--	--
Cluster-2732.0	0.32	0	0.8	0.65	1.05	0.53	0.12	2.24	6.83	0.73	3.03	0.97	0	0	0.11	0	0	0	K00759 adenine phosphoribosyltransferase [EC:2.4.2.7] | (RefSeq) adenine phosphoribosyltransferase-like (A)	adenine phosphoribosyltransferase [Quercus suber]	RecName: Full=Adenine phosphoribosyltransferase 1; Short=APRT 1; EC=2.4.2.7;	SubName: Full=Predicted protein {ECO:0000313|EMBL:BAJ94919.1};	Adenine phosphoribosyl transferases	GO:0005737,cytoplasm; GO:0003999,adenine phosphoribosyltransferase activity; GO:0006168,adenine salvage; GO:0044209,AMP salvage; GO:0006166,purine ribonucleoside salvage	Phosphoribosyl transferase domain
Cluster-2735.0	0.91	0	1.65	0.53	2.44	0.31	0.35	5.15	8.64	2	5.85	1.17	0	0	0.31	0	0	0.19	K02882 large subunit ribosomal protein L18Ae | (RefSeq) 60S ribosomal protein L20-A-like (A)	unknown [Medicago truncatula]	RecName: Full=60S ribosomal protein L18a;	RecName: Full=60S ribosomal protein L18a {ECO:0000256|PIRNR:PIRNR002190};	60S ribosomal protein L18A	GO:0022625,cytosolic large ribosomal subunit; GO:0003723,RNA binding; GO:0003735,structural constituent of ribosome; GO:0006412,translation	Ribosomal proteins 50S-L18Ae/60S-L20/60S-L18A
Cluster-2855.0	0.67	0	0.53	0.25	1.54	0.6	0.41	2.77	5.32	0.78	1.46	0.69	0	0	0	0	0	0.04	K03283 heat shock 70kDa protein 1/2/6/8 | (RefSeq) ribosome-associated molecular chaperone SSB1 (A)	heat shock cognate 70 kDa protein 2-like [Dendrobium catenatum]	RecName: Full=Heat shock 70 kDa protein 5; AltName: Full=Heat shock protein 70-5; Short=AtHsp70-5; AltName: Full=Heat shock protein 70b;	SubName: Full=Heat shock protein sks2 {ECO:0000313|EMBL:JAT53012.1}; Flags: Fragment;	Molecular chaperones HSP70/HSC70, HSP70 superfamily	GO:0005618,cell wall; GO:0009507,chloroplast; GO:0016020,membrane; GO:0005886,plasma membrane; GO:0005524,ATP binding; GO:0009408,response to heat; GO:0009615,response to virus	Hsp70 protein
Cluster-2925.0	5.86	6.4	3.82	1.93	1.07	0.81	5.2	4.11	4.27	2.47	2.14	1.22	5.89	5.3	4.58	2.41	5.74	3.84	--	--	--	--	--	--	--
Cluster-2926.0	0.45	0.47	0.43	3.02	4.29	4.99	0	0.46	0.45	2.08	4.65	8.27	0	0.25	0	0	0	0.22	--	--	--	--	--	--	--
Cluster-3054.0	0.34	0.18	0.82	1.41	4.46	0.86	0.98	3.28	5.49	3.74	6.5	1.77	0.17	0.19	0.52	0.77	1.17	0.49	K05391 cyclic nucleotide gated channel, plant | (RefSeq) cyclic nucleotide-gated ion channel 1-like (A)	hypothetical protein VITISV_028337 [Vitis vinifera]	RecName: Full=Wall-associated receptor kinase-like 9; EC=2.7.11.-; Flags: Precursor;	SubName: Full=Uncharacterized protein {ECO:0000313|EMBL:CCB52365.1};	--	GO:0016021,integral component of membrane; GO:0005886,plasma membrane; GO:0005524,ATP binding; GO:0005509,calcium ion binding; GO:0030247,polysaccharide binding; GO:0004674,protein serine/threonine kinase activity; GO:0007166,cell surface receptor signaling pathway	Protein kinase domain
Cluster-3087.0	11.39	9.76	11.43	7.57	10.42	9.75	15.02	18.08	13	7.2	8.01	5.57	14.39	12.85	13.14	3.95	5.87	8.35	K17961 cytochrome P450 family 82 subfamily G polypeptide 1 [EC:1.14.-.-] | (RefSeq) hypothetical protein (A)	PREDICTED: cytochrome P450 CYP82D47 [Vitis vinifera]	RecName: Full=Cytochrome P450 82C2; EC=1.14.-.-;	SubName: Full=Uncharacterized protein {ECO:0000313|EMBL:CCB56925.1};	Cytochrome P450 CYP2 subfamily	GO:0016021,integral component of membrane; GO:0016020,membrane; GO:0020037,heme binding; GO:0005506,iron ion binding; GO:0004497,monooxygenase activity; GO:0016709,oxidoreductase activity, acting on paired donors, with incorporation or reduction of molecular oxygen, NAD(P)H as one donor, and incorporation of one atom of oxygen; GO:0071456,cellular response to hypoxia; GO:0044550,secondary metabol…	Cytochrome P450
Cluster-3146.0	0.45	0	0.97	0.12	2.02	0.45	0.52	3.41	10.64	1.43	4.39	0.78	0	0.12	0	0	0	0	K02991 small subunit ribosomal protein S6e | (RefSeq) 40S ribosomal protein S6-B-like (A)	40s ribosomal protein s6-b [Quercus suber]	RecName: Full=40S ribosomal protein S6;	RecName: Full=40S ribosomal protein S6 {ECO:0000256|PIRNR:PIRNR002129};	40S ribosomal protein S6	GO:0005840,ribosome; GO:0003735,structural constituent of ribosome; GO:0006412,translation	Ribosomal protein S6e
Cluster-3358.0	0.4	0	1.15	0.83	1.85	0.4	0.18	2.52	6.35	0.65	2.5	0.65	0.08	0	0	0	0	0	--	--	--	--	--	--	--
Cluster-3380.0	1.65	1.44	1.05	4.83	2.21	1.67	0.95	1.41	2.48	11.14	6.63	3.47	0	0	0	3.11	4.3	1.32	--	hypothetical protein MANES_S045500 [Manihot esculenta]	--	SubName: Full=Uncharacterized protein {ECO:0000313|EMBL:OAY21923.1};	--	--	--
Cluster-356.0	6.03	1.8	2.31	2.14	1.21	0.35	1.39	4.39	6.72	0.6	0.79	0.4	3.47	1.9	4.36	0.78	4.7	1.98	K14488 SAUR family protein | (RefSeq) auxin-induced protein 15A-like (A)	unnamed protein product, partial [Vitis vinifera]	RecName: Full=Auxin-responsive protein SAUR66 {ECO:0000305}; AltName: Full=Protein SMALL AUXIN UP RNA 66 {ECO:0000303|PubMed:12036261};	SubName: Full=Uncharacterized protein {ECO:0000313|EMBL:CCB45393.1};	--	GO:0005730,nucleolus; GO:0005634,nucleus; GO:0005886,plasma membrane; GO:0009926,auxin polar transport; GO:0009734,auxin-activated signaling pathway; GO:0007275,multicellular organism development; GO:0046620,regulation of organ growth	Auxin responsive protein
Cluster-3562.0	0.42	0	0.94	0.2	0.79	0.15	0.17	2.4	4.23	0.61	1.79	0.57	0	0	0	0	0	0.04	K08054 calnexin | (RefSeq) calnexin homolog (A)	calnexin like [Quercus suber]	RecName: Full=Calnexin homolog 1; Flags: Precursor;	SubName: Full=Calnexin {ECO:0000313|EMBL:JAT51978.1};	Calnexin	GO:0009507,chloroplast; GO:0005783,endoplasmic reticulum; GO:0005789,endoplasmic reticulum membrane; GO:0016021,integral component of membrane; GO:0016020,membrane; GO:0005739,mitochondrion; GO:0009505,plant-type cell wall; GO:0005886,plasma membrane; GO:0009506,plasmodesma; GO:0005774,vacuolar membrane; GO:0005773,vacuole; GO:0005509,calcium ion binding; GO:0030246,carbohydrate binding; GO:00510…	Calreticulin family
Cluster-3595.0	1.07	0	1.26	0.43	1.73	0.18	0.07	2.23	5.54	0.28	2.2	1.38	0	0	0.06	0	0	0.17	K03441 aquaglyceroporin related protein, other eukaryote | (RefSeq) aquaporin-3-like (A)	aquaporin-3 [Quercus suber]	RecName: Full=Putative aquaporin NIP4-1; AltName: Full=NOD26-like intrinsic protein 4-1; Short=AtNIP4;1;	SubName: Full=Uncharacterized protein {ECO:0000313|EMBL:ETP39322.1};	Aquaporin (major intrinsic protein family)	GO:0005887,integral component of plasma membrane; GO:0015250,water channel activity; GO:0034220,ion transmembrane transport	Major intrinsic protein
Cluster-3635.0	0.88	0	0.6	0.39	0.88	0.32	0.36	1.46	5.34	0.87	1.09	0	0	0	0.06	0	0	0.06	--	hypothetical protein CFP56_50322 [Quercus suber]	--	--	--	--	Chitin synthesis regulation, resistance to Congo red
Cluster-3707.0	0.73	0.76	1.16	5.76	4.14	1.96	1.67	1.49	0.73	1.68	3.62	3.06	0.24	0.8	1.22	0.82	0.95	0.93	--	hypothetical protein VITISV_012399 [Vitis vinifera]	--	SubName: Full=Uncharacterized protein {ECO:0000313|EMBL:CAN60067.1};	--	GO:0005768,endosome; GO:0005802,trans-Golgi network	--
Cluster-3709.0	4.19	0	3.5	1.63	5.87	1.61	4.22	8.2	25.27	3.65	21.06	1.8	0	0	0.53	0	0	0	--	hypothetical protein VITISV_030157 [Vitis vinifera]	--	SubName: Full=Uncharacterized protein {ECO:0000313|EMBL:CAN72017.1};	--	--	--
Cluster-3713.0	0.72	0	0.68	0	0.92	0	0.24	2.07	5.52	0.95	2.94	0.71	0	0	0	0	0	0	K13993 HSP20 family protein | (RefSeq) HSP20-like chaperones superfamily protein (A)	Hsp24 protein [Populus davidiana x Populus alba var. pyramidalis]	RecName: Full=17.8 kDa class I heat shock protein; AltName: Full=17.8 kDa heat shock protein; Short=AtHsp17.8;	SubName: Full=Hsp24 protein {ECO:0000313|EMBL:AKC04611.1};	Molecular chaperone (small heat-shock protein Hsp26/Hsp42)	GO:0005737,cytoplasm; GO:0043621,protein self-association; GO:0009408,response to heat; GO:0006979,response to oxidative stress	Hsp20/alpha crystallin family
Cluster-3744.0	15.03	15.45	19.38	16.06	18.92	20	26.2	23.13	21.57	15.09	16.42	22.18	31.98	25.19	23.8	8.5	5.88	12.04	--	hypothetical protein CFP56_18411 [Quercus suber]	--	SubName: Full=Uncharacterized protein {ECO:0000313|EMBL:CBI36334.3};	--	GO:0009570,chloroplast stroma; GO:0009579,thylakoid; GO:0010478,chlororespiration	--
Cluster-3747.0	3.93	3.94	2.1	1.79	0.79	0.79	0.36	3.84	4.24	1.09	0.18	1.63	4.27	3.64	3.66	4.07	2.91	1.2	K09422 transcription factor MYB, plant | (RefSeq) transcription factor MYB3 (A)	PREDICTED: transcription factor MYB3 isoform X2 [Vitis vinifera]	RecName: Full=Transcription factor TT2; AltName: Full=Myb-related protein 123; Short=AtMYB123; AltName: Full=Myb-related transcription factor LBM2-like; AltName: Full=Protein TRANSPARENT TESTA 2;	SubName: Full=Uncharacterized protein {ECO:0000313|EMBL:CCB46603.1};	Transcription factor, Myb superfamily	GO:0005634,nucleus; GO:0005524,ATP binding; GO:0003700,DNA-binding transcription factor activity; GO:0000981,DNA-binding transcription factor activity, RNA polymerase II-specific; GO:0043565,sequence-specific DNA binding; GO:0001135,RNA polymerase II transcription regulator recruiting activity; GO:0044212,transcription regulatory region DNA binding; GO:0030154,cell differentiation; GO:0006633,fat…	Myb-like DNA-binding domain
Cluster-3755.0	4.93	7.35	5.63	5.29	4.17	4.57	6.44	4.9	5.02	3.85	4.92	4.71	7.26	6.27	8.84	3.09	2.58	4	--	PREDICTED: uncharacterized protein LOC100243306 [Vitis vinifera]	--	SubName: Full=Uncharacterized protein {ECO:0000313|EMBL:CAN64355.1}; Flags: Fragment;	--	--	Protein of unknown function, DUF538
Cluster-3784.0	0.91	0.63	2.6	5.01	4.58	3.37	2.08	3.12	1.52	2.1	4.52	5.9	2.43	2.68	1.22	1.03	0.59	1.16	--	--	--	--	--	--	--
Cluster-382.0	0.98	0	1.32	1.02	1.78	0.99	2.49	10.45	24.39	2.73	9.95	4.3	0.2	0	0.4	0	0	0.19	--	--	--	--	--	--	--
Cluster-3846.0	0.66	0	0.38	0.41	1.73	0.27	0.15	3.11	6.65	0.62	2.91	1.23	0	0	0	0	0	0	K02966 small subunit ribosomal protein S19e | (RefSeq) 40S ribosomal protein S19-like (A)	40s ribosomal protein s19 [Quercus suber]	RecName: Full=40S ribosomal protein S19-1;	SubName: Full=40S ribosomal protein S19-1 {ECO:0000313|EMBL:JAT41396.1};	40S ribosomal protein S19	GO:0005618,cell wall; GO:0005829,cytosol; GO:0022626,cytosolic ribosome; GO:0022627,cytosolic small ribosomal subunit; GO:0009506,plasmodesma; GO:0042788,polysomal ribosome; GO:0003735,structural constituent of ribosome; GO:0000028,ribosomal small subunit assembly; GO:0006412,translation	Ribosomal protein S19e
Cluster-3858.0	0.36	0	0.35	0	0.92	0.18	0.42	3.35	5.48	0.85	2.52	1.47	0	0	0	0	0	0	K02962 small subunit ribosomal protein S17e | (RefSeq) 40S ribosomal protein S17 (A)	40s ribosomal protein s17 [Quercus suber]	RecName: Full=40S ribosomal protein S17;	SubName: Full=40S ribosomal protein S17-B {ECO:0000313|EMBL:JAT50820.1}; Flags: Fragment;	40S ribosomal protein S17	GO:0022627,cytosolic small ribosomal subunit; GO:0003735,structural constituent of ribosome; GO:0000028,ribosomal small subunit assembly; GO:0006412,translation	Ribosomal S17
Cluster-3892.0	2.18	0	2.22	0.42	3.83	1.1	1.73	6.25	21.03	1.74	5.19	1.73	0	0	0	0	0	0	K02934 large subunit ribosomal protein L6e | (RefSeq) 60S ribosomal protein L6-A-like (A)	60s ribosomal protein l6-a [Quercus suber]	RecName: Full=60S ribosomal protein L6; AltName: Full=YL16-like;	SubName: Full=Uncharacterized protein {ECO:0000313|EMBL:JAG98842.1};	60s ribosomal protein L6	GO:0005840,ribosome; GO:0003735,structural constituent of ribosome; GO:0006412,translation	Ribosomal protein L6e
Cluster-3895.0	3.41	3.65	2	0.65	0.97	1.4	1.6	1.62	2.72	1.29	1.36	1.05	1.9	2.07	1.62	3.21	4.12	2.73	K03188 urease accessory protein | (RefSeq) uncharacterized protein LOC108224146 isoform X1 (A)	PREDICTED: putative F-box protein PP2-B12 [Vitis vinifera]	RecName: Full=F-box protein PP2-B1; AltName: Full=Protein PHLOEM PROTEIN 2-LIKE B1; Short=AtPP2-B1; AltName: Full=SKP1-interacting partner 21;	SubName: Full=Uncharacterized protein {ECO:0000313|EMBL:CCB60971.1};	--	GO:0005634,nucleus; GO:0030246,carbohydrate binding; GO:0016567,protein ubiquitination	Phloem protein 2
Cluster-3946.0	0.85	4.44	4.46	5.28	4.75	6.93	4.4	3.09	4.69	6.9	7.32	7.3	12.35	3.77	5.14	1.45	1.68	1.23	K01166 ribonuclease T2 [EC:3.1.27.1] | (RefSeq) uncharacterized protein LOC111302682 (A)	hypothetical protein VITISV_018276 [Vitis vinifera]	RecName: Full=Protein BIC1 {ECO:0000303|PubMed:27846570}; AltName: Full=BLUE-LIGHT INHIBITOR OF CRYPTOCHROMES 1 {ECO:0000303|PubMed:27846570};	SubName: Full=Uncharacterized protein {ECO:0000313|EMBL:CAN80332.1};	--	GO:0005634,nucleus; GO:0080167,response to karrikin	--
Cluster-3957.0	0.63	0.03	0.42	0.29	1.29	0.44	0.22	1.37	3.69	0.66	2.62	0.62	0	0	0	0.04	0	0.03	K01176 alpha-amylase [EC:3.2.1.1] | (RefSeq) alpha-amylase-like (A)	alpha-glucosidase [Quercus suber]	RecName: Full=Alpha-amylase type B isozyme; EC=3.2.1.1 {ECO:0000250|UniProtKB:P00693}; AltName: Full=1,4-alpha-D-glucan glucanohydrolase; AltName: Full=Clones GRAMY56 and 963; Flags: Precursor;	SubName: Full=Alpha-amylase, putative {ECO:0000313|EMBL:EEF26463.1}; EC=3.2.1.20 {ECO:0000313|EMBL:EEF26463.1}; Flags: Fragment;	Alpha-amylase	GO:0004556,alpha-amylase activity; GO:0103025,alpha-amylase activity (releasing maltohexaose); GO:0005509,calcium ion binding; GO:0005975,carbohydrate metabolic process	Alpha amylase, catalytic domain
Cluster-3958.0	0.47	0	1	0.75	2.34	0.47	0.3	2.37	6.19	0.9	3.6	1.14	0	0	0.11	0	0	0.05	--	putative nitronate monooxygenase [Quercus suber]	--	SubName: Full=Putative monooxygenase {ECO:0000313|EMBL:OLP84461.1};	--	GO:0018580,nitronate monooxygenase activity	Nitronate monooxygenase
Cluster-3966.0	1.05	0.2	1.37	1.78	4.4	1.83	0.55	3.69	7.37	4.77	5.85	1	2.32	0.32	0.48	0.32	0.56	0.37	K01183 chitinase [EC:3.2.1.14] | (RefSeq) VVCHI4A; class IV endochitinase (A)	class IV chitinase [Vitis pseudoreticulata]	RecName: Full=Endochitinase EP3 {ECO:0000303|PubMed:11525512}; EC=3.2.1.14; AltName: Full=Chitinase class IV {ECO:0000303|PubMed:11525512}; Short=AtchitIV {ECO:0000303|PubMed:11525512}; AltName: Full=Protein HOMOLOG OF CARROT EP3-3 CHITINASE {ECO:0000303|PubMed:11525512}; Short=AtEP3 {ECO:0000303|PubMed:11525512}; Flags: Precursor;	SubName: Full=Class IV chitinase {ECO:0000313|EMBL:ABY66957.1}; EC=3.2.1.14 {ECO:0000313|EMBL:ABY66957.1};	Predicted chitinase	GO:0005618,cell wall; GO:0008061,chitin binding; GO:0004568,chitinase activity; GO:0016998,cell wall macromolecule catabolic process; GO:0006032,chitin catabolic process; GO:0006952,defense response; GO:0000272,polysaccharide catabolic process; GO:0009617,response to bacterium; GO:0009611,response to wounding; GO:0010262,somatic embryogenesis	Chitinase class I
Cluster-4083.0	0.48	0	0.53	0.08	1.27	0.16	0.09	2.57	4.28	0.37	1.01	0.55	0	0	0	0	0	0	K06630 14-3-3 protein epsilon | (RefSeq) LOW QUALITY PROTEIN: 14-3-3 protein homolog (A)	14-3-3 protein like [Quercus suber]	RecName: Full=14-3-3-like protein; AltName: Full=G-box-binding factor;	SubName: Full=Uncharacterized protein {ECO:0000313|EMBL:JAG95833.1};	Multifunctional chaperone (14-3-3 family)	GO:0019904,protein domain specific binding	14-3-3 protein
Cluster-4090.100	1.11	0	1.41	1.07	3.35	1.07	0.38	2.12	6.08	2.14	5.02	2.05	0.04	0	0.26	0	0	0.14	K07824 benzoate 4-monooxygenase [EC:1.14.14.92] | (RefSeq) benzoate 4-monooxygenase-like (A)	isotrichodermin c-15 hydroxylase [Quercus suber]	RecName: Full=indolin-2-one monooxygenase; EC=1.14.13.138; AltName: Full=Cytochrome P450 71C2; AltName: Full=Protein benzoxazineless 3;	SubName: Full=Cytochrome P450 3A21 {ECO:0000313|EMBL:JAT46379.1};	Cytochrome P450 CYP3/CYP5/CYP6/CYP9 subfamilies	GO:0016021,integral component of membrane; GO:0020037,heme binding; GO:0036191,indolin-2-one monooxygenase activity; GO:0005506,iron ion binding	Cytochrome P450
Cluster-4090.100000	4.65	1.5	1.86	15.98	15.63	13.49	1.74	5.98	12.12	16.08	15.37	10.14	1.14	2.19	2.29	9.25	12.11	10.06	--	--	--	--	--	--	--
Cluster-4090.100002	6.99	8.14	11.87	8.95	10.7	13.07	19.28	10.58	13.79	8.7	7.62	11.07	13.33	13.37	14.18	4.4	4.61	5.83	K15032 mTERF domain-containing protein, mitochondrial | (RefSeq) transcription termination factor MTEF1, chloroplastic (A)	PREDICTED: transcription termination factor MTEF1, chloroplastic [Vitis vinifera]	RecName: Full=Transcription termination factor MTEF1, chloroplastic {ECO:0000305}; AltName: Full=Mitochondrial transcription termination factor 1 {ECO:0000303|PubMed:23087700}; AltName: Full=Protein EMBRYO DEFECTIVE 93 {ECO:0000305}; AltName: Full=Protein SINGLET OXYGEN-LINKED DEATH ACTIVATOR 10 {ECO:0000303|PubMed:19563435}; Flags: Precursor;	SubName: Full=Uncharacterized protein {ECO:0000313|EMBL:CBI32580.3};	Mitochondrial transcription termination factor, mTERF	GO:0009507,chloroplast; GO:0003690,double-stranded DNA binding; GO:0019843,rRNA binding; GO:0003727,single-stranded RNA binding; GO:0009658,chloroplast organization; GO:0006353,DNA-templated transcription, termination; GO:0009793,embryo development ending in seed dormancy; GO:0006355,regulation of transcription, DNA-templated; GO:0042255,ribosome assembly; GO:0008380,RNA splicing	mTERF
Cluster-4090.100010	1.5	0.79	1.62	6.99	4.34	4.54	1.08	1.15	0.56	3.05	4.97	6.27	1.51	1.45	1.52	0.85	0.73	0.36	--	--	--	--	--	--	--
Cluster-4090.100011	4.85	10.83	2.65	51.05	33.36	47.83	6.39	8.01	9.77	31.49	33.4	43.51	5.52	1.54	2.09	5.58	7.6	6.06	--	--	--	--	--	--	--
Cluster-4090.100021	1.67	2.57	2.38	3.64	4.38	2.57	2.94	1.75	2.02	3.72	5.37	4.59	1.3	1.63	2.11	2.9	4.52	2.51	K13457 disease resistance protein RPM1 | (RefSeq) putative disease resistance protein At1g50180 (A)	unnamed protein product, partial [Vitis vinifera]	RecName: Full=Disease resistance protein RPM1; AltName: Full=Resistance to Pseudomonas syringae protein 3;	SubName: Full=Uncharacterized protein {ECO:0000313|EMBL:CBI36706.3};	Apoptotic ATPase	GO:0012505,endomembrane system; GO:0019897,extrinsic component of plasma membrane; GO:0005886,plasma membrane; GO:0043531,ADP binding; GO:0005524,ATP binding; GO:0000166,nucleotide binding; GO:0009626,plant-type hypersensitive response; GO:0007165,signal transduction	Leucine rich repeat
Cluster-4090.100023	6.6	6.28	5.42	12.23	13.35	9.42	8.48	6.89	6.48	15.11	12.87	12.44	5.34	6.12	6.31	12.44	10.2	10.94	K13457 disease resistance protein RPM1 | (RefSeq) putative disease resistance protein At1g50180 (A)	PREDICTED: putative inactive disease susceptibility protein LOV1 [Vitis vinifera]	RecName: Full=Disease resistance protein RPM1; AltName: Full=Resistance to Pseudomonas syringae protein 3;	SubName: Full=Uncharacterized protein {ECO:0000313|EMBL:CCB59874.1};	Apoptotic ATPase	GO:0012505,endomembrane system; GO:0019897,extrinsic component of plasma membrane; GO:0005886,plasma membrane; GO:0043531,ADP binding; GO:0005524,ATP binding; GO:0000166,nucleotide binding; GO:0009626,plant-type hypersensitive response; GO:0007165,signal transduction	Leucine rich repeat
Cluster-4090.100037	5.03	9.32	9.07	4.89	7.71	5.67	8.99	4.08	5.05	5.84	6.41	8.3	10.04	8.94	10.69	3.16	2.22	1.07	K19613 leucine-rich repeat protein SHOC2 | (RefSeq) disease resistance protein TAO1-like (A)	PREDICTED: TMV resistance protein N-like [Vitis vinifera]	RecName: Full=Probable WRKY transcription factor 19; AltName: Full=WRKY DNA-binding protein 19;	SubName: Full=Uncharacterized protein {ECO:0000313|EMBL:CCB61745.1};	--	GO:0009941,chloroplast envelope; GO:0005634,nucleus; GO:0043531,ADP binding; GO:0005524,ATP binding; GO:0003700,DNA-binding transcription factor activity; GO:0004674,protein serine/threonine kinase activity; GO:0043565,sequence-specific DNA binding; GO:0006952,defense response; GO:0006351,transcription, DNA-templated	Leucine rich repeat
Cluster-4090.100038	11.65	15.82	11.98	7.08	13.26	9.84	11.8	10.9	14.7	5.29	8.69	9.6	13.87	12.91	15.04	5.1	5.01	3.87	K19613 leucine-rich repeat protein SHOC2 | (RefSeq) disease resistance-like protein DSC1 (A)	unnamed protein product, partial [Vitis vinifera]	RecName: Full=Disease resistance protein RRS1 {ECO:0000303|PubMed:11842188}; AltName: Full=Disease resistance protein RCH2; AltName: Full=Disease resistance protein SLH1; AltName: Full=Probable WRKY transcription factor 52; AltName: Full=Protein RPS4-homolog; AltName: Full=Protein SENSITIVE TO LOW HUMIDITY 1 {ECO:0000303|PubMed:16146526}; AltName: Full=Resistance to Colletotrichum higginsianum 2 …	SubName: Full=Uncharacterized protein {ECO:0000313|EMBL:CCB61745.1};	--	GO:0005737,cytoplasm; GO:0005634,nucleus; GO:0043531,ADP binding; GO:0005524,ATP binding; GO:0003700,DNA-binding transcription factor activity; GO:0043565,sequence-specific DNA binding; GO:0006952,defense response; GO:0006351,transcription, DNA-templated	Leucine Rich Repeat
Cluster-4090.100042	2.48	2.22	2.34	6.81	16.79	10.05	1.95	2.69	2.37	11.1	8.57	14.3	1.53	1.31	3.84	16.84	8.54	7.72	--	PREDICTED: uncharacterized protein LOC100245593 isoform X2 [Vitis vinifera]	--	SubName: Full=Uncharacterized protein {ECO:0000313|EMBL:CBI21513.3};	--	--	--
Cluster-4090.100058	0.96	0.71	0.87	3.87	2.35	2.6	0.11	0.19	0.38	10.19	6.42	2.45	0.15	0.42	0.15	8.09	6.06	4.6	K16818 phospholipase A1 [EC:3.1.1.32] | (RefSeq) phospholipase A(1) DAD1, chloroplastic-like (A)	PREDICTED: phospholipase A1-Igamma1, chloroplastic [Vitis vinifera]	RecName: Full=Phospholipase A1-Igamma1, chloroplastic; EC=3.1.1.-; Flags: Precursor;	SubName: Full=Uncharacterized protein {ECO:0000313|EMBL:CCB55825.1};	Predicted lipase	GO:0009507,chloroplast; GO:0047714,galactolipase activity; GO:0008970,phospholipase A1 activity; GO:0004806,triglyceride lipase activity; GO:0016042,lipid catabolic process	Lipase (class 3)
Cluster-4090.100073	5.26	5.51	5.73	6.94	8.56	6.4	10.02	7.6	7.49	6.31	5.64	5.86	7.31	9.62	7.71	2.66	3.36	4.88	K03327 multidrug resistance protein, MATE family | (RefSeq) hypothetical protein (A)	PREDICTED: G-type lectin S-receptor-like serine/threonine-protein kinase At1g11330, partial [Vitis vinifera]	RecName: Full=G-type lectin S-receptor-like serine/threonine-protein kinase At1g11330; EC=2.7.11.1; Flags: Precursor;	SubName: Full=Uncharacterized protein {ECO:0000313|EMBL:CCB45284.1};	--	GO:0016021,integral component of membrane; GO:0005886,plasma membrane; GO:0005524,ATP binding; GO:0005516,calmodulin binding; GO:0030246,carbohydrate binding; GO:0004674,protein serine/threonine kinase activity; GO:0006468,protein phosphorylation; GO:0048544,recognition of pollen	D-mannose binding lectin
Cluster-4090.100076	3.89	3.4	3.63	7.23	6.47	5.69	2.96	4.43	3.85	6.23	7.33	7.24	3.1	3.87	4.04	3.68	3.8	3.23	--	hypothetical protein CCACVL1_28825 [Corchorus capsularis]	RecName: Full=Plant intracellular Ras-group-related LRR protein 7; AltName: Full=Intracellular Ras-group-related LRR protein 7; Short=OsIRL7;	SubName: Full=Uncharacterized protein {ECO:0000313|EMBL:OMO53182.1};	FOG: Leucine rich repeat	--	--
Cluster-4090.100082	38.32	35.61	35.17	138.95	85.69	142.66	26.09	21.74	23.9	175.26	139.07	91.13	19.03	24.85	20.69	62.01	57.13	43.02	K03686 molecular chaperone DnaJ | (RefSeq) hypothetical protein (A)	PREDICTED: chaperone protein dnaJ 11, chloroplastic [Vitis vinifera]	RecName: Full=Chaperone protein dnaJ 11, chloroplastic; Short=AtDjC11; Short=AtJ11; Flags: Precursor;	SubName: Full=Uncharacterized protein {ECO:0000313|EMBL:CCB46044.1};	Molecular chaperone (DnaJ superfamily)	GO:0009507,chloroplast; GO:0009570,chloroplast stroma; GO:0005634,nucleus; GO:0009536,plastid	DnaJ domain
Cluster-4090.100084	1.7	2.38	1.41	4.95	4.36	3.98	1.43	1.09	0.93	7.24	6.36	6.78	1.09	2.02	1.89	2.45	2.84	3.99	K19893 glucan endo-1,3-beta-glucosidase 5/6 [EC:3.2.1.39] | (RefSeq) glucan endo-1,3-beta-glucosidase 6-like (A)	PREDICTED: glucan endo-1,3-beta-glucosidase 8 [Vitis vinifera]	RecName: Full=Glucan endo-1,3-beta-glucosidase 8; EC=3.2.1.39; AltName: Full=(1->3)-beta-glucan endohydrolase 8; Short=(1->3)-beta-glucanase 8; AltName: Full=Beta-1,3-endoglucanase 8; Short=Beta-1,3-glucanase 8; Flags: Precursor;	SubName: Full=Uncharacterized protein {ECO:0000313|EMBL:CAN83571.1};	--	GO:0031225,anchored component of membrane; GO:0046658,anchored component of plasma membrane; GO:0048046,apoplast; GO:0005618,cell wall; GO:0005886,plasma membrane; GO:0009506,plasmodesma; GO:0042973,glucan endo-1,3-beta-D-glucosidase activity; GO:0004553,hydrolase activity, hydrolyzing O-glycosyl compounds; GO:0030247,polysaccharide binding; GO:0005975,carbohydrate metabolic process; GO:0006952,d…	Glycosyl hydrolases family 17
Cluster-4090.100085	6.79	5.68	4.86	15.11	14.77	15.51	4.68	5.96	6.47	18.51	16.79	13.63	4.43	4.89	3.77	9.64	8.34	8.18	--	hypothetical protein VITISV_041709 [Vitis vinifera]	--	SubName: Full=Uncharacterized protein {ECO:0000313|EMBL:CAN83572.1};	--	--	--
Cluster-4090.100090	6.88	4.44	5.86	12.81	9.25	8.41	5.65	7.46	4.71	8.01	11.39	11.43	3.55	4.4	5.99	13.91	7.55	8.68	K19525 vacuolar protein sorting-associated protein 13A/C | (RefSeq) uncharacterized protein LOC110098611 (A)	uncharacterized protein LOC111397475 [Olea europaea var. sylvestris]	RecName: Full=Uncharacterized mitochondrial protein AtMg00860; AltName: Full=ORF158;	SubName: Full=Putative mitochondrial protein {ECO:0000313|EMBL:PKU83997.1};	FOG: Transposon-encoded proteins with TYA, reverse transcriptase, integrase domains in various combinations	GO:0005739,mitochondrion	RNase H-like domain found in reverse transcriptase
Cluster-4090.100106	2.6	2.1	2.95	0.6	1.58	2.42	5.72	3.76	2.19	1.38	0.87	1.68	5.06	4.14	2.34	0.25	0.41	0.34	K21383 anthocyanidin 3-O-glucoside 6''-O-acyltransferase [EC:2.3.1.215] | (RefSeq) anthocyanidin 3-O-glucoside 6''-O-acyltransferase-like (A)	hypothetical protein VITISV_009941 [Vitis vinifera]	RecName: Full=Malonyl-coenzyme A:anthocyanin 3-O-glucoside-6''-O-malonyltransferase {ECO:0000303|PubMed:12481098}; Short=Dv3MaT {ECO:0000303|PubMed:12481098}; Short=Malonyl CoA:anthocyanin 3-O-glucoside-6''-O-malonyltransferase {ECO:0000312|EMBL:AAO12206.1}; EC=2.3.1.171;	SubName: Full=Uncharacterized protein {ECO:0000313|EMBL:CAN83656.1};	--	GO:0033809,anthocyanin 6''-O-malonyltransferase activity; GO:0102588,cyanidin 3-O-glucoside 6''-O-malonyltransferase activity; GO:0009698,phenylpropanoid metabolic process	Transferase family
Cluster-4090.10011	4.18	3.14	2.87	3.24	1.31	1.97	2.55	2.92	2.35	0.3	1.05	2.71	3.02	4.03	2.91	0.73	1.14	0.63	--	--	--	--	--	--	--
Cluster-4090.100119	5.35	4.19	4.04	13.43	10.12	10.03	4.11	5.57	5.99	14.4	16.46	9.83	2.74	3.62	3.11	11.79	7.28	5.67	K14413 beta-1,3-galactosyltransferase [EC:2.4.1.-] | (RefSeq) beta-1,3-galactosyltransferase GALT1-like isoform X1 (A)	PREDICTED: beta-1,3-galactosyltransferase GALT1-like isoform X2 [Daucus carota subsp. sativus]	RecName: Full=Beta-1,3-galactosyltransferase GALT1 {ECO:0000305}; EC=2.4.1.- {ECO:0000269|PubMed:17630273}; AltName: Full=Beta-1,3-galactosyltransferase 15 {ECO:0000305}; AltName: Full=Galactosyltransferase 1 {ECO:0000303|PubMed:17630273};	SubName: Full=Uncharacterized protein {ECO:0000313|EMBL:KZM85162.1};	Galactosyltransferases	GO:0005794,Golgi apparatus; GO:0000139,Golgi membrane; GO:0016021,integral component of membrane; GO:0030246,carbohydrate binding; GO:0010488,UDP-galactose:N-glycan beta-1,3-galactosyltransferase activity; GO:0010493,Lewis a epitope biosynthetic process; GO:0006486,protein glycosylation	Galactosyltransferase
Cluster-4090.100130	1.9	1.7	1.3	5.86	15.07	10.29	1.41	2.03	0.84	5.81	4.03	12.61	0.27	0.9	0	9.61	7.79	4.27	--	--	--	--	--	--	--
Cluster-4090.100135	1.2	0.72	0.82	3.38	6.03	2.25	0.2	1.75	1.38	2.19	3.56	3.96	0.17	0.19	0.35	6.2	3.18	2.31	--	unnamed protein product [Coffea canephora]	RecName: Full=Aspartyl protease APCB1 {ECO:0000303|PubMed:26739014}; EC=3.4.23.- {ECO:0000305}; AltName: Full=Aspartyl protease cleaving BAG 1 {ECO:0000303|PubMed:26739014};	SubName: Full=Uncharacterized protein {ECO:0000313|EMBL:CDO98445.1};	Aspartyl protease	GO:0016021,integral component of membrane; GO:0004190,aspartic-type endopeptidase activity; GO:0050832,defense response to fungus; GO:0030163,protein catabolic process	--
Cluster-4090.100140	1.95	0.31	0.74	5.08	4.34	1.42	1.18	0.75	5.15	4.69	10.2	2.68	0.68	0.62	1.17	0.67	1.01	0.29	--	unnamed protein product, partial [Vitis vinifera]	--	SubName: Full=Uncharacterized protein {ECO:0000313|EMBL:CCB58545.1};	--	GO:0016787,hydrolase activity; GO:0006629,lipid metabolic process	--
Cluster-4090.100142	4.12	1.2	3.72	8.52	5.75	3.23	1.84	3.05	2.98	1.86	7.11	5.53	2.53	2.53	1.16	9.05	6.04	4.39	K11838 ubiquitin carboxyl-terminal hydrolase 7 [EC:3.4.19.12] | (RefSeq) ubiquitin carboxyl-terminal hydrolase 12-like (A)	hypothetical protein VITISV_000485 [Vitis vinifera]	--	SubName: Full=Uncharacterized protein {ECO:0000313|EMBL:CAN82685.1};	--	GO:0000148,1,3-beta-D-glucan synthase complex; GO:0016021,integral component of membrane; GO:0003843,1,3-beta-D-glucan synthase activity; GO:0006075,(1->3)-beta-D-glucan biosynthetic process	--
Cluster-4090.10017	10.84	0.37	5.15	7.93	2.51	3.68	0.81	11.07	29.59	9.86	13.52	3.25	3.56	4.79	8.24	1.61	2.09	0.68	--	--	--	--	--	--	--
Cluster-4090.100179	5.44	2.98	4.5	6.39	11.39	5.72	4.13	5.53	4.58	3.3	3.28	7.57	2.74	3.68	5.51	14.06	14.08	9.6	--	--	--	--	--	--	--
Cluster-4090.100180	6.26	4.46	6.52	8.53	15.49	9.21	4.25	7.9	4.56	2.97	4.25	10.13	6	6.92	6.03	20.61	20.07	13.68	--	hypothetical protein CISIN_1g033422mg [Citrus sinensis]	RecName: Full=Protein FATTY ACID EXPORT 5 {ECO:0000303|PubMed:25646734}; Short=At-FAX5 {ECO:0000303|PubMed:25646734};	SubName: Full=Uncharacterized protein {ECO:0000313|EMBL:KDO62615.1};	Predicted membrane protein	GO:0016021,integral component of membrane	--
Cluster-4090.100182	58	30.54	42	37	26.05	37.97	52.09	52.79	69.85	30.4	30.71	21.1	43.84	43.19	66.71	61.41	81.72	61.84	K01054 acylglycerol lipase [EC:3.1.1.23] | (RefSeq) caffeoylshikimate esterase (A)	PREDICTED: caffeoylshikimate esterase isoform X2 [Vitis vinifera]	RecName: Full=Caffeoylshikimate esterase; EC=3.1.1.-; AltName: Full=Lysophospholipase 2; Short=LysoPL2;	SubName: Full=Uncharacterized protein {ECO:0000313|EMBL:CBI33173.3};	Lysophospholipase	GO:0005783,endoplasmic reticulum; GO:0005794,Golgi apparatus; GO:0005886,plasma membrane; GO:0009506,plasmodesma; GO:0003846,2-acylglycerol O-acyltransferase activity; GO:0090430,caffeoyl-CoA: alcohol caffeoyl transferase activity; GO:0016787,hydrolase activity; GO:0004622,lysophospholipase activity; GO:0009809,lignin biosynthetic process; GO:0006629,lipid metabolic process; GO:0046686,response t…	Serine aminopeptidase, S33
Cluster-4090.100189	1.4	1.57	1.18	3.43	3.17	2.92	2.22	1.52	0.34	1.81	4.74	2.79	0.95	1.21	2.01	1.24	1.34	0.28	K11838 ubiquitin carboxyl-terminal hydrolase 7 [EC:3.4.19.12] | (RefSeq) ubiquitin carboxyl-terminal hydrolase 12-like (A)	hypothetical protein VITISV_029782 [Vitis vinifera]	--	SubName: Full=Uncharacterized protein {ECO:0000313|EMBL:CAN69899.1};	FOG: Reverse transcriptase	--	zinc-binding in reverse transcriptase
Cluster-4090.100202	0.89	0.65	0.83	7.22	4.91	3.45	0.64	0.62	0.46	8.99	8.23	4.53	0.16	0.2	0.28	2.76	3.4	2.5	K02635 cytochrome b6 | (RefSeq) uncharacterized protein LOC110657141 (A)	ribosomal protein S7p/S5e containing protein [Corchorus olitorius]	RecName: Full=Heat stress transcription factor A-1d; Short=AtHsfA1d; AltName: Full=AtHsf-01; AltName: Full=Heat shock factor protein 8; Short=HSF 8; AltName: Full=Heat shock transcription factor 8; Short=HSTF 8;	SubName: Full=Ribosomal protein S7p/S5e containing protein {ECO:0000313|EMBL:OMP12526.1};	Heat shock transcription factor	GO:0005737,cytoplasm; GO:0005634,nucleus; GO:0003700,DNA-binding transcription factor activity; GO:0043565,sequence-specific DNA binding; GO:0009408,response to heat; GO:0006351,transcription, DNA-templated	--
Cluster-4090.100204	5.7	3.48	3.67	8	4.42	5.55	3.23	5.43	3.91	9.07	7.55	7.77	2.66	2.63	2.16	7.75	6.69	2.93	K18878 BHLH transcription factor Upa20 | (RefSeq) Upa20; transcription factor bHLH137-like (A)	PREDICTED: transcription factor BEE 3 [Vitis vinifera]	RecName: Full=Transcription factor BEE 3; AltName: Full=Basic helix-loop-helix protein 50; Short=AtbHLH50; Short=bHLH 50; AltName: Full=Protein Brassinosteroid enhanced expression 3; AltName: Full=Transcription factor EN 76; AltName: Full=bHLH transcription factor bHLH050;	SubName: Full=Uncharacterized protein {ECO:0000313|EMBL:CBI15462.3};	--	GO:0005634,nucleus; GO:0003677,DNA binding; GO:0003700,DNA-binding transcription factor activity; GO:0046983,protein dimerization activity; GO:0006355,regulation of transcription, DNA-templated; GO:0006351,transcription, DNA-templated	Helix-loop-helix DNA-binding domain
Cluster-4090.100207	14.26	5.99	10.74	11.03	8.01	6.12	11.68	11.12	12.72	8.09	17.5	9.62	12.95	12.45	16.23	3.96	7.84	4.86	K16578 CLIP-associating protein 1/2 | (RefSeq) CLIP-associated protein-like (A)	hypothetical protein VITISV_012537 [Vitis vinifera]	RecName: Full=Putative ribonuclease H protein At1g65750; EC=3.1.26.4;	SubName: Full=Uncharacterized protein {ECO:0000313|EMBL:CAN72177.1};	FOG: Reverse transcriptase	GO:0046872,metal ion binding; GO:0003676,nucleic acid binding; GO:0004523,RNA-DNA hybrid ribonuclease activity	--
Cluster-4090.100218	9.48	4.58	7.67	3.84	10.33	5.55	8.45	8.36	11.45	4.05	3.61	4.78	7.45	8.95	9.38	1.29	4.21	3.39	--	--	--	--	--	--	--
Cluster-4090.10022	5.73	4.08	3.29	6.53	2.31	3.48	1.98	3.88	2.87	8.76	7.78	7.57	2.3	1.95	2.3	4.82	7.87	3.31	--	unnamed protein product, partial [Vitis vinifera]	--	SubName: Full=Uncharacterized protein {ECO:0000313|EMBL:EMJ25035.1};	--	--	--
Cluster-4090.100249	4.92	2.76	2.35	7.27	4.58	5.13	4.85	4.3	5.62	7.94	5.86	6.68	2.48	2.93	3.38	5.35	10.11	9.61	--	PREDICTED: NAC domain-containing protein 17 [Vitis vinifera]	--	SubName: Full=Uncharacterized protein {ECO:0000313|EMBL:CBI29338.3};	--	GO:0016021,integral component of membrane; GO:0005634,nucleus; GO:0003677,DNA binding; GO:0006355,regulation of transcription, DNA-templated; GO:0006351,transcription, DNA-templated	--
Cluster-4090.100254	13.32	11.75	8.92	52.99	28.3	34.21	2.58	6.01	7.09	54.49	36.25	26.63	2.9	2.49	2.92	32.08	39.8	39.98	--	PREDICTED: zinc finger protein ZAT10 [Vitis vinifera]	RecName: Full=Zinc finger protein ZAT10; AltName: Full=Salt-tolerance zinc finger;	SubName: Full=Uncharacterized protein {ECO:0000313|EMBL:CCB47705.1};	FOG: Zn-finger	GO:0005634,nucleus; GO:0003700,DNA-binding transcription factor activity; GO:0046872,metal ion binding; GO:0043565,sequence-specific DNA binding; GO:0035264,multicellular organism growth; GO:0045892,negative regulation of transcription, DNA-templated; GO:0010117,photoprotection; GO:0015979,photosynthesis; GO:0009737,response to abscisic acid; GO:0010200,response to chitin; GO:0009409,response to …	--
Cluster-4090.100256	10.92	8.48	13.81	4.29	5.7	5.44	14.55	10.02	6.25	4.89	6.03	6.21	20.73	8.97	10.42	5.61	3.46	2.56	--	PREDICTED: uncharacterized protein At4g15970-like [Vitis vinifera]	RecName: Full=Uncharacterized protein At4g15970;	RecName: Full=Glycosyltransferase {ECO:0000256|RuleBase:RU363055}; EC=2.4.2.- {ECO:0000256|RuleBase:RU363055};	--	GO:0043231,intracellular membrane-bounded organelle; GO:0004519,endonuclease activity; GO:0003723,RNA binding; GO:0009451,RNA modification	Nucleotide-diphospho-sugar transferase
Cluster-4090.100265	0.49	0	1.1	0.68	1.97	0.66	0.38	2.34	11.97	1.71	3.4	0.95	0	0	0	0	0	0.16	K02894 large subunit ribosomal protein L23e | (RefSeq) 60S ribosomal protein L23-A-like (A)	60s ribosomal protein l23-b [Quercus suber]	RecName: Full=60S ribosomal protein L23; AltName: Full=Protein EMBRYO DEFECTIVE 2171;	SubName: Full=Predicted protein {ECO:0000313|EMBL:BAJ98222.1};	60S ribosomal protein L14/L17/L23	GO:0022625,cytosolic large ribosomal subunit; GO:0005730,nucleolus; GO:0070180,large ribosomal subunit rRNA binding; GO:0003735,structural constituent of ribosome; GO:0006412,translation	Ribosomal protein L14p/L23e
Cluster-4090.100268	7.14	6.34	5.2	37.74	15.42	17.2	2.32	4.75	6.84	43.38	41.85	16.48	1.25	1.37	2.36	19.78	28	35	K19613 leucine-rich repeat protein SHOC2 | (RefSeq) hypothetical protein (A)	PREDICTED: receptor-like protein 12 [Vitis vinifera]	RecName: Full=Receptor-like protein 20 {ECO:0000303|PubMed:18434605}; Short=AtRLP20 {ECO:0000303|PubMed:18434605}; Flags: Precursor;	SubName: Full=Uncharacterized protein {ECO:0000313|EMBL:CCB44132.1};	FOG: Leucine rich repeat	GO:0016021,integral component of membrane	Leucine rich repeat
Cluster-4090.100278	2.56	1.99	2.1	25.73	24.68	13.56	2.49	3.77	2.79	30.45	23.36	20.19	1.18	4.48	2.06	11.95	11.37	10.3	--	--	--	--	--	--	--
Cluster-4090.100283	1.06	0.41	0.61	1.88	1.28	1.27	0.18	0.67	1.07	4.02	4.16	1.94	0.48	0.28	0.39	1.65	2.58	2.07	--	PREDICTED: uncharacterized protein LOC100259846 [Vitis vinifera]	--	SubName: Full=Uncharacterized protein {ECO:0000313|EMBL:CBI31489.3};	--	--	--
Cluster-4090.100285	0.78	1.06	0.58	1.59	1.98	1.97	0.97	0.26	0.83	3.67	1.69	2.6	0.58	0.8	0.56	2.1	3.05	3.21	--	--	--	--	--	--	--
Cluster-4090.100289	5.77	5.81	5.75	2.49	3.16	2.45	7.08	5.56	6.15	1.9	1.76	3.14	6.17	6.23	8.37	4.16	5.81	7.01	K05765 cofilin | (RefSeq) uncharacterized LOC105781290 (A)	PREDICTED: transcription factor bHLH111 [Vitis vinifera]	RecName: Full=Transcription factor bHLH111; AltName: Full=Basic helix-loop-helix protein 111; Short=AtbHLH111; Short=bHLH 111; AltName: Full=Transcription factor EN 66; AltName: Full=bHLH transcription factor bHLH111;	SubName: Full=Uncharacterized protein {ECO:0000313|EMBL:CBI27511.3};	--	GO:0005634,nucleus; GO:0001046,core promoter sequence-specific DNA binding; GO:0046983,protein dimerization activity; GO:0001228,DNA-binding transcription activator activity, RNA polymerase II-specific; GO:0006366,transcription by RNA polymerase II	Mitochondrial import receptor subunit Tom22
Cluster-4090.100290	1.82	0	2.32	1.76	2.78	2.17	2.02	0	0	7.53	7.54	3.77	1.59	0	0	1.43	1.99	2.41	K03860 phosphatidylinositol glycan, class Q | (RefSeq) N-acetylglucosaminyl-phosphatidylinositol biosynthetic protein gpi1-like (A)	unnamed protein product, partial [Vitis vinifera]	RecName: Full=Gibberellin-regulated protein 14; AltName: Full=GAST1 protein homolog 14; Flags: Precursor;	SubName: Full=Uncharacterized protein {ECO:0000313|EMBL:CBI34969.3};	--	GO:0005576,extracellular region; GO:0005886,plasma membrane; GO:0009740,gibberellic acid mediated signaling pathway; GO:2000377,regulation of reactive oxygen species metabolic process; GO:0009737,response to abscisic acid; GO:0009739,response to gibberellin; GO:0009651,response to salt stress	Gibberellin regulated protein
Cluster-4090.100296	24.32	34.46	44.55	39.02	44.45	27.68	52.45	36.45	30.09	37.53	22.77	41.49	54.69	39.46	37.72	17.95	8.9	17.32	K08193 MFS transporter, ACS family, solute carrier family 17 (sodium-dependent inorganic phosphate cotransporter), other | (RefSeq) probable anion transporter 1, chloroplastic (A)	hypothetical protein CISIN_1g010343mg [Citrus sinensis]	RecName: Full=Probable anion transporter 1, chloroplastic; AltName: Full=Phosphate transporter 4;1; Flags: Precursor;	SubName: Full=Uncharacterized protein {ECO:0000313|EMBL:KDO66837.1};	Permease of the major facilitator superfamily	GO:0031969,chloroplast membrane; GO:0009535,chloroplast thylakoid membrane; GO:0016021,integral component of membrane; GO:0009536,plastid; GO:0005315,inorganic phosphate transmembrane transporter activity; GO:0098656,anion transmembrane transport; GO:0009416,response to light stimulus; GO:0009624,response to nematode	Major Facilitator Superfamily
Cluster-4090.100305	0.25	0.23	0.24	2.21	2.69	0.65	0	0.23	0.96	2.99	5.58	3.86	0.25	0.48	0.79	0.57	0.24	0.41	--	PREDICTED: uncharacterized protein LOC104882053 [Vitis vinifera]	--	SubName: Full=Uncharacterized protein {ECO:0000313|EMBL:CBI38538.3};	--	--	Probable lipid transfer
Cluster-4090.100314	0.59	0.44	0.57	1.09	2.36	1.01	0.44	1.02	0.72	2.1	1.9	1.76	0.17	0.42	0.34	4.5	1.47	0.89	--	--	--	--	--	--	--
Cluster-4090.100318	201.65	217.6	255.87	186.87	210.13	225.03	292.89	214.83	242.66	161.55	113.98	203.5	265.94	284.65	291.5	40.75	51.04	56.59	K13993 HSP20 family protein | (RefSeq) heat shock protein (A)	PREDICTED: uncharacterized protein LOC100267696 isoform X1 [Vitis vinifera]	--	SubName: Full=Uncharacterized protein {ECO:0000313|EMBL:CBI22043.3};	Molecular chaperone (small heat-shock protein Hsp26/Hsp42)	--	Hsp20/alpha crystallin family
Cluster-4090.100322	2.46	3.18	2.71	4.07	4.55	4.44	2.3	3.86	5.11	4.39	8.19	3.96	2.78	2.56	2.67	5.58	3.68	4.87	K15718 linoleate 9S-lipoxygenase [EC:1.13.11.58] | (RefSeq) LOX, LOX1, LOXC; lipoxygenase (A)	lipoxygenase [Vitis vinifera]	RecName: Full=Probable linoleate 9S-lipoxygenase 5; EC=1.13.11.58; AltName: Full=Leaf lipoxygenase;	RecName: Full=Lipoxygenase {ECO:0000256|RuleBase:RU003975}; EC=1.13.11.- {ECO:0000256|RuleBase:RU003975};	--	GO:0005737,cytoplasm; GO:0046872,metal ion binding; GO:0016702,oxidoreductase activity, acting on single donors with incorporation of molecular oxygen, incorporation of two atoms of oxygen; GO:0031408,oxylipin biosynthetic process	Lipoxygenase
Cluster-4090.100341	7.69	6.11	5.28	3.59	2.69	2.86	8.35	9	4.79	2.19	3.81	2.73	12.23	10.97	8.91	4.09	4.46	7.56	--	--	--	--	--	--	--
Cluster-4090.100344	0.2	0.4	0.57	2.91	1.66	1.78	0.83	0.8	0.39	3.7	3.84	1.47	0.19	0	0.61	0	0.19	0	--	hypothetical protein VITISV_027041 [Vitis vinifera]	--	SubName: Full=Uncharacterized protein {ECO:0000313|EMBL:CAN67725.1};	--	--	--
Cluster-4090.100359	2.16	1.7	1.52	6.16	4.8	3.57	0.77	2.17	1.85	4.77	5.13	4	2.08	1.32	1.35	3.49	2.52	2.84	--	PREDICTED: disease resistance protein RPS4 [Vitis vinifera]	--	SubName: Full=Uncharacterized protein {ECO:0000313|EMBL:CCB44160.1};	--	--	--
Cluster-4090.100366	1.73	2.7	2.47	1.61	1.82	1.57	0.59	2.39	3.89	3	2.97	1.78	1.3	1.14	0.26	12.2	10.58	7.21	K00103 L-gulonolactone oxidase [EC:1.1.3.8] | (RefSeq) probable L-gulonolactone oxidase 6 (A)	PREDICTED: rust resistance kinase Lr10 isoform X1 [Vitis vinifera]	RecName: Full=RING-H2 finger protein ATL22; EC=2.3.2.27 {ECO:0000305}; AltName: Full=RING-type E3 ubiquitin transferase ATL22 {ECO:0000305}; Flags: Precursor;	SubName: Full=Uncharacterized protein {ECO:0000313|EMBL:CCB48136.1};	--	GO:0016021,integral component of membrane; GO:0046872,metal ion binding; GO:0061630,ubiquitin protein ligase activity; GO:0043161,proteasome-mediated ubiquitin-dependent protein catabolic process	Wall-associated receptor kinase galacturonan-binding
Cluster-4090.100394	4.88	7.54	5.35	7.93	9.18	5.57	3.4	4.9	4.24	5.56	6.82	9.02	3.23	5.07	3.12	10.79	10.38	8.98	--	PREDICTED: disease resistance protein RPS4-like [Vitis vinifera]	--	SubName: Full=Uncharacterized protein {ECO:0000313|EMBL:CCB58988.1};	--	GO:0043531,ADP binding; GO:0007165,signal transduction	--
Cluster-4090.100426	2.57	2.83	1.81	0.44	0	0.41	2.03	1.74	1.64	0.86	1.59	1.96	0.81	2.93	2.61	3.73	4.89	2.89	K00430 peroxidase [EC:1.11.1.7] | (RefSeq) probable peroxidase 26 (A)	PREDICTED: telomere repeat-binding protein 5 isoform X1 [Vitis vinifera]	RecName: Full=Telomere repeat-binding protein 4; AltName: Full=H-protein promoter binding factor-1; Short=AtTBP1; AltName: Full=Telomeric DNA-binding protein 1;	SubName: Full=Uncharacterized protein {ECO:0000313|EMBL:CBI30542.3};	--	GO:0000781,chromosome, telomeric region; GO:0000783,nuclear telomere cap complex; GO:0003677,DNA binding; GO:0003691,double-stranded telomeric DNA binding; GO:0042162,telomeric DNA binding; GO:0006355,regulation of transcription, DNA-templated; GO:0000723,telomere maintenance; GO:0031627,telomeric loop formation; GO:0006351,transcription, DNA-templated	--
Cluster-4090.100430	3.9	5.38	7.19	4.59	6.24	8.49	5.56	3.19	5.24	5.85	5.6	8.56	5.6	7.25	4.91	0.97	0.89	0.46	K12125 protein EARLY FLOWERING 3 | (RefSeq) protein EARLY FLOWERING 3 (A)	PREDICTED: protein EARLY FLOWERING 3 [Vitis vinifera]	RecName: Full=ELF3-like protein 2 {ECO:0000305};	SubName: Full=Uncharacterized protein {ECO:0000313|EMBL:CCB59368.1};	--	GO:0005634,nucleus; GO:0009908,flower development; GO:0006355,regulation of transcription, DNA-templated; GO:0006351,transcription, DNA-templated	--
Cluster-4090.100441	352.12	271.13	250.73	632.21	493.01	632.13	194.94	247.43	330.1	422.41	576.25	444.02	219.14	179	199.1	238.6	315.17	284.4	--	PREDICTED: uncharacterized protein LOC100852805 [Vitis vinifera]	--	SubName: Full=Uncharacterized protein {ECO:0000313|EMBL:CAN74914.1}; Flags: Fragment;	--	GO:0016021,integral component of membrane	--
Cluster-4090.100447	0.97	1.77	2.08	14.27	11.69	6.85	1.11	1.24	0.24	10.94	7.24	8.07	1.22	0.53	1.71	1.92	2.37	0.47	K00913 inositol-1,3,4-trisphosphate 5/6-kinase / inositol-tetrakisphosphate 1-kinase [EC:2.7.1.159 2.7.1.134] | (RefSeq) inositol-tetrakisphosphate 1-kinase 3 (A)	PREDICTED: inositol-tetrakisphosphate 1-kinase 3 isoform X3 [Vitis vinifera]	RecName: Full=Inositol-tetrakisphosphate 1-kinase 3; EC=2.7.1.134 {ECO:0000269|PubMed:17698066}; AltName: Full=Inositol 1,3,4-trisphosphate 5/6-kinase 3; Short=AtItpk-3; Short=Inositol-triphosphate 5/6-kinase 3; Short=Ins(1,3,4)P(3) 5/6-kinase 3; EC=2.7.1.159 {ECO:0000269|PubMed:17698066};	RecName: Full=Inositol-tetrakisphosphate 1-kinase {ECO:0000256|PIRNR:PIRNR038186}; EC=2.7.1.134 {ECO:0000256|PIRNR:PIRNR038186};	--	GO:0005737,cytoplasm; GO:0005634,nucleus; GO:0005524,ATP binding; GO:0047325,inositol tetrakisphosphate 1-kinase activity; GO:0052726,inositol-1,3,4-trisphosphate 5-kinase activity; GO:0052725,inositol-1,3,4-trisphosphate 6-kinase activity; GO:0000287,magnesium ion binding; GO:0032957,inositol trisphosphate metabolic process; GO:0009611,response to wounding	--
Cluster-4090.10045	28.22	19.11	18.82	31.93	34.06	34	14.43	19.1	20.19	20.79	22.08	16.36	18.44	19.23	19.99	75.95	77.74	44.29	K13754 solute carrier family 24 (sodium/potassium/calcium exchanger), member 6 | (RefSeq) cation/calcium exchanger 1 (A)	PREDICTED: cation/calcium exchanger 1 [Vitis vinifera]	RecName: Full=Cation/calcium exchanger 1; Short=AtCCX1; AltName: Full=Protein CATION EXCHANGER 7;	SubName: Full=Uncharacterized protein {ECO:0000313|EMBL:CCB49176.1};	K+-dependent Na+:Ca2+ antiporter	GO:0016021,integral component of membrane; GO:0005774,vacuolar membrane; GO:0015297,antiporter activity; GO:0006813,potassium ion transport; GO:0006814,sodium ion transport	Sodium/calcium exchanger protein
Cluster-4090.100462	44.96	38.4	43.34	24.44	49.57	38.06	25.22	42.08	20.48	96.99	76.05	57.41	53.63	33.18	25.63	24.8	11.44	8.05	K08235 xyloglucan:xyloglucosyl transferase [EC:2.4.1.207] | (RefSeq) xyloglucan endotransglucosylase/hydrolase protein 9 (A)	PREDICTED: xyloglucan endotransglucosylase/hydrolase protein 9 [Vitis vinifera]	RecName: Full=Xyloglucan endotransglucosylase/hydrolase protein 9; Short=At-XTH9; Short=XTH-9; EC=2.4.1.207; Flags: Precursor;	RecName: Full=Xyloglucan endotransglucosylase/hydrolase {ECO:0000256|RuleBase:RU361120}; EC=2.4.1.207 {ECO:0000256|RuleBase:RU361120};	--	GO:0048046,apoplast; GO:0005618,cell wall; GO:0004553,hydrolase activity, hydrolyzing O-glycosyl compounds; GO:0016762,xyloglucan:xyloglucosyl transferase activity; GO:0042546,cell wall biogenesis; GO:0071555,cell wall organization; GO:0010411,xyloglucan metabolic process	Glycosyl hydrolases family 16
Cluster-4090.100465	29.82	47.93	27.81	50.19	32.07	34.59	30.78	25.01	36.16	100.16	77.88	28.63	23.68	20.16	21.6	48.68	69.63	57.75	--	PREDICTED: uncharacterized protein LOC100240811 [Vitis vinifera]	--	SubName: Full=Uncharacterized protein {ECO:0000313|EMBL:CBI26277.3};	--	GO:0008080,N-acetyltransferase activity	Acetyltransferase (GNAT) domain
Cluster-4090.10047	2.82	3.98	2.56	0.15	0.14	0.43	1.3	1.72	1.41	0.65	1.78	0.98	1.84	1.71	1.57	0.63	0.82	0.54	K10258 very-long-chain enoyl-CoA reductase [EC:1.3.1.93] | (RefSeq) very-long-chain enoyl-CoA reductase (A)	unnamed protein product [Coffea canephora]	RecName: Full=Very-long-chain enoyl-CoA reductase {ECO:0000305}; EC=1.3.1.93 {ECO:0000305|PubMed:14673020, ECO:0000305|PubMed:15829606}; AltName: Full=Enoyl-CoA reductase; Short=AtECR; AltName: Full=Protein ECERIFERUM 10; AltName: Full=Synaptic glycoprotein SC2-like protein;	SubName: Full=Uncharacterized protein {ECO:0000313|EMBL:CDP00087.1};	Steroid reductase required for elongation of the very long chain fatty acids	GO:0005783,endoplasmic reticulum; GO:0005789,endoplasmic reticulum membrane; GO:0009923,fatty acid elongase complex; GO:0016021,integral component of membrane; GO:0005886,plasma membrane; GO:0009922,fatty acid elongase activity; GO:0016627,oxidoreductase activity, acting on the CH-CH group of donors; GO:0042335,cuticle development; GO:0006665,sphingolipid metabolic process; GO:0010091,trichome br…	3-oxo-5-alpha-steroid 4-dehydrogenase
Cluster-4090.100476	0.83	0.57	1.08	3.4	6.38	2.8	0.87	0.24	0.34	3.86	5.19	4.45	0.25	0.79	0.54	0.77	1.2	1.17	--	hypothetical protein VITISV_009732 [Vitis vinifera]	--	SubName: Full=Uncharacterized protein {ECO:0000313|EMBL:CAN62584.1};	--	--	--
Cluster-4090.100477	3.35	2.06	3.88	4.03	4.91	3.74	2.84	3.09	2.83	6.34	7.64	6.06	2.49	2.57	2.32	5.74	4.17	4.06	--	hypothetical protein VITISV_009732 [Vitis vinifera]	--	SubName: Full=Uncharacterized protein {ECO:0000313|EMBL:CAN62584.1};	--	--	--
Cluster-4090.100491	94.44	75.72	73.61	38.21	43.3	38.34	78.41	72.98	111.75	28.57	37.84	30.64	102.12	68.22	88.35	52.43	55.39	48.71	K19042 E3 ubiquitin-protein ligase BOI and related proteins [EC:2.3.2.27] | (RefSeq) probable BOI-related E3 ubiquitin-protein ligase 3 (A)	unnamed protein product, partial [Vitis vinifera]	--	SubName: Full=Uncharacterized protein {ECO:0000313|EMBL:CAN75221.1};	--	--	--
Cluster-4090.100497	1.8	3.36	2.09	3.58	4.89	4.91	2.81	2.87	1.28	4.61	4.14	4.15	2.59	2.83	2.47	5.49	5.12	6.15	--	--	--	--	--	--	--
Cluster-4090.100505	2.34	0.73	1.65	6.2	6.01	2.16	2.96	2.3	1.87	5.27	6.92	6.68	1.65	1.51	1.34	1.59	3.15	3.29	--	--	--	--	--	--	--
Cluster-4090.100506	1.96	4.72	3.93	8.11	5.12	5.73	2.7	3.81	2.16	6.59	4.74	6.32	2.76	2.81	2.78	1.11	2.87	1.88	--	--	--	--	--	--	--
Cluster-4090.100512	1.05	0	1.78	0.77	2.73	1.06	0.64	5.15	14.33	1.73	5.36	1.01	0	0	0.13	0	0	0.18	--	--	--	--	--	--	--
Cluster-4090.100517	33.58	28.52	36.86	29.09	31.21	27.37	46.98	39.59	36.46	28.55	32.52	39.71	55.69	42.39	39.3	18.72	22.96	15.91	--	--	--	--	--	--	--
Cluster-4090.10052	2.25	0.98	0.55	1.17	0.89	0	1.13	3.49	0.71	1.31	0.69	0.31	2.41	1.47	3.8	0.4	0.57	1.62	K19476 vacuolar protein sorting-associated protein IST1 | (RefSeq) hypothetical protein (A)	unnamed protein product, partial [Vitis vinifera]	RecName: Full=Lysine histidine transporter-like 8; AltName: Full=Amino acid transporter-like protein 1;	SubName: Full=Uncharacterized protein {ECO:0000313|EMBL:CBI37767.3};	Amino acid transporters	GO:0016021,integral component of membrane; GO:0005886,plasma membrane; GO:0015171,amino acid transmembrane transporter activity; GO:0003333,amino acid transmembrane transport	Transmembrane amino acid transporter protein
Cluster-4090.100522	4.13	3.59	3.86	3.49	4.22	3.44	3.71	4.23	2.87	2.16	3.25	4.04	3.56	3.83	3.32	1.58	1.66	2.07	--	Major facilitator superfamily domain, general substrate transporter, partial [Cynara cardunculus var. scolymus]	--	SubName: Full=Major facilitator superfamily domain, general substrate transporter {ECO:0000313|EMBL:KVI07413.1}; Flags: Fragment;	--	GO:0016021,integral component of membrane	--
Cluster-4090.100531	0.46	1.19	0	5.29	3.07	3.39	0	0	0.26	10.21	6.42	3.58	0	0.18	0.12	2.17	3.27	3.55	K00521 ferric-chelate reductase [EC:1.16.1.7] | (RefSeq) ferric reduction oxidase 7, chloroplastic-like (A)	unnamed protein product, partial [Vitis vinifera]	RecName: Full=NAC domain-containing protein 90; Short=ANAC090;	SubName: Full=Uncharacterized protein {ECO:0000313|EMBL:CAN79275.1};	--	GO:0005634,nucleus; GO:0003677,DNA binding; GO:0003700,DNA-binding transcription factor activity; GO:0006351,transcription, DNA-templated	No apical meristem (NAM) protein
Cluster-4090.100544	7.27	5.32	4.86	1.88	1.47	0.37	3.34	5.26	1.82	0.42	1.25	0.83	8.75	5.64	3.3	7.43	6.79	6.31	--	--	--	--	--	--	--
Cluster-4090.100555	2.54	2.47	2.09	1.13	1	1.09	1.46	3.13	1.36	1.68	1.88	1.05	2.93	4.41	2.12	0.71	0.97	2.17	K03283 heat shock 70kDa protein 1/2/6/8 | (RefSeq) heat shock cognate 70 kDa protein 2-like (A)	PREDICTED: rust resistance kinase Lr10-like [Vitis vinifera]	RecName: Full=Rust resistance kinase Lr10 {ECO:0000312|EMBL:AAC49629.1}; EC=2.7.11.1; AltName: Full=Probable receptor-like serine/threonine-protein kinase LRK10; Flags: Precursor;	SubName: Full=Uncharacterized protein {ECO:0000313|EMBL:CCB59004.1};	--	GO:0016021,integral component of membrane; GO:0005886,plasma membrane; GO:0005524,ATP binding; GO:0004674,protein serine/threonine kinase activity	Protein tyrosine kinase
Cluster-4090.100558	6.71	9.38	9.75	9.73	9.53	11.22	12.7	12.28	9.43	4.74	7.51	8.13	8.38	10.82	14.02	0	1.61	0	--	--	--	--	--	--	--
Cluster-4090.100559	13.14	8.87	7.06	2.24	2.48	1.91	15.22	14.85	8.37	2.26	1.66	5.13	9.83	10.32	12.94	5.06	4.43	6.27	--	--	--	--	--	--	--
Cluster-4090.100569	0.53	0.06	0.68	0.24	0.41	0	0.14	1.79	4.24	0.75	1.09	0.75	0	0	0.12	0	0	0.06	--	uncharacterized protein CFP56_09729 [Quercus suber]	--	SubName: Full=Uncharacterized protein {ECO:0000313|EMBL:OQR99176.1};	Predicted thioesterase	--	Thioesterase-like superfamily
Cluster-4090.100570	4.41	7.57	6.25	1.83	1.77	2.67	1.83	2.52	4.06	2.25	6.91	3.46	3.73	3.51	2.5	2.79	3.44	5.93	K22733 magnesium transporter | (RefSeq) probable magnesium transporter NIPA1 (A)	PREDICTED: LOW QUALITY PROTEIN: uncharacterized protein LOC107411564, partial [Ziziphus jujuba]	--	SubName: Full=Uncharacterized protein {ECO:0000313|EMBL:EMJ11440.1}; Flags: Fragment;	FOG: Transposon-encoded proteins with TYA, reverse transcriptase, integrase domains in various combinations	--	Retroviral aspartyl protease
Cluster-4090.100574	5.79	5.45	6.39	8.32	6.47	7.19	3.27	2.39	4.51	11.26	15.37	7.14	5.34	2.6	2.98	6.4	5.34	5.26	--	PREDICTED: uncharacterized protein LOC109122513 [Vitis vinifera]	--	SubName: Full=Uncharacterized protein {ECO:0000313|EMBL:CCB50789.1};	--	--	--
Cluster-4090.10060	0.53	0.83	0.63	3.14	3.97	3.32	0.15	0.94	0.53	1.38	2.59	3.51	0.53	0.58	0.4	0.45	0.13	0.63	--	--	--	--	--	--	--
Cluster-4090.10061	1.16	0.91	0.91	3.67	3.49	3.88	0.91	2.43	1.52	0.91	0.87	4.22	0.61	2.08	0.74	3.19	0.52	1.67	K05765 cofilin | (RefSeq) actin-depolymerizing factor-like (A)	Actin-binding [Macleaya cordata]	RecName: Full=Actin-depolymerizing factor; Short=ADF;	SubName: Full=Actin-binding {ECO:0000313|EMBL:OVA02400.1};	Actin depolymerizing factor	GO:0015629,actin cytoskeleton; GO:0003779,actin binding; GO:0030042,actin filament depolymerization	--
Cluster-4090.100617	1.36	1.89	1.29	6.07	2.95	3.65	1.3	1.16	0.45	1.57	3.38	6.24	0.91	1	2.06	0.77	0.44	1.52	--	--	--	--	--	--	--
Cluster-4090.100622	4.77	0	2.8	2.25	2.43	1.91	0	0	1.35	0.91	1.55	1.37	4.71	2.49	5.61	3.91	0	2.75	K08145 MFS transporter, SP family, solute carrier family 2 (facilitated glucose transporter), member 8 | (RefSeq) sugar transporter ERD6-like 6 (A)	hypothetical protein VITISV_009034 [Vitis vinifera]	RecName: Full=Sugar transporter ERD6-like 6;	SubName: Full=Uncharacterized protein {ECO:0000313|EMBL:CAN72983.1};	Predicted transporter (major facilitator superfamily)	GO:0005794,Golgi apparatus; GO:0016021,integral component of membrane; GO:0009705,plant-type vacuole membrane; GO:0005774,vacuolar membrane; GO:0005355,glucose transmembrane transporter activity; GO:0005351,carbohydrate:proton symporter activity; GO:0042593,glucose homeostasis; GO:0046323,glucose import; GO:0035428,NA; GO:0010030,positive regulation of seed germination	Sugar (and other) transporter
Cluster-4090.100650	4.47	5.35	4.63	4.31	6.74	3.2	6.79	4.92	8	3.53	2.02	4.03	10.67	6.87	6.91	1.07	1.55	1.6	--	hypothetical protein VITISV_000460 [Vitis vinifera]	--	SubName: Full=Uncharacterized protein {ECO:0000313|EMBL:CAN60337.1};	--	GO:0016021,integral component of membrane	--
Cluster-4090.10067	5.12	5.08	5.3	6.68	5.93	3.76	9.11	6.1	4.01	3.51	3.93	5.6	7.97	7.83	5.36	2.11	2.14	3.29	K00521 ferric-chelate reductase [EC:1.16.1.7] | (RefSeq) ferric reduction oxidase 4 (A)	PREDICTED: ferric reduction oxidase 4 isoform X2 [Vitis vinifera]	RecName: Full=Ferric reduction oxidase 5; Short=AtFRO5; EC=1.16.1.7; AltName: Full=Ferric-chelate reductase 5;	SubName: Full=Uncharacterized protein {ECO:0000313|EMBL:CBI22668.3};	Ferric reductase, NADH/NADPH oxidase and related proteins	GO:0016021,integral component of membrane; GO:0005886,plasma membrane; GO:0000293,ferric-chelate reductase activity; GO:0046872,metal ion binding; GO:0006811,ion transport	Ferric reductase NAD binding domain
Cluster-4090.100670	1.12	1.18	1.06	2.3	1.04	2.25	0	0	0	1.31	2.55	5.25	0	0	0	0	0	0	K00344 NADPH2:quinone reductase [EC:1.6.5.5] | (RefSeq) quinone oxidoreductase 1 (A)	PREDICTED: uncharacterized protein LOC100247307 [Vitis vinifera]	RecName: Full=NADPH-dependent alkenal/one oxidoreductase, chloroplastic {ECO:0000303|PubMed:21169366}; Short=AtAOR {ECO:0000303|PubMed:21169366}; EC=1.3.1.- {ECO:0000269|PubMed:21169366}; Flags: Precursor;	SubName: Full=Uncharacterized protein {ECO:0000313|EMBL:CBI36442.3};	Predicted quinone oxidoreductase	GO:0048046,apoplast; GO:0009507,chloroplast; GO:0009941,chloroplast envelope; GO:0009570,chloroplast stroma; GO:0010319,stromule; GO:0009579,thylakoid; GO:0035798,2-alkenal reductase (NADP+) activity; GO:0035671,enone reductase activity; GO:0008270,zinc ion binding; GO:0055114,oxidation-reduction process; GO:0009409,response to cold	Zinc-binding dehydrogenase
Cluster-4090.100680	5.16	5.53	4.91	9.4	7.48	6.25	3.57	4.89	4.88	12.38	8.7	6.07	3.44	3.24	4.07	6.55	10.08	11.88	--	--	--	--	--	--	--
Cluster-4090.100683	1.54	1.9	1.34	2.45	2.88	2.34	2.43	2.47	1.55	2.33	4.06	4.15	2.32	2.38	3.29	0.97	1.4	1.25	--	PREDICTED: switch-associated protein 70 [Vitis vinifera]	--	SubName: Full=Uncharacterized protein {ECO:0000313|EMBL:CBI22084.3};	--	GO:0005622,intracellular; GO:0004674,protein serine/threonine kinase activity; GO:0035556,intracellular signal transduction; GO:0018105,peptidyl-serine phosphorylation	FlxA-like protein
Cluster-4090.100692	0.18	5.68	5.39	1.17	3.76	5.67	2.88	5.25	0.04	4.73	3.61	6.91	2.53	2.03	2.93	7.69	10.1	4.72	K08145 MFS transporter, SP family, solute carrier family 2 (facilitated glucose transporter), member 8 | (RefSeq) sugar transporter ERD6-like 6 (A)	hypothetical protein VITISV_009034 [Vitis vinifera]	RecName: Full=Sugar transporter ERD6-like 6;	SubName: Full=Uncharacterized protein {ECO:0000313|EMBL:CAN72983.1};	Predicted transporter (major facilitator superfamily)	GO:0005794,Golgi apparatus; GO:0016021,integral component of membrane; GO:0009705,plant-type vacuole membrane; GO:0005774,vacuolar membrane; GO:0005355,glucose transmembrane transporter activity; GO:0005351,carbohydrate:proton symporter activity; GO:0042593,glucose homeostasis; GO:0046323,glucose import; GO:0035428,NA; GO:0010030,positive regulation of seed germination	Sugar (and other) transporter
Cluster-4090.100694	7.11	6.63	2.59	5.4	7.34	6.43	4.75	7.23	2.64	6.13	3.44	2.33	5.71	7.1	4.39	3.04	2	1.8	K20183 Vam6/Vps39-like protein vacuolar protein sorting-associated protein 39 | (RefSeq) vam6/Vps39-like protein (A)	unnamed protein product, partial [Vitis vinifera]	--	SubName: Full=Uncharacterized protein {ECO:0000313|EMBL:CCB44450.1};	Vacuolar assembly/sorting proteins VPS39/VAM6/VPS3	GO:0005622,intracellular; GO:0006886,intracellular protein transport; GO:0016192,vesicle-mediated transport	Vacuolar sorting protein 39 domain 1
Cluster-4090.10070	0.53	6.96	6.17	0	0	7.43	5.27	1.17	0	4.66	0.17	0	7.35	6.7	0.17	0	0	0	--	--	--	--	--	--	--
Cluster-4090.100714	4.72	3.24	5.06	2.29	5.86	3.23	6.46	5.95	4.55	2.78	2.58	3.27	6.2	5.75	6.63	0.92	2.86	2.38	--	--	--	--	--	--	--
Cluster-4090.10072	6.55	3.81	4.31	7.82	8.46	6.88	6.69	5.33	2.76	6.07	7.2	10.41	4.54	4.17	5.3	3.11	4.53	4.18	--	unnamed protein product, partial [Vitis vinifera]	--	--	--	--	--
Cluster-4090.100724	34.67	31.25	25.69	128.59	105.25	143.67	20.44	28.32	21.8	157.74	154.73	128.45	16.42	32.79	20.97	112.22	69.45	44.95	K20628 expansin | (RefSeq) expansin-B3 (A)	PREDICTED: expansin-like A2 [Vitis vinifera]	RecName: Full=Expansin-like A1; Short=At-EXPL1; Short=AtEXLA1; Short=AtEXPL1; AltName: Full=Ath-ExpBeta-2.1; Flags: Precursor;	SubName: Full=Uncharacterized protein {ECO:0000313|EMBL:CBI37780.3};	--	GO:0005618,cell wall; GO:0005576,extracellular region; GO:0005794,Golgi apparatus; GO:0016021,integral component of membrane; GO:0009505,plant-type cell wall; GO:0009506,plasmodesma	Lytic transglycolase
Cluster-4090.10073	23.35	26.44	28.81	86.07	52.95	49.91	9.92	20.7	19.36	67.69	72.78	55.43	14.6	11.9	12.78	94.67	123.99	149.6	K16222 Dof zinc finger protein DOF5.5 | (RefSeq) cyclic dof factor 1-like (A)	PREDICTED: cyclic dof factor 2 [Vitis vinifera]	RecName: Full=Cyclic dof factor 3; AltName: Full=Dof zinc finger protein DOF3.3; Short=AtDOF3.3; AltName: Full=H-protein promoter-binding factor 2a;	SubName: Full=Uncharacterized protein {ECO:0000313|EMBL:CCB47566.1};	--	GO:0005634,nucleus; GO:0003677,DNA binding; GO:0003700,DNA-binding transcription factor activity; GO:0046872,metal ion binding; GO:0009908,flower development; GO:0006355,regulation of transcription, DNA-templated; GO:0006351,transcription, DNA-templated	--
Cluster-4090.100731	3.95	2.89	3.06	5.94	7.53	5.14	2.04	3.6	6.85	6.32	10.41	5.16	2.44	2.64	2.92	2.75	2.41	4.42	K13466 EIX receptor 1/2 | (RefSeq) LRR receptor-like serine/threonine-protein kinase GSO2 isoform X1 (A)	PREDICTED: probable LRR receptor-like serine/threonine-protein kinase At4g36180 [Vitis vinifera]	RecName: Full=Receptor-like protein EIX2 {ECO:0000305}; AltName: Full=EIX receptor 2 {ECO:0000312|EMBL:AAR28378.1}; Flags: Precursor;	SubName: Full=Uncharacterized protein {ECO:0000313|EMBL:CBI22716.3};	FOG: Leucine rich repeat	GO:0016021,integral component of membrane; GO:0005886,plasma membrane; GO:0050832,defense response to fungus	Leucine rich repeat
Cluster-4090.10075	31.14	18.42	27.05	40.61	8.23	15.86	36.12	21.33	15.11	66.98	23.06	35.52	8.15	16.56	14.31	13.05	20.67	38.43	--	hypothetical protein VITISV_016809 [Vitis vinifera]	--	SubName: Full=Uncharacterized protein {ECO:0000313|EMBL:CAN67098.1};	--	--	--
Cluster-4090.100751	0	7.54	0	6.55	1.35	4.2	0	0	0	7.17	0	1.58	0	0	0	0	0	0	K20823 N-alpha-acetyltransferase 35, NatC auxiliary subunit | (RefSeq) N-alpha-acetyltransferase 35, NatC auxiliary subunit-like (A)	PREDICTED: N-alpha-acetyltransferase 35, NatC auxiliary subunit-like [Vitis vinifera]	RecName: Full=Heptahelical transmembrane protein ADIPOR1; AltName: Full=PAQR family protein ADIPOR1;	SubName: Full=Uncharacterized protein {ECO:0000313|EMBL:CBI28257.3};	Predicted membrane proteins, contain hemolysin III domain	GO:0016021,integral component of membrane; GO:0004872,NA; GO:0009788,negative regulation of abscisic acid-activated signaling pathway; GO:0009725,response to hormone; GO:0009651,response to salt stress; GO:0009744,response to sucrose	--
Cluster-4090.100754	2.94	4.2	6.81	4	5.08	5.28	4.11	7.03	4.15	4.8	5.05	6.02	6.86	8.07	8.1	3.42	3.88	3.15	K04077 chaperonin GroEL | (RefSeq) chaperonin GroEL (A)	PREDICTED: chaperonin 60 subunit alpha 2, chloroplastic [Vitis vinifera]	RecName: Full=Chaperonin 60 subunit alpha 2, chloroplastic; Short=CPN-60 alpha 2; AltName: Full=Protein EMBRYO DEFECTIVE 3007; Flags: Precursor;	SubName: Full=Uncharacterized protein {ECO:0000313|EMBL:CBI27180.3};	Mitochondrial chaperonin, Cpn60/Hsp60p	GO:0009507,chloroplast; GO:0005829,cytosol; GO:0005739,mitochondrion; GO:0005524,ATP binding; GO:0044183,protein binding involved in protein folding; GO:0051082,unfolded protein binding; GO:0006458,'de novo' protein folding; GO:0061077,chaperone-mediated protein folding; GO:0007005,mitochondrion organization; GO:0042026,protein refolding	TCP-1/cpn60 chaperonin family
Cluster-4090.100755	32.65	23.96	22.08	9.97	7.9	12.97	28.85	31.55	27.09	19.08	14.3	15.3	32.37	22.47	32.79	34.43	32.75	21.57	--	--	--	--	--	--	--
Cluster-4090.100759	15.29	14.47	14.42	20.72	21.19	18.1	10.69	17.37	18.23	23.1	23.22	22.24	10.61	13.36	12.39	31.35	23.9	19.53	K00521 ferric-chelate reductase [EC:1.16.1.7] | (RefSeq) ferric reduction oxidase 7, chloroplastic-like (A)	hypothetical protein VITISV_037597 [Vitis vinifera]	RecName: Full=Protein NTM1-like 9 {ECO:0000303|PubMed:17158162}; AltName: Full=Calmodulin-binding NAC protein {ECO:0000303|PubMed:17947243};	SubName: Full=Uncharacterized protein {ECO:0000313|EMBL:CAN73478.1};	--	GO:0005789,endoplasmic reticulum membrane; GO:0016021,integral component of membrane; GO:0005634,nucleus; GO:0005886,plasma membrane; GO:0005516,calmodulin binding; GO:0003700,DNA-binding transcription factor activity; GO:0044212,transcription regulatory region DNA binding; GO:0071470,cellular response to osmotic stress; GO:0045892,negative regulation of transcription, DNA-templated; GO:1900426,p…	No apical meristem (NAM) protein
Cluster-4090.10077	1.12	2.1	2.52	8.47	6.12	0	0	1.34	0	11.25	5.01	3.98	0	0	0	4.08	8.28	7.44	K01537 Ca2+-transporting ATPase [EC:3.6.3.8] | (RefSeq) calcium-transporting ATPase 2, plasma membrane-type-like (A)	unnamed protein product, partial [Vitis vinifera]	RecName: Full=Calcium-transporting ATPase 2, plasma membrane-type; EC=3.6.3.8; AltName: Full=Ca(2+)-ATPase isoform 2;	SubName: Full=Uncharacterized protein {ECO:0000313|EMBL:KYP36353.1};	Calcium transporting ATPase	GO:0005783,endoplasmic reticulum; GO:0005789,endoplasmic reticulum membrane; GO:0005887,integral component of plasma membrane; GO:0016020,membrane; GO:0005886,plasma membrane; GO:0005524,ATP binding; GO:0015085,calcium ion transmembrane transporter activity; GO:0005388,calcium-transporting ATPase activity; GO:0005516,calmodulin binding; GO:0046872,metal ion binding; GO:0070588,calcium ion transme…	--
Cluster-4090.100772	9.35	2.04	8	9.3	22.92	8.72	5.28	21.61	79.39	12.61	50.28	9.87	2.81	2.38	3.11	2.04	2.58	2.07	K15121 solute carrier family 25, member 44 | (RefSeq) uncharacterized protein LOC112037286 (A)	hypothetical protein VITISV_015846 [Vitis vinifera]	--	SubName: Full=Uncharacterized protein {ECO:0000313|EMBL:CAN68710.1};	--	GO:0016021,integral component of membrane	Domain of unknown function
Cluster-4090.100773	8.85	0.8	11.02	7.84	34.3	16.82	6.19	48.61	148.22	20.53	88.87	17.2	2.31	0.43	4.27	0.44	1.52	0.74	K21435 ankyrin repeat domain-containing protein 6 | (Kazusa) Lj1g3v4549010.1; - (A)	PREDICTED: ankyrin repeat-containing protein At2g01680 [Vitis vinifera]	RecName: Full=Ankyrin repeat-containing protein At2g01680;	SubName: Full=Uncharacterized protein {ECO:0000313|EMBL:CCB51426.1};	FOG: Ankyrin repeat	GO:0016021,integral component of membrane; GO:0005886,plasma membrane	Ankyrin repeats (many copies)
Cluster-4090.100778	0.32	0	0	0	0.32	0.61	0	0	0	0	0.19	0	0.54	0	2.08	4.99	2.37	0.56	--	--	--	--	--	--	--
Cluster-4090.100779	0	0	0.5	0	0	0.22	0.2	0.35	0.17	0	0	0	1.17	0.77	2.68	11.06	6.24	2.06	--	--	--	--	--	--	--
Cluster-4090.100787	10.82	13.47	8.39	116.96	116.93	94.87	12.64	4.69	6.58	120.11	98.89	78.58	10.62	21.84	6.51	111.74	39.92	42.96	K09286 EREBP-like factor | (RefSeq) dehydration-responsive element-binding protein 3 (A)	PREDICTED: dehydration-responsive element-binding protein 3 [Vitis vinifera]	RecName: Full=Dehydration-responsive element-binding protein 3; AltName: Full=Protein TINY 2;	SubName: Full=Uncharacterized protein {ECO:0000313|EMBL:CCB51495.1};	--	GO:0005634,nucleus; GO:0003700,DNA-binding transcription factor activity; GO:0043565,sequence-specific DNA binding; GO:0009873,ethylene-activated signaling pathway; GO:0045893,positive regulation of transcription, DNA-templated; GO:0006351,transcription, DNA-templated	AP2 domain
Cluster-4090.10079	23.96	12.07	11.83	8.55	5.45	4.2	13.29	9	11.19	5.27	5.22	2.84	20.37	20.6	15.83	0.94	1.63	0.4	--	PREDICTED: subtilisin-like protease SBT2.5 [Vitis vinifera]	--	SubName: Full=Uncharacterized protein {ECO:0000313|EMBL:CAN82078.1};	--	--	--
Cluster-4090.100794	10.46	6.04	4.46	30.17	32.38	17.01	1.35	14.86	16.41	35.41	49.21	23.79	1.15	2.59	3.5	26.99	28.12	20.51	--	PREDICTED: G-type lectin S-receptor-like serine/threonine-protein kinase LECRK4 [Vitis vinifera]	--	SubName: Full=Uncharacterized protein {ECO:0000313|EMBL:CCB50410.1};	--	GO:0016021,integral component of membrane; GO:0005886,plasma membrane; GO:0005524,ATP binding; GO:0004674,protein serine/threonine kinase activity; GO:0006468,protein phosphorylation; GO:0048544,recognition of pollen	S-locus glycoprotein domain
Cluster-4090.100802	74.67	62.57	70.09	38.13	41.43	49.69	95.74	62.91	79.64	36.8	32.98	41.14	90.01	90.35	53.32	13.72	22.44	14.24	K21383 anthocyanidin 3-O-glucoside 6''-O-acyltransferase [EC:2.3.1.215] | (RefSeq) anthocyanidin 3-O-glucoside 6''-O-acyltransferase-like (A)	unnamed protein product, partial [Vitis vinifera]	RecName: Full=Malonyl-coenzyme A:anthocyanin 3-O-glucoside-6''-O-malonyltransferase {ECO:0000303|PubMed:12481098}; Short=Dv3MaT {ECO:0000303|PubMed:12481098}; Short=Malonyl CoA:anthocyanin 3-O-glucoside-6''-O-malonyltransferase {ECO:0000312|EMBL:AAO12206.1}; EC=2.3.1.171;	SubName: Full=Uncharacterized protein {ECO:0000313|EMBL:CBI18016.3};	--	GO:0033809,anthocyanin 6''-O-malonyltransferase activity; GO:0102588,cyanidin 3-O-glucoside 6''-O-malonyltransferase activity; GO:0009698,phenylpropanoid metabolic process	Transferase family
Cluster-4090.10081	4.08	3.51	4.41	1.75	5.22	1.92	3.91	4.85	4.9	2.03	5.07	6.32	5.98	3.37	5.8	1.27	3.2	2.2	--	PREDICTED: B3 domain-containing protein Os04g0386900 [Vitis vinifera]	RecName: Full=B3 domain-containing protein Os04g0386900;	SubName: Full=Uncharacterized protein {ECO:0000313|EMBL:CCB62171.1};	--	GO:0005634,nucleus; GO:0003677,DNA binding; GO:0006355,regulation of transcription, DNA-templated; GO:0006351,transcription, DNA-templated	B3 DNA binding domain
Cluster-4090.100812	3.31	0.65	1.18	0.63	0.62	1.74	2.14	1.66	3.71	0.7	1.12	2.09	3.61	4.83	4.11	0.89	0.19	0.19	K00968 choline-phosphate cytidylyltransferase [EC:2.7.7.15] | (RefSeq) choline-phosphate cytidylyltransferase 2-like isoform X1 (A)	cholinephosphate cytidylyltransferase, partial [Elaeis oleifera]	RecName: Full=Choline-phosphate cytidylyltransferase 1; Short=AtCCT1; EC=2.7.7.15; AltName: Full=CTP:phosphocholine cytidylyltransferase 1; AltName: Full=Phosphorylcholine transferase 1;	SubName: Full=Cholinephosphate cytidylyltransferase {ECO:0000313|EMBL:ACO57440.1}; Flags: Fragment;	Phosphorylcholine transferase/cholinephosphate cytidylyltransferase	GO:0004105,choline-phosphate cytidylyltransferase activity; GO:0006656,phosphatidylcholine biosynthetic process	Cytidylyltransferase-like
Cluster-4090.100819	2.83	2.8	3.25	1.35	1.4	0.74	3.81	3.29	1.48	1.54	1.32	0.86	2.88	2.8	2.8	1.06	2.08	0.86	K06630 14-3-3 protein epsilon | (RefSeq) 14-3-3 protein 7-like (A)	hypothetical protein CISIN_1g025437mg [Citrus sinensis]	RecName: Full=14-3-3-like protein GF14 iota {ECO:0000303|PubMed:11553742}; AltName: Full=General regulatory factor 12 {ECO:0000303|PubMed:11553742};	SubName: Full=Uncharacterized protein {ECO:0000313|EMBL:KDO80975.1};	Multifunctional chaperone (14-3-3 family)	GO:0005737,cytoplasm; GO:0005634,nucleus; GO:0019904,protein domain specific binding	14-3-3 protein
Cluster-4090.100820	2.08	2.44	1.49	3.76	4.97	3.94	2.68	2.93	1.04	2.41	0.9	5.97	1.83	1.43	1.05	0.88	0.76	1.25	--	--	--	--	--	--	--
Cluster-4090.100829	4.86	2.03	3.71	9.54	14.67	5.15	2.79	12.2	22.61	17.95	22.33	13.12	0.73	1.07	1.47	7.69	8.3	5.36	--	PREDICTED: uncharacterized protein LOC100853220 [Vitis vinifera]	--	SubName: Full=Uncharacterized protein {ECO:0000313|EMBL:CBI23386.3};	--	--	Probable lipid transfer
Cluster-4090.100830	7.55	5.01	8.54	31.36	26.73	16.27	10.29	19.5	38.04	33.78	48.13	32.94	5.48	3.06	6.93	26.85	26.04	17.39	--	PREDICTED: uncharacterized protein LOC100853220 [Vitis vinifera]	--	SubName: Full=Uncharacterized protein {ECO:0000313|EMBL:CBI23386.3};	--	--	Probable lipid transfer
Cluster-4090.100835	25.92	28.25	23.1	7.46	6.84	3.46	12.82	24.47	23.32	7.07	5.44	8.8	41.98	21.57	23.3	23.59	16.7	11.27	--	--	--	--	--	--	--
Cluster-4090.100838	5.92	7.55	8.17	6.17	5.34	4.1	6.8	5.78	6.18	1.29	7.69	3.87	5.73	10.05	4.1	2.46	1.95	2.47	K21383 anthocyanidin 3-O-glucoside 6''-O-acyltransferase [EC:2.3.1.215] | (RefSeq) anthocyanidin 3-O-glucoside 6''-O-acyltransferase-like (A)	PREDICTED: malonyl-coenzyme A:anthocyanin 3-O-glucoside-6''-O-malonyltransferase [Vitis vinifera]	RecName: Full=Malonyl-coenzyme A:anthocyanin 3-O-glucoside-6''-O-malonyltransferase {ECO:0000303|PubMed:12481098}; Short=Dv3MaT {ECO:0000303|PubMed:12481098}; Short=Malonyl CoA:anthocyanin 3-O-glucoside-6''-O-malonyltransferase {ECO:0000312|EMBL:AAO12206.1}; EC=2.3.1.171;	SubName: Full=Uncharacterized protein {ECO:0000313|EMBL:CCB44758.1};	--	GO:0033809,anthocyanin 6''-O-malonyltransferase activity; GO:0102588,cyanidin 3-O-glucoside 6''-O-malonyltransferase activity; GO:0009698,phenylpropanoid metabolic process	Transferase family
Cluster-4090.100841	33.18	34.89	35.08	61.87	60.53	58.99	26.86	36.21	38.63	75.95	51.94	54.74	37.54	36.44	29.22	78.83	71.64	69.54	K13457 disease resistance protein RPM1 | (RefSeq) disease resistance protein RPM1 isoform X3 (A)	PREDICTED: uncharacterized protein LOC100257102 isoform X2 [Vitis vinifera]	--	SubName: Full=Uncharacterized protein {ECO:0000313|EMBL:CAN62089.1};	--	--	Domain of unknown function (DUF569)
Cluster-4090.100849	2.77	3.49	2.85	4.23	7.27	6.43	2.64	3.72	4.86	4.54	5.75	7.27	3.68	2.75	3.09	2.7	2.63	1.7	K05605 3-hydroxyisobutyryl-CoA hydrolase [EC:3.1.2.4] | (RefSeq) 3-hydroxyisobutyryl-CoA hydrolase-like protein 5 (A)	PREDICTED: 3-hydroxyisobutyryl-CoA hydrolase-like protein 5 [Vitis vinifera]	RecName: Full=3-hydroxyisobutyryl-CoA hydrolase-like protein 5; EC=3.1.2.-;	SubName: Full=Uncharacterized protein {ECO:0000313|EMBL:CBI22092.3};	--	GO:0003860,3-hydroxyisobutyryl-CoA hydrolase activity; GO:0080167,response to karrikin	Enoyl-CoA hydratase/isomerase
Cluster-4090.100860	12.86	21.41	15.71	64.34	61.36	67.46	16.04	18.31	18.76	83.99	69.02	53.9	13.36	25.79	19.72	50.63	16.1	18.24	K15285 solute carrier family 35, member E3 | (RefSeq) UDP-galactose transporter 1 (A)	PREDICTED: probable sugar phosphate/phosphate translocator At3g11320 [Vitis vinifera]	RecName: Full=Probable sugar phosphate/phosphate translocator At5g05820;	SubName: Full=Uncharacterized protein {ECO:0000313|EMBL:CAN64197.1};	Glucose-6-phosphate/phosphate and phosphoenolpyruvate/phosphate antiporter	GO:0005794,Golgi apparatus; GO:0016021,integral component of membrane; GO:0008643,carbohydrate transport	Triose-phosphate Transporter family
Cluster-4090.100866	1.5	0.59	0.54	2.14	2.91	3.11	0.54	0.95	1.41	7.08	5.3	3.69	0.66	0.62	0.38	7.18	6.12	3.96	K17506 protein phosphatase 1L [EC:3.1.3.16] | (RefSeq) probable protein phosphatase 2C 2 (A)	probable protein phosphatase 2C 30 isoform X2 [Durio zibethinus]	RecName: Full=Probable protein phosphatase 2C 30; Short=AtPP2C30; EC=3.1.3.16; AltName: Full=AthPP2C5;	SubName: Full=Histidine--tRNA ligase {ECO:0000313|EMBL:EXC32457.1};	Serine/threonine protein phosphatase	GO:0005634,nucleus; GO:0046872,metal ion binding; GO:0004722,protein serine/threonine phosphatase activity; GO:0009738,abscisic acid-activated signaling pathway; GO:0010440,stomatal lineage progression	--
Cluster-4090.10087	18.34	30.88	51.18	7.15	11.92	14.75	56.32	39.83	18.6	18.97	5.24	20.82	40.51	61.74	32.04	24.24	18.84	20.52	--	--	--	--	--	--	--
Cluster-4090.100881	8.28	11	6.87	2.85	3.72	6.4	7.51	7.07	4.94	3.4	2.21	3.93	8.65	8.76	5.1	2.75	2.34	3.32	K13264 isoflavone 7-O-glucoside-6''-O-malonyltransferase [EC:2.3.1.115] | (RefSeq) phenolic glucoside malonyltransferase 1-like (A)	PREDICTED: anthocyanin 5-aromatic acyltransferase [Vitis vinifera]	RecName: Full=Malonyl-coenzyme A:anthocyanin 3-O-glucoside-6''-O-malonyltransferase {ECO:0000303|PubMed:12481098}; Short=Dv3MaT {ECO:0000303|PubMed:12481098}; Short=Malonyl CoA:anthocyanin 3-O-glucoside-6''-O-malonyltransferase {ECO:0000312|EMBL:AAO12206.1}; EC=2.3.1.171;	SubName: Full=Uncharacterized protein {ECO:0000313|EMBL:CCB44758.1};	--	GO:0033809,anthocyanin 6''-O-malonyltransferase activity; GO:0102588,cyanidin 3-O-glucoside 6''-O-malonyltransferase activity; GO:0009698,phenylpropanoid metabolic process	Transferase family
Cluster-4090.100893	13.51	16.51	14.41	11.64	16.61	14.06	16.5	17.46	11.03	8.52	10.24	12.19	15.88	16.73	17.89	5.2	5.77	7.5	K20168 TBC1 domain family member 15 | (RefSeq) TBC1 domain family member 17-like isoform X1 (A)	hypothetical protein VITISV_019679 [Vitis vinifera]	--	SubName: Full=Uncharacterized protein {ECO:0000313|EMBL:CAN67499.1};	Ypt/Rab-specific GTPase-activating protein GYP7 and related proteins	GO:0005634,nucleus; GO:0003677,DNA binding; GO:0006355,regulation of transcription, DNA-templated; GO:0006351,transcription, DNA-templated	Reverse transcriptase-like
Cluster-4090.100900	0.95	1.56	0.5	2.79	2.23	0.89	0.99	1.93	0.22	2.42	0.9	0.8	1.4	0.94	1.94	6.03	3.23	4	--	PREDICTED: high mobility group nucleosome-binding domain-containing protein 5-like [Vitis vinifera]	--	SubName: Full=Uncharacterized protein {ECO:0000313|EMBL:CAN79390.1};	--	GO:0005516,calmodulin binding	Plant calmodulin-binding domain
Cluster-4090.100905	19.05	20.15	18.42	10.85	9.47	12.07	11.93	20.57	18.38	8.29	13.54	11.96	17.95	19.24	16.23	18.83	20.71	30.22	--	hypothetical protein VITISV_036615 [Vitis vinifera]	RecName: Full=Putative zinc transporter At3g08650;	SubName: Full=Uncharacterized protein {ECO:0000313|EMBL:CAN69618.1};	Zinc transporter and related ZIP domain-containing proteins	GO:0016021,integral component of membrane; GO:0016020,membrane; GO:0005385,zinc ion transmembrane transporter activity; GO:0071577,zinc ion transmembrane transport	--
Cluster-4090.100955	1.57	1.63	1.57	12.8	12.01	10.47	1.86	2.89	3.1	11.27	14.37	10.93	1.26	2.47	2.04	5.22	3.45	2.78	--	PREDICTED: probable sugar phosphate/phosphate translocator At3g11320 [Vitis vinifera]	RecName: Full=Probable sugar phosphate/phosphate translocator At5g05820;	SubName: Full=Uncharacterized protein {ECO:0000313|EMBL:CAN64197.1};	Glucose-6-phosphate/phosphate and phosphoenolpyruvate/phosphate antiporter	GO:0005794,Golgi apparatus; GO:0016021,integral component of membrane; GO:0008643,carbohydrate transport	--
Cluster-4090.100968	3.71	2.02	3.89	6.97	8.13	4.07	4.4	12.7	20.18	12.86	23.23	6.85	1.89	2.89	2.83	6.29	4.96	4.7	K00924 kinase [EC:2.7.1.-] | (RefSeq) receptor-like protein kinase 5 (A)	PREDICTED: receptor-like protein kinase 5 [Vitis vinifera]	RecName: Full=Receptor-like protein kinase HSL1; EC=2.7.11.1; AltName: Full=Protein HAESA-LIKE1; Flags: Precursor;	SubName: Full=Uncharacterized protein {ECO:0000313|EMBL:CCB51482.1};	--	GO:0016021,integral component of membrane; GO:0005886,plasma membrane; GO:0005524,ATP binding; GO:0004674,protein serine/threonine kinase activity	Protein kinase domain
Cluster-4090.100984	4.84	7.45	5.96	2.4	2.65	3.68	0.58	3.93	4.34	1.36	3.68	2.12	4.83	1.87	1.56	6.15	8.77	5.08	K07870 mitochondrial Rho GTPase 1 [EC:3.6.5.-] | (RefSeq) uncharacterized protein LOC103958384 (A)	PREDICTED: bark storage protein A [Vitis vinifera]	RecName: Full=Bark storage protein A; Flags: Precursor;	SubName: Full=Uncharacterized protein {ECO:0000313|EMBL:CBI40192.3};	--	GO:0003824,catalytic activity; GO:0045735,nutrient reservoir activity; GO:0009116,nucleoside metabolic process	Phosphorylase superfamily
Cluster-4090.100985	2.68	3.28	2.35	3.24	2.03	3.84	4.37	4.35	1.12	2.85	3.09	2.57	2.03	1.48	1.81	6.83	5.9	6.02	--	--	--	--	--	--	--
Cluster-4090.100988	21.42	11.48	14.42	6.53	8.86	4.72	12.31	11.57	12.65	6.68	4.74	6.94	17.66	11.23	14.98	9.64	13.99	11.09	--	--	--	--	--	--	--
Cluster-4090.100989	3.59	3.04	2	1.8	2.09	1.13	2.94	2.28	6.59	4.04	5.67	4.49	2.04	2.61	1.06	2.48	3.17	5.14	K15503 serine/threonine-protein phosphatase 6 regulatory ankyrin repeat subunit B | (RefSeq) ankyrin-3-like (A)	hypothetical protein VITISV_020094 [Vitis vinifera]	RecName: Full=Ankyrin repeat-containing protein At5g02620;	SubName: Full=Uncharacterized protein {ECO:0000313|EMBL:CAN66947.1};	FOG: Ankyrin repeat	GO:0005783,endoplasmic reticulum; GO:0016021,integral component of membrane; GO:0005886,plasma membrane	Ankyrin repeats (3 copies)
Cluster-4090.10101	3.6	2.87	4.48	5.58	5.03	4.55	5.63	4.95	4.53	4	4.4	5.25	5.52	4.68	5.76	1.86	2.51	2.48	K00962 polyribonucleotide nucleotidyltransferase [EC:2.7.7.8] | (RefSeq) polyribonucleotide nucleotidyltransferase 2, mitochondrial (A)	PREDICTED: polyribonucleotide nucleotidyltransferase 2, mitochondrial [Vitis vinifera]	RecName: Full=Polyribonucleotide nucleotidyltransferase 2, mitochondrial; Short=AtmtPNPase; EC=2.7.7.8; AltName: Full=Polynucleotide phosphorylase 2; Short=PNPase 2; Flags: Precursor;	SubName: Full=Uncharacterized protein {ECO:0000313|EMBL:OAY29719.1};	Predicted RNA-binding polyribonucleotide nucleotidyltransferase	GO:0005739,mitochondrion; GO:0000175,3'-5'-exoribonuclease activity; GO:0004654,polyribonucleotide nucleotidyltransferase activity; GO:0003723,RNA binding; GO:0000957,mitochondrial RNA catabolic process; GO:0000963,mitochondrial RNA processing; GO:0006402,mRNA catabolic process; GO:0006397,mRNA processing; GO:0006364,rRNA processing; GO:0008033,tRNA processing	3' exoribonuclease family, domain 1
Cluster-4090.101010	1.55	1.53	1.36	4.1	5.09	5.08	0.74	1.08	1.14	4.08	4.78	5.75	1.24	1.19	1.25	1.43	1.51	1.48	K03452 magnesium/proton exchanger | (RefSeq) pentatricopeptide repeat-containing protein At3g62890-like (A)	PREDICTED: pentatricopeptide repeat-containing protein At3g29230-like [Vitis vinifera]	RecName: Full=Putative pentatricopeptide repeat-containing protein At5g59200, chloroplastic; AltName: Full=Protein ORGANELLE TRANSCRIPT PROCESSING 80 {ECO:0000303|PubMed:19934379}; Flags: Precursor;	SubName: Full=Uncharacterized protein {ECO:0000313|EMBL:CCB46871.1};	FOG: PPR repeat	GO:0009507,chloroplast; GO:0004519,endonuclease activity; GO:0003723,RNA binding; GO:1900865,chloroplast RNA modification; GO:0031425,chloroplast RNA processing; GO:0006397,mRNA processing	PPR repeat
Cluster-4090.101015	0.34	0.82	1.1	3.46	3.01	2.39	0.52	1.02	0.65	7.69	4.46	2.36	0.44	0.32	0.78	8.69	7.25	5.14	--	--	--	--	--	--	--
Cluster-4090.101018	52.71	36.5	52.15	97.63	91.96	78.27	48.73	26.09	42.04	34.92	47	66.62	40.12	46.39	17.71	13.91	24.76	11.89	--	PREDICTED: transcription factor PCL1 [Vitis vinifera]	--	SubName: Full=Uncharacterized protein {ECO:0000313|EMBL:CCB43549.1};	--	GO:0005634,nucleus; GO:0003677,DNA binding; GO:0003700,DNA-binding transcription factor activity; GO:0006355,regulation of transcription, DNA-templated; GO:0006351,transcription, DNA-templated	--
Cluster-4090.101021	1.15	1.5	1.37	9.4	9.67	8.27	1.21	1.55	0.67	6.44	7.61	12.06	0.87	1.48	0.87	2.48	1.4	1.56	--	--	--	--	--	--	--
Cluster-4090.101025	16.66	11.51	9.61	10.5	6.39	7.25	8.02	10.08	16.19	5.34	7.49	6.14	7.38	8.21	6.7	17.15	17.81	18	--	PREDICTED: BON1-associated protein 2 [Vitis vinifera]	RecName: Full=BON1-associated protein 2; AltName: Full=Protein BON1-ASSOCIATED PROTEIN 1-LIKE;	SubName: Full=Uncharacterized protein {ECO:0000313|EMBL:CAN82266.1};	--	GO:0016020,membrane; GO:0006952,defense response	C2 domain
Cluster-4090.10103	10.38	11.5	8.92	5.96	6.84	3.78	11.47	7.19	8.25	2.64	2.96	4.83	10.78	9.95	10.09	8.24	9.3	8.81	K00430 peroxidase [EC:1.11.1.7] | (RefSeq) peroxidase 17 (A)	PREDICTED: peroxidase 17 [Vitis vinifera]	RecName: Full=Peroxidase 17; Short=Atperox P17; EC=1.11.1.7; AltName: Full=ATP25a; Flags: Precursor;	RecName: Full=Peroxidase {ECO:0000256|RuleBase:RU362060, ECO:0000256|SAAS:SAAS00709852}; EC=1.11.1.7 {ECO:0000256|RuleBase:RU362060, ECO:0000256|SAAS:SAAS00709852};	--	GO:0005829,cytosol; GO:0005576,extracellular region; GO:0009505,plant-type cell wall; GO:0005773,vacuole; GO:0020037,heme binding; GO:0046872,metal ion binding; GO:0004601,peroxidase activity; GO:0042744,hydrogen peroxide catabolic process; GO:0009809,lignin biosynthetic process; GO:0006979,response to oxidative stress; GO:0010228,vegetative to reproductive phase transition of meristem	--
Cluster-4090.101030	69.72	5.88	31.23	43.7	16.76	8.83	49.15	21.34	4.96	118.3	38	47.64	5.07	10.84	14.59	5.83	23.9	30.42	--	--	--	--	--	--	--
Cluster-4090.101044	38.52	36.83	35.91	31.78	29.26	27.46	34.5	35.62	35.26	21.09	20.12	24.74	29.47	37.87	34.65	52.9	49.69	52	K22376 E3 ubiquitin-protein ligase KCMF1 [EC:2.3.2.27] | (RefSeq) protein DEHYDRATION-INDUCED 19 homolog 4-like (A)	PREDICTED: protein DEHYDRATION-INDUCED 19 homolog 5 isoform X2 [Vitis vinifera]	RecName: Full=Protein DEHYDRATION-INDUCED 19 homolog 5; AltName: Full=OsDi19-5;	SubName: Full=Uncharacterized protein {ECO:0000313|EMBL:CBI14943.3};	--	--	Stress-induced protein Di19, C-terminal
Cluster-4090.101048	4.79	3.08	2.91	7.77	7.67	8.09	3.18	5.44	5.49	6.05	8.16	8.57	3.16	3.45	4.3	1.61	1.18	2.67	K05765 cofilin | (RefSeq) actin-depolymerizing factor 2-like (A)	PREDICTED: actin-depolymerizing factor 2-like [Populus euphratica]	RecName: Full=Actin-depolymerizing factor 2; Short=ADF-2;	SubName: Full=Actin-depolymerizing factor family protein {ECO:0000313|EMBL:EEE84693.1};	Actin depolymerizing factor	GO:0015629,actin cytoskeleton; GO:0003779,actin binding; GO:0030042,actin filament depolymerization	Cofilin/tropomyosin-type actin-binding protein
Cluster-4090.101054	7.48	3.13	3.98	6.23	7.71	9.74	4.47	5.01	1.39	11.69	10.62	14.69	3.02	5.39	6.3	5.17	7.03	5.19	K19613 leucine-rich repeat protein SHOC2 | (RefSeq) putative disease resistance RPP13-like protein 1 (A)	PREDICTED: putative disease resistance RPP13-like protein 1 [Vitis vinifera]	RecName: Full=Putative disease resistance protein RGA3; AltName: Full=Blight resistance protein B149; AltName: Full=RGA1-blb;	SubName: Full=Uncharacterized protein {ECO:0000313|EMBL:CCB52160.1};	--	GO:0043531,ADP binding; GO:0005524,ATP binding; GO:0006952,defense response	--
Cluster-4090.10106	1.49	2.89	1.6	7.81	4.11	4.13	1.5	0.57	2.8	10.58	8.31	3.78	0.37	0	0.75	2.48	8.18	9.47	--	--	--	--	--	--	--
Cluster-4090.101074	11.91	4.6	6.82	35.13	19.64	23.51	4.82	7.58	4.18	54.55	31.77	22.84	2.81	3.88	4.07	27.94	34.24	26.18	--	--	--	--	--	--	--
Cluster-4090.101077	11.43	6.86	6.85	10.91	7.15	6.83	4.62	9.64	17.53	6.78	13.47	6.66	3.69	3.56	2.56	4.12	4.92	4.51	--	unnamed protein product, partial [Vitis vinifera]	--	SubName: Full=Uncharacterized protein {ECO:0000313|EMBL:CCB47103.1};	--	--	--
Cluster-4090.101079	6.75	6.46	4.56	2.33	3.12	1.42	7.43	4.05	3.94	2.28	3.56	3.55	7.91	9.32	5.11	2.23	2.2	2.16	--	unnamed protein product, partial [Vitis vinifera]	--	SubName: Full=Uncharacterized protein {ECO:0000313|EMBL:CBI29928.3};	--	--	--
Cluster-4090.101081	8.53	5.2	6.05	2.32	2.8	2.6	6.31	7.28	4.61	1.48	3.79	5	4.71	3.28	5.82	7.17	8.13	3.45	K01177 beta-amylase [EC:3.2.1.2] | (RefSeq) uncharacterized LOC102715792 (A)	PREDICTED: ketohexokinase isoform X2 [Vitis vinifera]	RecName: Full=Probable fructokinase-3; EC=2.7.1.4;	SubName: Full=Uncharacterized protein {ECO:0000313|EMBL:CBI37223.3};	Carbohydrate kinase	GO:0005829,cytosol; GO:0005524,ATP binding; GO:0008865,fructokinase activity; GO:0006000,fructose metabolic process; GO:0019252,starch biosynthetic process	pfkB family carbohydrate kinase
Cluster-4090.101083	2.73	7.09	5.26	75.21	14.13	34.47	1.59	4.39	8.28	112.29	85.94	29.5	2.7	4.58	2.74	1.59	13.83	32.24	K00942 guanylate kinase [EC:2.7.4.8] | (RefSeq) guanylate kinase 2 (A)	PREDICTED: guanylate kinase 2 isoform X2 [Vitis vinifera]	RecName: Full=Guanylate kinase 2; Short=AtGK2; EC=2.7.4.8; AltName: Full=GMP kinase 2;	SubName: Full=Uncharacterized protein {ECO:0000313|EMBL:CBI29864.3};	Guanylate kinase	GO:0005829,cytosol; GO:0005524,ATP binding; GO:0004385,guanylate kinase activity; GO:0048229,gametophyte development; GO:0048638,regulation of developmental growth	--
Cluster-4090.101086	3.65	2.59	3.14	3.83	3.53	3.12	3.46	3.36	2.74	2.36	3.96	4.47	3.52	2.96	4.03	0.96	1.61	1.54	K16578 CLIP-associating protein 1/2 | (RefSeq) CLIP-associated protein-like (A)	hypothetical protein VITISV_039779 [Vitis vinifera]	RecName: Full=Putative ribonuclease H protein At1g65750; EC=3.1.26.4;	SubName: Full=Uncharacterized protein {ECO:0000313|EMBL:CAN79789.1};	FOG: Reverse transcriptase	GO:0046872,metal ion binding; GO:0003676,nucleic acid binding; GO:0004523,RNA-DNA hybrid ribonuclease activity	--
Cluster-4090.101090	6.21	12.98	7.41	3.67	6.02	6.04	8.15	4.09	6.88	5.14	5.36	4.85	7.58	7.59	5.6	17.03	11.7	13.62	K13496 UDP-glucosyl transferase 73C [EC:2.4.1.-] | (RefSeq) UDP-glucosyltransferase family protein (A)	PREDICTED: anthocyanidin 3-O-glucosyltransferase 2-like [Vitis vinifera]	RecName: Full=UDP-glycosyltransferase 71A15 {ECO:0000303|Ref.1}; EC=2.4.1.- {ECO:0000305}; AltName: Full=UDP-glucose:chalcone 2'-O-glucosyltransferase {ECO:0000305}; AltName: Full=UDP-glucose:flavonol 2'-O-glucosyltransferase {ECO:0000305};	SubName: Full=Uncharacterized protein {ECO:0000313|EMBL:CCB46120.1};	UDP-glucuronosyl and UDP-glucosyl transferase	GO:0035251,UDP-glucosyltransferase activity; GO:0008152,metabolic process	UDP-glucoronosyl and UDP-glucosyl transferase
Cluster-4090.101095	2.95	2.89	2.7	1.82	2.04	1.99	2.47	3.17	3.65	2.23	3.36	2.41	2.49	3	2.05	6.58	4	3.43	K05391 cyclic nucleotide gated channel, plant | (RefSeq) cyclic nucleotide-gated ion channel 1-like (A)	PREDICTED: wall-associated receptor kinase-like 8 [Vitis vinifera]	RecName: Full=Wall-associated receptor kinase-like 8; EC=2.7.11.-; Flags: Precursor;	SubName: Full=Uncharacterized protein {ECO:0000313|EMBL:CAN64181.1};	--	GO:0016021,integral component of membrane; GO:0005886,plasma membrane; GO:0005524,ATP binding; GO:0005509,calcium ion binding; GO:0030247,polysaccharide binding; GO:0004674,protein serine/threonine kinase activity; GO:0007166,cell surface receptor signaling pathway	Protein kinase domain
Cluster-4090.101108	1.85	1.67	2.84	4.59	3.48	4.17	1.65	2.02	1.21	2.39	3.67	3.05	0.3	1.9	1.55	2.45	1.89	1.9	K14165 atypical dual specificity phosphatase [EC:3.1.3.16 3.1.3.48] | (RefSeq) putative dual specificity protein phosphatase DSP8 isoform X1 (A)	PREDICTED: lectin [Vitis vinifera]	RecName: Full=Putative dual specificity protein phosphatase DSP8; EC=3.1.3.16; EC=3.1.3.48;	SubName: Full=Uncharacterized protein {ECO:0000313|EMBL:CBI40022.3};	Dual specificity phosphatase	GO:0004439,phosphatidylinositol-4,5-bisphosphate 5-phosphatase activity; GO:0004725,protein tyrosine phosphatase activity; GO:0008138,protein tyrosine/serine/threonine phosphatase activity	Phloem protein 2
Cluster-4090.101111	6.89	3.6	6.45	14.69	5.23	7.2	4.57	4.36	4.49	21.57	12.9	8.38	2.71	4.58	1.7	10.01	13.43	9.54	--	uncharacterized protein LOC111386689 [Olea europaea var. sylvestris]	--	SubName: Full=Uncharacterized protein {ECO:0000313|EMBL:OAY28841.1};	--	--	--
Cluster-4090.101112	12.26	3.73	9.09	17.8	26.54	13.24	13.53	24.41	53.86	17.66	40.25	16.13	7	6.01	10.22	3.17	5.11	4.11	K01176 alpha-amylase [EC:3.2.1.1] | (RefSeq) alpha-amylase (A)	PREDICTED: alpha-amylase [Vitis vinifera]	RecName: Full=Alpha-amylase; EC=3.2.1.1 {ECO:0000250|UniProtKB:P00693}; AltName: Full=1,4-alpha-D-glucan glucanohydrolase; Flags: Precursor;	RecName: Full=Alpha-amylase {ECO:0000256|PIRNR:PIRNR001028}; EC=3.2.1.1 {ECO:0000256|PIRNR:PIRNR001028}; AltName: Full=1,4-alpha-D-glucan glucanohydrolase {ECO:0000256|PIRNR:PIRNR001028};	Alpha-amylase	GO:0004556,alpha-amylase activity; GO:0103025,alpha-amylase activity (releasing maltohexaose); GO:0005509,calcium ion binding; GO:0005975,carbohydrate metabolic process	Alpha-amylase C-terminal beta-sheet domain
Cluster-4090.101120	4.68	3.33	5.63	4.84	7.39	6.61	4.76	4.65	4.43	5.22	6.54	6.35	5.01	3.47	2.51	1.97	3.15	3.51	K14803 protein phosphatase PTC2/3 [EC:3.1.3.16] | (RefSeq) probable protein phosphatase 2C 22 (A)	hypothetical protein VITISV_015222 [Vitis vinifera]	--	SubName: Full=Uncharacterized protein {ECO:0000313|EMBL:CAN60596.1};	--	GO:0005768,endosome; GO:0005802,trans-Golgi network	Domain of unknown function (DUF4283)
Cluster-4090.101131	16.3	15.85	16.08	29.96	26.23	24.77	15.49	14.05	13.26	44.06	32.71	29.63	17.72	15.92	14.53	29.61	30.83	33.77	K13420 LRR receptor-like serine/threonine-protein kinase FLS2 [EC:2.7.11.1] | (RAP-DB) Os04g0618700; Protein kinase, core domain containing protein. (A)	PREDICTED: leucine-rich repeat receptor protein kinase MSP1-like [Vitis vinifera]	RecName: Full=LRR receptor-like serine/threonine-protein kinase FLS2 {ECO:0000305}; EC=2.7.11.1 {ECO:0000305}; AltName: Full=Protein FLAGELLIN-SENSING 2 homolog {ECO:0000305}; Short=OsFLS2 {ECO:0000303|PubMed:18986259}; AltName: Full=Protein FLAGELLIN-SENSITIVE 2 homolog {ECO:0000305}; Flags: Precursor;	SubName: Full=Uncharacterized protein {ECO:0000313|EMBL:CCB44835.1};	--	GO:0005768,endosome; GO:0016021,integral component of membrane; GO:0005886,plasma membrane; GO:0005524,ATP binding; GO:0004674,protein serine/threonine kinase activity; GO:0052544,defense response by callose deposition in cell wall; GO:0042742,defense response to bacterium; GO:0016045,detection of bacterium; GO:0006898,receptor-mediated endocytosis; GO:0010359,regulation of anion channel activity	Leucine rich repeat
Cluster-4090.10115	6.05	7.69	7.37	13.37	10.23	11.1	6.39	8.53	8.12	12.34	14.4	7.43	6.61	6.34	6.05	13.08	10.84	10.39	K20606 mitogen-activated protein kinase kinase kinase ANP1 [EC:2.7.11.25] | (RefSeq) receptor-like serine/threonine-protein kinase SD1-7 isoform X1 (A)	PREDICTED: cysteine-rich receptor-like protein kinase 10 [Vitis vinifera]	RecName: Full=Cysteine-rich receptor-like protein kinase 10; Short=Cysteine-rich RLK10; EC=2.7.11.-; AltName: Full=Receptor-like protein kinase 4; Flags: Precursor;	SubName: Full=Uncharacterized protein {ECO:0000313|EMBL:CBI26866.3};	Serine/threonine protein kinase	GO:0016021,integral component of membrane; GO:0005886,plasma membrane; GO:0005524,ATP binding; GO:0004674,protein serine/threonine kinase activity; GO:0042742,defense response to bacterium; GO:0006468,protein phosphorylation	Protein tyrosine kinase
Cluster-4090.101151	0.04	0.73	0.47	1.09	0.49	1.99	0.28	0.52	0	0.68	2.36	0	1.85	0.28	0.47	2.52	7.2	4.62	K13600 chlorophyllide a oxygenase [EC:1.14.13.122] | (RefSeq) chlorophyllide a oxygenase, chloroplastic (A)	PREDICTED: chlorophyllide a oxygenase, chloroplastic [Vitis vinifera]	RecName: Full=Chlorophyllide a oxygenase, chloroplastic; Short=Chlorophyll a oxygenase; EC=1.14.13.122; AltName: Full=Chlorophyll b synthase; Short=AtCAO; Flags: Precursor;	SubName: Full=Uncharacterized protein {ECO:0000313|EMBL:CCB45483.1};	--	GO:0009507,chloroplast; GO:0009706,chloroplast inner membrane; GO:0009535,chloroplast thylakoid membrane; GO:0042651,thylakoid membrane; GO:0051537,2 iron, 2 sulfur cluster binding; GO:0010277,chlorophyllide a oxygenase [overall] activity; GO:0005506,iron ion binding; GO:0016705,oxidoreductase activity, acting on paired donors, with incorporation or reduction of molecular oxygen; GO:0015995,chlor…	Rieske [2Fe-2S] domain
Cluster-4090.101153	0.33	0.56	0.7	3.65	4.32	4.14	1.3	0.67	0.8	3.47	4.76	7.55	0.34	0.51	0.81	0.15	0.06	0.19	K15078 structure-specific endonuclease subunit SLX1 [EC:3.6.1.-] | (RefSeq) putative disease resistance protein RGA3 (A)	PREDICTED: putative disease resistance RPP13-like protein 1 [Vitis vinifera]	RecName: Full=Putative disease resistance protein RGA3; AltName: Full=Blight resistance protein B149; AltName: Full=RGA1-blb;	SubName: Full=Uncharacterized protein {ECO:0000313|EMBL:CCB44567.1};	Apoptotic ATPase	GO:0043531,ADP binding; GO:0005524,ATP binding; GO:0006952,defense response	NB-ARC domain
Cluster-4090.101157	7.96	5.48	5.34	23.28	12.76	22.4	3.78	4.81	6.42	14.89	17.82	18.43	6.26	7.48	2.94	5.45	8.17	5.79	--	PREDICTED: uncharacterized protein LOC100260689 [Vitis vinifera]	--	SubName: Full=Uncharacterized protein {ECO:0000313|EMBL:CCB50657.1};	--	--	Domain of unknown function (DUF4228)
Cluster-4090.101158	1.7	1.91	1.58	2.43	2.71	1.34	1.35	3.51	3.69	1.5	3.3	2.18	0.95	0.92	1.86	4.47	2.77	2.97	K07513 acetyl-CoA acyltransferase 1 [EC:2.3.1.16] | (RefSeq) 3-ketoacyl-CoA thiolase 2, peroxisomal (A)	unnamed protein product, partial [Vitis vinifera]	RecName: Full=3-ketoacyl-CoA thiolase 2, peroxisomal; EC=2.3.1.16; AltName: Full=Acetyl-CoA acyltransferase 2; AltName: Full=Beta-ketothiolase 2; AltName: Full=Peroxisomal 3-oxoacyl-CoA thiolase 2; AltName: Full=Peroxisome defective protein 1; Flags: Precursor;	SubName: Full=Uncharacterized protein {ECO:0000313|EMBL:CBI37268.3};	3-oxoacyl CoA thiolase	GO:0009507,chloroplast; GO:0009514,glyoxysome; GO:0016020,membrane; GO:0005739,mitochondrion; GO:0005730,nucleolus; GO:0005777,peroxisome; GO:0005774,vacuolar membrane; GO:0003988,acetyl-CoA C-acyltransferase activity; GO:0006635,fatty acid beta-oxidation; GO:0010111,glyoxysome organization; GO:0009695,jasmonic acid biosynthetic process; GO:0031408,oxylipin biosynthetic process; GO:0009789,positi…	Thiolase, N-terminal domain
Cluster-4090.101159	4.59	5.31	4.84	18.68	19.99	17.63	4.15	5.93	6.26	21.15	21.47	20.44	4.28	6.61	4.46	10.85	6.42	5.95	K11446 histone demethylase JARID1 [EC:1.14.11.-] | (RefSeq) lysine-specific demethylase 5B-like isoform X3 (A)	PREDICTED: lysine-specific demethylase JMJ706 isoform X2 [Vitis vinifera]	RecName: Full=Lysine-specific demethylase JMJ706; EC=1.14.11.-; AltName: Full=Jumonji domain-containing protein 706; AltName: Full=Lysine-specific histone demethylase JMJ706; AltName: Full=Protein JUMONJI 706;	SubName: Full=Uncharacterized protein {ECO:0000313|EMBL:CCB57865.1};	DNA-binding protein jumonji/RBP2/SMCY, contains JmjC domain	GO:0000792,heterochromatin; GO:0005634,nucleus; GO:0051213,dioxygenase activity; GO:0032454,histone demethylase activity (H3-K9 specific); GO:0046872,metal ion binding; GO:0048439,flower morphogenesis; GO:0045815,positive regulation of gene expression, epigenetic; GO:0006355,regulation of transcription, DNA-templated; GO:0006351,transcription, DNA-templated	JmjC domain, hydroxylase
Cluster-4090.101160	1.4	2.67	1.77	2.63	1.67	2.38	0.91	1.25	1.23	1.93	1.32	2.23	1.77	2.42	1.33	4.94	3.41	4.2	--	hypothetical protein VITISV_007147 [Vitis vinifera]	--	SubName: Full=Uncharacterized protein {ECO:0000313|EMBL:CAN80817.1};	--	--	--
Cluster-4090.10118	6.85	8.18	7.57	3.44	1.62	2.3	8.22	8.79	4.66	1.99	2.63	3.08	8.25	7.66	5.88	3	4.44	3.1	--	PREDICTED: rhodanese-like domain-containing protein 14, chloroplastic, partial [Ziziphus jujuba]	RecName: Full=Rhodanese-like domain-containing protein 14, chloroplastic; AltName: Full=Sulfurtransferase 14; Short=AtStr14; Flags: Precursor;	SubName: Full=Uncharacterized protein {ECO:0000313|EMBL:KRH53564.1, ECO:0000313|EnsemblPlants:GLYMA06G13770.1};	--	GO:0009507,chloroplast; GO:0009941,chloroplast envelope; GO:0009534,chloroplast thylakoid; GO:0009535,chloroplast thylakoid membrane	--
Cluster-4090.101193	6.98	3.08	6.09	9.48	9.14	5.21	9.02	11.15	14.26	12.22	9.87	8.53	2.96	5.16	6.2	11.65	10.53	16.66	K13415 protein brassinosteroid insensitive 1 [EC:2.7.10.1 2.7.11.1] | (RefSeq) systemin receptor SR160-like (A)	hypothetical protein VITISV_004487, partial [Vitis vinifera]	RecName: Full=MDIS1-interacting receptor like kinase 2 {ECO:0000303|PubMed:26863186}; Short=AtMIK2 {ECO:0000303|PubMed:26863186}; AltName: Full=Probable LRR receptor-like serine/threonine-protein kinase At4g08850; EC=2.7.11.1 {ECO:0000305}; Flags: Precursor;	SubName: Full=Uncharacterized protein {ECO:0000313|EMBL:CAN76838.1}; Flags: Fragment;	--	GO:0016021,integral component of membrane; GO:0016020,membrane; GO:0005886,plasma membrane; GO:0009506,plasmodesma; GO:0090406,pollen tube; GO:0005524,ATP binding; GO:0004674,protein serine/threonine kinase activity	Leucine rich repeat
Cluster-4090.101199	3.84	3.68	2.44	18.54	11.64	6.81	2.57	4.29	0.96	24.48	17.66	15.06	2.25	1.42	0.97	16.33	20.1	19.1	--	--	--	--	--	--	--
Cluster-4090.101200	13.38	11.6	12.66	5.16	5.88	4.57	11.73	15.92	9.62	4.84	6.46	3.72	9.68	10.67	8.01	1.66	4.09	3.33	--	PREDICTED: hypersensitive-induced response protein 1 isoform X1 [Vitis vinifera]	RecName: Full=Hypersensitive-induced reaction 1 protein {ECO:0000303|PubMed:20507517}; Short=CaHIR1 {ECO:0000303|PubMed:20507517}; AltName: Full=LRR1-interacting protein 3 {ECO:0000303|PubMed:20507517}; Short=CaLRRIP3 {ECO:0000303|PubMed:20507517};	SubName: Full=Uncharacterized protein {ECO:0000313|EMBL:CCB43115.1};	Prohibitins and stomatins of the PID superfamily	--	SPFH domain / Band 7 family
Cluster-4090.101202	22.14	15.87	22.44	18.8	20.89	21.96	23.6	19.75	24.14	19.11	16.48	24.64	19.69	20.58	20.29	8.27	9.62	8.32	K23338 glucose-induced degradation protein 8 | (RefSeq) glucose-induced degradation protein 8 homolog (A)	PREDICTED: glucose-induced degradation protein 8 homolog [Vitis vinifera]	RecName: Full=Protein GID8 homolog {ECO:0000305};	SubName: Full=Uncharacterized protein {ECO:0000313|EMBL:CBI19773.3};	LisH motif-containing protein	GO:0005737,cytoplasm	CTLH/CRA C-terminal to LisH motif domain
Cluster-4090.101208	0	0.83	0	0	0.03	0.15	3.69	3.58	2.54	0	0	0	5.36	0	0	0	0.32	5.16	K14486 auxin response factor | (RefSeq) auxin response factor 7-like (A)	PREDICTED: auxin response factor 18 [Vitis vinifera]	RecName: Full=Auxin response factor 16;	RecName: Full=Auxin response factor {ECO:0000256|RuleBase:RU004561};	--	GO:0005634,nucleus; GO:0003677,DNA binding; GO:0003700,DNA-binding transcription factor activity; GO:0035198,miRNA binding; GO:0009734,auxin-activated signaling pathway; GO:0051301,cell division; GO:0007389,pattern specification process; GO:0009733,response to auxin; GO:0048829,root cap development; GO:0006351,transcription, DNA-templated	Auxin response factor
Cluster-4090.101224	7.54	6.08	4.51	5.2	3.62	3.64	4.34	5.28	4.4	5.1	3.8	4.71	3.95	5.89	2.86	12.21	8.11	7.53	--	PREDICTED: uncharacterized protein LOC100250985 [Vitis vinifera]	--	SubName: Full=Uncharacterized protein {ECO:0000313|EMBL:CCB43290.1};	Leucine-rich repeat proteins	--	--
Cluster-4090.101246	3.12	6.04	3.34	4.26	3.85	3.6	2.86	3.1	1.8	5.82	3.9	6.05	2.24	2.5	2.46	5.28	3.43	4.4	K10706 senataxin [EC:3.6.4.-] | (RefSeq) regulator of nonsense transcripts 1 (A)	unnamed protein product, partial [Vitis vinifera]	--	SubName: Full=Uncharacterized protein {ECO:0000313|EMBL:CCB47773.1};	tRNA-splicing endonuclease positive effector (SEN1)	--	--
Cluster-4090.101258	4.09	4.52	5.45	2.45	2.01	1.84	8.27	4.46	3.34	4.65	0.94	0	4.31	14.14	5.9	7.25	2.8	4.05	--	--	--	--	--	--	--
Cluster-4090.101259	5.4	21.74	24.05	3.95	10.76	12.89	22.01	31.62	23.89	11.23	10.27	18.51	25.34	36.78	30.77	14.4	10.1	17.87	--	--	--	--	--	--	--
Cluster-4090.101263	3.13	2.69	1.49	0.67	0.27	0.1	2.02	2.26	0	0.94	1.27	0	4.54	4.07	4.16	2.05	4.21	0	--	PREDICTED: protein ZINC INDUCED FACILITATOR-LIKE 1-like [Malus domestica]	RecName: Full=Protein ZINC INDUCED FACILITATOR-LIKE 1; AltName: Full=Protein ZIF-LIKE 1;	SubName: Full=Uncharacterized protein {ECO:0000313|EMBL:CBI29174.3};	Permease of the major facilitator superfamily	GO:0016021,integral component of membrane; GO:0009705,plant-type vacuole membrane; GO:0005886,plasma membrane; GO:0022821,potassium ion antiporter activity; GO:0010540,basipetal auxin transport; GO:0009630,gravitropism; GO:0090333,regulation of stomatal closure; GO:0080167,response to karrikin; GO:0009414,response to water deprivation; GO:0048364,root development	--
Cluster-4090.101265	1.76	1.12	4.56	0.72	0.38	0.32	0.58	1.32	0.49	0.29	0.22	0.8	0.8	0.76	1.53	0.35	0.43	1.09	--	hypothetical protein CFP56_79094 [Quercus suber]	--	SubName: Full=Putative ovule protein {ECO:0000313|EMBL:JAP10056.1};	--	GO:0016021,integral component of membrane	--
Cluster-4090.101349	0.75	0.36	1.82	3.51	1.43	0	0.62	0.35	0.95	2.52	3.44	0	0.48	0.75	0.48	3.52	4.89	3.12	K06617 raffinose synthase [EC:2.4.1.82] | (RefSeq) probable galactinol--sucrose galactosyltransferase 1 (A)	PREDICTED: probable galactinol--sucrose galactosyltransferase 1 [Pyrus x bretschneideri]	RecName: Full=Probable galactinol--sucrose galactosyltransferase 1; EC=2.4.1.82; AltName: Full=Protein SEED IMBIBITION 1; AltName: Full=Raffinose synthase 1;	SubName: Full=Uncharacterized protein {ECO:0000313|EMBL:PIN25339.1};	--	GO:0047274,galactinol-sucrose galactosyltransferase activity; GO:0005975,carbohydrate metabolic process	--
Cluster-4090.10135	5.85	4.86	5.37	2.09	2.11	1.87	7.37	6	3.57	2.54	2.62	1.78	5.73	6.98	5.67	3.64	4.57	3.66	K05681 ATP-binding cassette, subfamily G (WHITE), member 2 | (RefSeq) ABC transporter G family member 9-like (A)	PREDICTED: ABC transporter G family member 22 isoform X3 [Vitis vinifera]	RecName: Full=ABC transporter G family member 22; Short=ABC transporter ABCG.22; Short=AtABCG22; AltName: Full=White-brown complex homolog protein 23; Short=AtWBC23;	SubName: Full=Uncharacterized protein {ECO:0000313|EMBL:CCB61554.1};	Transporter, ABC superfamily (Breast cancer resistance protein)	GO:0016021,integral component of membrane; GO:0005886,plasma membrane; GO:0005524,ATP binding; GO:0042626,ATPase activity, coupled to transmembrane movement of substances; GO:0009414,response to water deprivation; GO:0010148,transpiration	ABC-2 type transporter
Cluster-4090.101350	2.59	2.47	0.91	0.99	0.56	0.68	2.87	2.14	0.99	0.53	1.58	0	1.7	2.58	3.26	0.44	1.95	3.43	--	--	--	--	--	--	--
Cluster-4090.101381	1.1	0.14	1.44	0.28	3.02	0.41	0.47	3.9	11.65	1.75	4.26	1.27	0	0	0	0	0	0.13	K11187 peroxiredoxin 5, atypical 2-Cys peroxiredoxin [EC:1.11.1.15] | (RefSeq) thioredoxin-like protein (A)	thioredoxin-like protein [Coccomyxa subellipsoidea C-169]	RecName: Full=Peroxiredoxin-2C; EC=1.11.1.15; AltName: Full=Peroxiredoxin IIC; AltName: Full=Thioredoxin peroxidase 2C;	SubName: Full=Thioredoxin-like protein {ECO:0000313|EMBL:EIE25939.1};	Alkyl hydroperoxide reductase/peroxiredoxin	GO:0005737,cytoplasm; GO:0004601,peroxidase activity; GO:0051920,peroxiredoxin activity; GO:0045454,cell redox homeostasis	Redoxin
Cluster-4090.101387	0	0	1.44	61.98	27.79	22.02	0	1.6	0	45.59	54.58	27.11	2.94	1.67	5.98	6.96	4.54	8.82	--	--	--	--	--	--	--
Cluster-4090.101394	1.63	0.86	1.47	3.06	4.59	2.67	1.41	1.66	0.71	1.66	3.29	4.01	1.23	1.46	2.17	0.34	0.99	1.27	--	--	--	--	--	--	--
Cluster-4090.101396	36.94	31.04	33.94	14.91	13.78	17.26	27.47	30	28.99	13.86	9.46	13.83	33.97	36.42	30.9	24.3	34.52	25.86	K07766 diphosphoinositol-polyphosphate diphosphatase [EC:3.6.1.52] | (RefSeq) nudix hydrolase 13, mitochondrial (A)	PREDICTED: nudix hydrolase 13, mitochondrial isoform X1 [Vitis vinifera]	RecName: Full=Nudix hydrolase 13, mitochondrial; Short=AtNUDT13; EC=3.6.1.-; Flags: Precursor;	SubName: Full=Uncharacterized protein {ECO:0000313|EMBL:CBI29280.3};	Diadenosine and diphosphoinositol polyphosphate phosphohydrolase	GO:0005739,mitochondrion; GO:0005634,nucleus; GO:0034432,bis(5'-adenosyl)-pentaphosphatase activity; GO:0016787,hydrolase activity; GO:0046872,metal ion binding	NUDIX domain
Cluster-4090.101405	2.07	1.83	1.67	4.92	4.09	2.74	2.16	2.57	2.52	2.62	3.35	1.12	0.41	2.03	0.59	3.06	4.35	2.05	K16578 CLIP-associating protein 1/2 | (RefSeq) CLIP-associated protein-like (A)	hypothetical protein VITISV_015221 [Vitis vinifera]	--	SubName: Full=Uncharacterized protein {ECO:0000313|EMBL:CAN60595.1};	--	--	zinc-binding in reverse transcriptase
Cluster-4090.101409	8.86	9.63	8.59	2.45	2.79	3.22	7.21	7.58	5.51	4.4	2.79	3.34	7.21	8.51	5.14	8.83	9.11	11.61	K15813 beta-amyrin synthase [EC:5.4.99.39] | (RefSeq) beta-amyrin synthase (A)	beta-amyrin synthase [Medicago truncatula]	RecName: Full=Beta-amyrin synthase; EC=5.4.99.39;	RecName: Full=Terpene cyclase/mutase family member {ECO:0000256|RuleBase:RU362003}; EC=5.4.99.- {ECO:0000256|RuleBase:RU362003};	Oxidosqualene-lanosterol cyclase and related proteins	GO:0016866,intramolecular transferase activity	--
Cluster-4090.101412	0	0	0.48	1.29	0	0.32	0	0.4	0	2.68	0	0	0	0	0	0.05	5.21	3.23	K15333 tRNA guanosine-2'-O-methyltransferase [EC:2.1.1.34] | (RefSeq) uncharacterized protein LOC104224633 (A)	PREDICTED: subtilisin-like protease SBT3.6 isoform X2 [Vitis vinifera]	RecName: Full=Subtilisin-like protease SBT3.6 {ECO:0000303|PubMed:16193095}; EC=3.4.21.- {ECO:0000255|PROSITE-ProRule:PRU10082}; AltName: Full=Subtilase subfamily 3 member 6 {ECO:0000303|PubMed:16193095}; Short=AtSBT3.6 {ECO:0000303|PubMed:16193095}; Flags: Precursor;	SubName: Full=Uncharacterized protein {ECO:0000313|EMBL:CBI38006.3};	--	GO:0005576,extracellular region; GO:0004252,serine-type endopeptidase activity	Subtilase family
Cluster-4090.101432	1.12	0	0.27	2.91	1.13	2.56	0	0.29	0.28	2.61	7.76	4.2	0	0.31	0.57	2.23	0.55	1.08	--	receptor-like protein kinase FERONIA [Manihot esculenta]	RecName: Full=Probable receptor-like protein kinase At5g39030; EC=2.7.11.-; Flags: Precursor;	SubName: Full=Uncharacterized protein {ECO:0000313|EMBL:OAY60300.1};	Serine/threonine protein kinase	GO:0016021,integral component of membrane; GO:0005524,ATP binding; GO:0004674,protein serine/threonine kinase activity	Malectin-like domain
Cluster-4090.101437	27.35	20.37	18.91	67.66	26.67	33.77	13.73	21.39	14.18	68.51	46.62	59.9	32.51	32.35	19.68	14.61	20.67	8.17	--	--	--	--	--	--	--
Cluster-4090.101443	3.75	3.66	1.87	3.01	4.95	2.43	6.66	6.2	2.52	5.18	6.13	6.87	8.76	6.48	5.39	2.27	2.16	3.38	K11593 eukaryotic translation initiation factor 2C | (RefSeq) protein argonaute 1A-like (A)	hypothetical protein VITISV_009060 [Vitis vinifera]	RecName: Full=Retrovirus-related Pol polyprotein from transposon RE1; AltName: Full=Retro element 1 {ECO:0000303|PubMed:10689195}; Short=AtRE1 {ECO:0000303|PubMed:10689195}; Includes: RecName: Full=Protease RE1; EC=3.4.23.-; Includes: RecName: Full=Reverse transcriptase RE1; EC=2.7.7.49; Includes: RecName: Full=Endonuclease RE1;	SubName: Full=Uncharacterized protein {ECO:0000313|EMBL:CAN63748.1};	FOG: Transposon-encoded proteins with TYA, reverse transcriptase, integrase domains in various combinations	GO:0004190,aspartic-type endopeptidase activity; GO:0004519,endonuclease activity; GO:0046872,metal ion binding; GO:0003676,nucleic acid binding; GO:0003964,RNA-directed DNA polymerase activity; GO:0015074,DNA integration; GO:0006310,DNA recombination	GAG-pre-integrase domain
Cluster-4090.101445	14.89	7.73	10.73	14.17	20.5	6.75	12.55	14.56	11.27	26.17	18.81	11.31	15.93	10.11	11.22	4.33	3.76	4.87	K15601 lysine-specific demethylase 3 [EC:1.14.11.-] | (RefSeq) lysine-specific demethylase JMJ25-like (A)	hypothetical protein VITISV_007221 [Vitis vinifera]	RecName: Full=Retrovirus-related Pol polyprotein from transposon TNT 1-94; Includes: RecName: Full=Protease; EC=3.4.23.-; Includes: RecName: Full=Reverse transcriptase; EC=2.7.7.49; Includes: RecName: Full=Endonuclease;	SubName: Full=Uncharacterized protein {ECO:0000313|EMBL:CAN77664.1};	FOG: Transposon-encoded proteins with TYA, reverse transcriptase, integrase domains in various combinations	GO:0004190,aspartic-type endopeptidase activity; GO:0004519,endonuclease activity; GO:0003676,nucleic acid binding; GO:0003964,RNA-directed DNA polymerase activity; GO:0008270,zinc ion binding; GO:0015074,DNA integration	Integrase core domain
Cluster-4090.10145	9.93	12.06	7.95	2.5	3.25	4.07	10.79	10.76	5.38	3.73	2.47	3.7	8.36	9.5	7.32	5.77	10.51	8.26	--	--	--	--	--	--	--
Cluster-4090.101470	44.09	32.14	46.48	34.95	29.45	25.43	39.88	45.41	38.67	38.88	33.79	33.94	53.61	53.13	41.87	25.48	26.06	10.61	K10418 dynein light chain LC8-type | (RefSeq) dynein light chain LC6, flagellar outer arm (A)	PREDICTED: dynein light chain LC6, flagellar outer arm [Ricinus communis]	RecName: Full=Dynein 8 kDa light chain, flagellar outer arm;	SubName: Full=Cytoplasmic dynein light chain, putative {ECO:0000313|EMBL:EEF46451.1};	Dynein light chain type 1	GO:0005930,axoneme; GO:0097014,ciliary plasm; GO:0030286,dynein complex; GO:0005874,microtubule; GO:0031514,motile cilium; GO:0003774,motor activity; GO:0007017,microtubule-based process; GO:0044458,motile cilium assembly	Dynein light chain type 1
Cluster-4090.101474	29.91	21.97	16.6	18.49	9.33	10.96	10.07	16.59	15.09	15.9	16.08	10.26	9.9	11.43	9.98	6.51	8.92	12.24	K18819 inositol 3-alpha-galactosyltransferase [EC:2.4.1.123] | (RefSeq) galactinol synthase 1 (A)	PREDICTED: galactinol synthase 1 [Vitis vinifera]	RecName: Full=Galactinol synthase 2; Short=GolS-2; Short=SlGolS2; EC=2.4.1.123;	RecName: Full=Hexosyltransferase {ECO:0000256|RuleBase:RU362027}; EC=2.4.1.- {ECO:0000256|RuleBase:RU362027};	Glycosyl transferase, family 8 - glycogenin	GO:0005737,cytoplasm; GO:0047216,inositol 3-alpha-galactosyltransferase activity; GO:0046872,metal ion binding; GO:0006012,galactose metabolic process	Glycosyl transferase family 8
Cluster-4090.101476	4.03	1.95	2.06	2.5	3.55	1.62	1.06	2.3	3.35	5.21	6.63	2.84	1.78	1.31	1.97	4.31	4.85	5.56	--	PREDICTED: protein LYK5 [Vitis vinifera]	RecName: Full=Protein LYK5; AltName: Full=LysM domain receptor-like kinase 5; AltName: Full=LysM-containing receptor-like kinase 5; Flags: Precursor;	SubName: Full=Uncharacterized protein {ECO:0000313|EMBL:CCB62698.1};	--	GO:0016021,integral component of membrane; GO:0005886,plasma membrane; GO:0005524,ATP binding; GO:0008061,chitin binding; GO:0042803,protein homodimerization activity; GO:0004675,transmembrane receptor protein serine/threonine kinase activity; GO:0007166,cell surface receptor signaling pathway; GO:0071323,cellular response to chitin; GO:0045087,innate immune response; GO:0006468,protein phosphory…	Phage P22-like portal protein
Cluster-4090.101477	15.57	14.21	8.82	20.66	16.83	13.91	14.54	10.13	12.22	22.6	14.53	13.36	11.2	11.87	10.79	30.54	34.64	28.7	--	hypothetical protein VITISV_034769 [Vitis vinifera]	--	SubName: Full=Uncharacterized protein {ECO:0000313|EMBL:CAN70981.1};	--	GO:0005524,ATP binding; GO:0004672,protein kinase activity; GO:0006355,regulation of transcription, DNA-templated	--
Cluster-4090.101485	8.37	6.08	6.33	0.42	0.41	0.68	8.85	8.79	4.32	2.03	0.16	0.47	5.44	8.19	6.56	4.71	7.36	8.67	--	--	--	--	--	--	--
Cluster-4090.101487	5.97	7.5	7.1	2.29	2.81	3.68	6.18	6.91	7.5	3.36	2.36	2.76	8.25	6.11	5.1	5.66	4.55	4.57	--	PREDICTED: WEB family protein At1g75720 [Vitis vinifera]	RecName: Full=WEB family protein At1g75720;	SubName: Full=Uncharacterized protein {ECO:0000313|EMBL:CCB46035.1};	--	GO:0005829,cytosol; GO:0009904,chloroplast accumulation movement; GO:0009903,chloroplast avoidance movement	Weak chloroplast movement under blue light
Cluster-4090.101503	0.7	0.55	0.67	7.25	5.28	4.94	0.4	0.36	0.53	4.47	5.65	6.46	0.35	0.19	0.35	0.2	0.34	0.34	--	--	--	--	--	--	--
Cluster-4090.101517	4.32	4.01	3.9	6.45	2.88	3.92	5.75	11.4	11.03	8.31	11.67	5.08	7.35	9.26	9.43	2.1	0	4.89	--	unnamed protein product, partial [Vitis vinifera]	--	SubName: Full=Uncharacterized protein {ECO:0000313|EMBL:CCB46090.1};	--	GO:0016021,integral component of membrane	--
Cluster-4090.101519	5.14	4.28	0.99	17.08	25.42	13.92	3.57	3.28	2.07	16.84	16.49	16.38	0	0	0	4.76	9.3	8.05	K22133 oxalate---CoA ligase [EC:6.2.1.8] | (RefSeq) oxalate--CoA ligase-like (A)	PREDICTED: oxalate--CoA ligase-like [Cucumis melo]	RecName: Full=Oxalate--CoA ligase {ECO:0000305}; EC=6.2.1.8 {ECO:0000269|PubMed:22447686}; AltName: Full=4-coumarate--CoA ligase isoform 8; Short=At4CL8; AltName: Full=4-coumarate--CoA ligase-like 10; AltName: Full=Acyl-activating enzyme 3 {ECO:0000303|PubMed:22447686}; AltName: Full=Adenosine monophosphate binding protein 3; Short=AtMPBP3; AltName: Full=Oxalyl-CoA synthetase;	SubName: Full=oxalate--CoA ligase-like {ECO:0000313|RefSeq:XP_008437250.1};	Acyl-CoA synthetase	GO:0048046,apoplast; GO:0009507,chloroplast; GO:0009570,chloroplast stroma; GO:0005737,cytoplasm; GO:0009506,plasmodesma; GO:0005524,ATP binding; GO:0050203,oxalate-CoA ligase activity; GO:0050832,defense response to fungus; GO:0033611,oxalate catabolic process; GO:0010030,positive regulation of seed germination; GO:0046686,response to cadmium ion; GO:0009735,response to cytokinin; GO:0010214,see…	AMP-binding enzyme
Cluster-4090.10152	0.9	1.67	0.18	2.86	3.39	4	0	0.93	0.52	3.45	2.69	3.54	0.91	0.78	0.18	0.59	0.84	0.86	K14484 auxin-responsive protein IAA | (RefSeq) auxin-responsive protein IAA1 (A)	PREDICTED: auxin-responsive protein IAA1 [Vitis vinifera]	RecName: Full=Auxin-responsive protein IAA17; AltName: Full=Auxin response 3; AltName: Full=Indoleacetic acid-induced protein 17;	RecName: Full=Auxin-responsive protein {ECO:0000256|RuleBase:RU004549};	--	GO:0005634,nucleus; GO:0003700,DNA-binding transcription factor activity; GO:0042802,identical protein binding; GO:0009734,auxin-activated signaling pathway; GO:1900057,positive regulation of leaf senescence; GO:0009733,response to auxin; GO:0006351,transcription, DNA-templated	AUX/IAA family
Cluster-4090.101521	14.85	15.18	16.52	10.39	15.71	15.23	10.72	10.33	23.17	17.16	17.52	6.05	9.67	7.71	6.6	39.26	26.05	17.53	K08726 soluble epoxide hydrolase / lipid-phosphate phosphatase [EC:3.3.2.10 3.1.3.76] | (RefSeq) uncharacterized protein LOC105643456 (A)	PREDICTED: bifunctional epoxide hydrolase 2 [Vitis vinifera]	--	SubName: Full=Uncharacterized protein {ECO:0000313|EMBL:CCB48025.1};	Soluble epoxide hydrolase	GO:0003824,catalytic activity	alpha/beta hydrolase fold
Cluster-4090.101527	2.96	3.24	2.18	3.34	3.92	2.86	2.07	2.02	2.85	6.86	5.34	3.72	2.32	2.33	2.16	6.06	4.58	4.15	K22762 desumoylating isopeptidase 1 [EC:3.4.-.-] | (RefSeq) desumoylating isopeptidase 1 (A)	desumoylating isopeptidase 1 [Sesamum indicum]	--	SubName: Full=Uncharacterized protein {ECO:0000313|EMBL:CCB60281.1};	Uncharacterized conserved protein	--	PPPDE putative peptidase domain
Cluster-4090.10153	10.61	6.47	13.31	7.33	6.51	6.23	9.44	10.98	14.44	6.54	4.91	7.94	13.68	11.23	7.09	17.02	14.37	9.61	K00345 NAD(P)H-quinone oxidoreductase subunit S, chloroplastic [EC:1.6.5.-] | (RefSeq) NAD(P)H-quinone oxidoreductase subunit S, chloroplastic (A)	PREDICTED: NAD(P)H-quinone oxidoreductase subunit S, chloroplastic [Vitis vinifera]	RecName: Full=NAD(P)H-quinone oxidoreductase subunit S, chloroplastic {ECO:0000305}; EC=1.6.5.- {ECO:0000305}; AltName: Full=NAD(P)H dehydrogenase subunit S {ECO:0000303|PubMed:21785130}; Short=NDH subunit S {ECO:0000305}; AltName: Full=NADH-plastoquinone oxidoreductase subunit S {ECO:0000305}; AltName: Full=Protein CHLORORESPIRATORY REDUCTION 31 {ECO:0000303|PubMed:21505067}; Flags: Precursor;	SubName: Full=Uncharacterized protein {ECO:0000313|EMBL:CAN73381.1};	--	GO:0009507,chloroplast; GO:0009534,chloroplast thylakoid; GO:0009535,chloroplast thylakoid membrane; GO:0010598,NAD(P)H dehydrogenase complex (plastoquinone); GO:0016491,oxidoreductase activity; GO:0048038,quinone binding; GO:0009767,photosynthetic electron transport chain	--
Cluster-4090.101531	6.25	3.28	6.03	4.36	6.87	5.36	5.8	7.53	4.86	2.88	2.96	6.79	3.82	5.15	7.12	2.19	1.03	0.62	--	--	--	--	--	--	--
Cluster-4090.101532	1.89	3.33	3.65	2.04	2.09	0.98	4.21	3.15	1.5	1.51	1.54	2.13	4.55	3.66	3.72	1.48	1.45	1.28	--	--	--	--	--	--	--
Cluster-4090.101534	8.27	9.99	11.33	25.41	13.47	25.05	7.52	8.28	10.6	15.01	18.53	21.5	13.9	10.91	3.21	11.55	10.26	9.66	K13457 disease resistance protein RPM1 | (RefSeq) disease resistance protein RPM1-like (A)	PREDICTED: putative disease resistance protein At1g50180 isoform X2 [Vitis vinifera]	RecName: Full=Putative disease resistance protein At1g50180;	SubName: Full=Uncharacterized protein {ECO:0000313|EMBL:CCB62415.1};	Apoptotic ATPase	GO:0005886,plasma membrane; GO:0009506,plasmodesma; GO:0043531,ADP binding; GO:0005524,ATP binding; GO:0006952,defense response; GO:0007165,signal transduction	Rx N-terminal domain
Cluster-4090.101537	11.35	5.02	9.15	11.28	14.09	10.46	9.68	20.24	37.98	14.37	32.99	10.86	5.21	7.29	6.08	7.26	6.69	6.66	K15333 tRNA guanosine-2'-O-methyltransferase [EC:2.1.1.34] | (RefSeq) uncharacterized LOC105043884 (A)	PREDICTED: subtilisin-like protease SBT5.3 [Vitis vinifera]	RecName: Full=Subtilisin-like protease SBT5.3; EC=3.4.21.-; AltName: Full=Auxin-induced in root cultures protein 3; AltName: Full=Subtilase subfamily 5 member 3; Short=AtSBT5.3; AltName: Full=Subtilisin-like protease AIR3; Flags: Precursor;	SubName: Full=Uncharacterized protein {ECO:0000313|EMBL:CCB61096.1};	--	GO:0005618,cell wall; GO:0005576,extracellular region; GO:0004252,serine-type endopeptidase activity; GO:0010102,lateral root morphogenesis; GO:0009733,response to auxin	Subtilase family
Cluster-4090.101543	24.53	19.06	21.3	7.74	9.88	11.49	10.65	16.99	23.29	17.11	17.25	12.02	23.79	15.71	6.74	14.97	18.39	9.76	K19027 zinc finger FYVE domain-containing protein 26 | (RefSeq) hypothetical protein (A)	PREDICTED: disease resistance response protein 206 [Vitis vinifera]	RecName: Full=Disease resistance response protein 206; AltName: Full=Dirigent protein PI206; Flags: Precursor;	RecName: Full=Dirigent protein {ECO:0000256|RuleBase:RU363099};	--	GO:0048046,apoplast; GO:0016853,isomerase activity; GO:0006952,defense response; GO:0009607,response to biotic stimulus	Dirigent-like protein
Cluster-4090.101544	3.22	2.12	3.12	2.94	3.86	4.46	2.19	1.86	1.09	1.91	2.54	4	2.25	2.25	0.96	1	1.27	1.23	K04354 serine/threonine-protein phosphatase 2A regulatory subunit B | (RefSeq) serine/threonine protein phosphatase 2A 55 kDa regulatory subunit B beta isoform (A)	PREDICTED: serine/threonine protein phosphatase 2A 55 kDa regulatory subunit B beta isoform isoform X1 [Vitis vinifera]	RecName: Full=Serine/threonine protein phosphatase 2A 55 kDa regulatory subunit B beta isoform; Short=AtB beta; Short=PP2A, subunit B, beta isoform;	RecName: Full=Serine/threonine-protein phosphatase 2A 55 kDa regulatory subunit B {ECO:0000256|RuleBase:RU331113};	Serine/threonine protein phosphatase 2A, regulatory subunit	GO:0005829,cytosol; GO:0000159,protein phosphatase type 2A complex; GO:0019888,protein phosphatase regulator activity; GO:0032502,developmental process; GO:0000278,mitotic cell cycle; GO:0070262,peptidyl-serine dephosphorylation; GO:0006470,protein dephosphorylation	WD domain, G-beta repeat
Cluster-4090.101553	11.09	8.85	12.35	8	7.5	7.03	10.82	11.33	12.44	6.81	8.4	5.46	10.59	14.79	10.6	22.35	23.61	25.79	K14270 aminotransferase | (RefSeq) probable aminotransferase ACS10 (A)	PREDICTED: probable aminotransferase ACS10 [Vitis vinifera]	RecName: Full=Probable aminotransferase ACS10; EC=2.6.1.-;	SubName: Full=probable aminotransferase ACS12 isoform X1 {ECO:0000313|RefSeq:XP_018847329.1};	1-aminocyclopropane-1-carboxylate synthase, and related proteins	GO:0030170,pyridoxal phosphate binding; GO:0008483,transaminase activity; GO:0009058,biosynthetic process	Aminotransferase class I and II
Cluster-4090.101559	2.94	1.99	2.5	3.34	4.36	6.12	3.38	2.19	2.62	2.88	4.83	5.93	2.02	3.49	2.89	0.73	0	1	--	PREDICTED: photosynthetic NDH subunit of subcomplex B 2, chloroplastic [Vitis vinifera]	RecName: Full=Photosynthetic NDH subunit of subcomplex B 2, chloroplastic {ECO:0000303|PubMed:21785130}; Short=Protein PnsB2 {ECO:0000303|PubMed:21785130}; AltName: Full=NAD(P)H DEHYDROGENASE SUBUNIT 45 {ECO:0000303|PubMed:18974055}; AltName: Full=NDH-DEPENDENT CYCLIC ELECTRON FLOW 2 {ECO:0000303|PubMed:18785996}; Flags: Precursor;	SubName: Full=Uncharacterized protein {ECO:0000313|EMBL:CBI29935.3};	--	GO:0009534,chloroplast thylakoid; GO:0009535,chloroplast thylakoid membrane; GO:0010598,NAD(P)H dehydrogenase complex (plastoquinone); GO:0030246,carbohydrate binding; GO:0003824,catalytic activity; GO:0005975,carbohydrate metabolic process; GO:0009773,photosynthetic electron transport in photosystem I	--
Cluster-4090.101562	1.06	0.56	0.85	4.76	4.09	3.03	0	1.08	1.06	10.87	5.7	2.86	0.36	0.39	0	7.43	9.84	12.06	--	--	--	--	--	--	--
Cluster-4090.101568	7.41	0.54	0.77	3.62	6.77	2.44	3.43	6.95	11.82	4.06	7.18	5.87	1.89	2.71	3.27	1.52	2.48	1.3	K17550 protein phosphatase 1 regulatory subunit 7 | (RefSeq) probable LRR receptor-like serine/threonine-protein kinase At2g24230 (A)	PREDICTED: LRR receptor-like serine/threonine-protein kinase GSO1 [Vitis vinifera]	RecName: Full=Receptor like protein 8 {ECO:0000303|PubMed:18434605}; Short=AtRLP8 {ECO:0000303|PubMed:18434605}; AltName: Full=RESISTANCE TO PERONOSPORA PARASITICA 27 {ECO:0000312|EMBL:CAE51863.1, ECO:0000312|EMBL:CAE51864.1}; Flags: Precursor;	SubName: Full=Uncharacterized protein {ECO:0000313|EMBL:CCB61456.1};	FOG: Leucine rich repeat	GO:0016021,integral component of membrane	Leucine rich repeat N-terminal domain
Cluster-4090.10158	2	2.06	5.46	14.56	3.8	10.08	2.19	6.11	3.98	4.57	2.27	2.35	1.96	0	0	2.27	0	3.71	--	unnamed protein product, partial [Vitis vinifera]	--	SubName: Full=Uncharacterized protein {ECO:0000313|EMBL:CBI37696.3};	--	--	--
Cluster-4090.101594	6.72	5.19	4.93	6.06	6.76	5.3	7.35	6.45	4.39	3.68	5.79	5.23	5.76	7.36	5.7	2.4	2.87	4.09	--	PREDICTED: inactive poly [ADP-ribose]	--	SubName: Full=Uncharacterized protein {ECO:0000313|EMBL:CCB57867.1};	--	GO:0003950,NAD+ ADP-ribosyltransferase activity	--
Cluster-4090.101598	9.69	9.57	11.19	2.11	2.59	2.08	14.07	10.63	4.61	5.92	2.93	4.08	12.24	10.18	7.71	6.99	11.1	9.37	--	--	--	--	--	--	--
Cluster-4090.10160	3.02	3.09	2.82	7.58	6.09	5.37	2.21	2.91	2.12	5.09	7.11	6.19	2.7	2.8	2.02	3.08	3.73	3.74	--	subtilisin-like protease SBT3.11 [Hevea brasiliensis]	--	--	--	--	--
Cluster-4090.101605	8.68	4.39	11.5	1.93	5.18	0.96	13.11	8.37	7.13	1.04	0	5.7	11.21	9.32	14.35	4.35	2.89	6.58	--	PREDICTED: uncharacterized protein LOC100252320 [Vitis vinifera]	--	SubName: Full=Uncharacterized protein {ECO:0000313|EMBL:CAN63253.1};	--	--	Protein of unknown function (DUF620)
Cluster-4090.101625	1.94	1.99	2.14	0.45	0.39	0.27	1.26	1.52	1.26	0.83	0.71	0.7	1.73	2.7	4.96	0.99	2.4	1.68	--	hypothetical protein VITISV_037832 [Vitis vinifera]	RecName: Full=Phosphoglucan phosphatase LSF1, chloroplastic; EC=3.1.3.-; AltName: Full=Phosphoglucan phosphatase like sex Four1; AltName: Full=Protein LIKE SEX4 1; Flags: Precursor;	SubName: Full=Uncharacterized protein {ECO:0000313|EMBL:CAN61666.1};	Protein involved in Snf1 protein kinase complex assembly	GO:0009507,chloroplast; GO:0009569,chloroplast starch grain; GO:0009570,chloroplast stroma; GO:0043036,starch grain; GO:0019203,carbohydrate phosphatase activity; GO:0008138,protein tyrosine/serine/threonine phosphatase activity; GO:0005983,starch catabolic process	Glycogen recognition site of AMP-activated protein kinase
Cluster-4090.101627	6.76	5.25	3.96	3.84	3.95	3.97	4.77	3.13	3.71	2.53	4.02	3.52	10.32	6.03	11.26	7.15	5.33	6.92	--	hypothetical protein VITISV_037832 [Vitis vinifera]	RecName: Full=Phosphoglucan phosphatase LSF1, chloroplastic; EC=3.1.3.-; AltName: Full=Phosphoglucan phosphatase like sex Four1; AltName: Full=Protein LIKE SEX4 1; Flags: Precursor;	SubName: Full=Uncharacterized protein {ECO:0000313|EMBL:CAN61666.1};	Dual specificity phosphatase	GO:0009507,chloroplast; GO:0009569,chloroplast starch grain; GO:0009570,chloroplast stroma; GO:0043036,starch grain; GO:0019203,carbohydrate phosphatase activity; GO:0008138,protein tyrosine/serine/threonine phosphatase activity; GO:0005983,starch catabolic process	--
Cluster-4090.10163	20.88	14.86	7.3	6.12	2.46	2.82	11.59	9.7	4.96	6.86	3.6	3.99	8.03	12.71	5.62	13.64	12.63	21.11	--	unnamed protein product, partial [Vitis vinifera]	--	SubName: Full=Uncharacterized protein {ECO:0000313|EMBL:CCB57174.1};	--	GO:0005886,plasma membrane; GO:0043531,ADP binding; GO:0006952,defense response; GO:0007165,signal transduction	--
Cluster-4090.101648	0.05	0.1	0.21	4.93	12.33	5.46	0.38	0.22	0.22	1.65	3.27	9.61	0	0.12	0.11	0.31	0	0.45	--	PREDICTED: probable sugar phosphate/phosphate translocator At3g11320 [Vitis vinifera]	RecName: Full=Probable sugar phosphate/phosphate translocator At5g05820;	SubName: Full=Uncharacterized protein {ECO:0000313|EMBL:CAN64197.1};	--	GO:0005794,Golgi apparatus; GO:0016021,integral component of membrane; GO:0008643,carbohydrate transport	--
Cluster-4090.10165	3.91	4.6	5.84	7.84	15.01	9.39	10.11	8.53	5.39	6.52	8.72	8.72	5.9	6.48	8.4	4.98	6.46	5.64	--	--	--	--	--	--	--
Cluster-4090.101652	7.71	6.1	6.39	3.55	5.33	3.63	8.08	6.82	4.66	5.36	5.13	4.15	7.94	8.14	8.15	8.7	9.36	9.37	--	--	--	--	--	--	--
Cluster-4090.101659	13.91	8.18	9.61	16.87	17.05	6.11	8.55	12.52	11.32	7.36	12.24	14.58	6.47	5.44	6.08	8.56	7.08	9.89	--	hypothetical protein VITISV_024970 [Vitis vinifera]	--	SubName: Full=Uncharacterized protein {ECO:0000313|EMBL:CAN78871.1};	--	--	--
Cluster-4090.101665	62.19	30.15	23.71	17.82	12.79	11.31	36.11	41.83	21.4	10.13	16.31	18.95	36.99	32.68	45.1	14.55	23.56	44.9	--	--	--	--	--	--	--
Cluster-4090.101673	9.13	9.64	12.37	5.78	5.47	5.92	7.87	10.63	7.95	6.18	5.88	7.54	12.54	11.77	16.59	6.96	8.42	8.38	--	PREDICTED: probable folate-biopterin transporter 8, chloroplastic isoform X1 [Vitis vinifera]	RecName: Full=Probable folate-biopterin transporter 9, chloroplastic; Flags: Precursor;	SubName: Full=Uncharacterized protein {ECO:0000313|EMBL:CAN69681.1};	--	GO:0031969,chloroplast membrane; GO:0016021,integral component of membrane	BT1 family
Cluster-4090.101680	5.46	4.96	4.09	14.26	18.2	15.63	3.52	6.05	6.24	13.54	16.12	15.64	4.31	4.79	3.55	6.43	6.94	5.23	K22376 E3 ubiquitin-protein ligase KCMF1 [EC:2.3.2.27] | (RefSeq) protein DEHYDRATION-INDUCED 19 homolog 4-like isoform X1 (A)	PREDICTED: protein DEHYDRATION-INDUCED 19 homolog 4 [Vitis vinifera]	RecName: Full=Protein DEHYDRATION-INDUCED 19 homolog 4; Short=AtDi19-4;	SubName: Full=Uncharacterized protein {ECO:0000313|EMBL:CBI36908.3};	--	GO:0048471,perinuclear region of cytoplasm	Stress-induced protein Di19, C-terminal
Cluster-4090.101683	11.89	8.73	13.03	5.93	4.92	5.83	12.65	11.89	9.72	6.13	7.08	4.03	9.7	13.07	21.31	16.52	9.99	27.55	--	--	--	--	--	--	--
Cluster-4090.10169	0.77	1.73	1.02	3.72	2.3	2.6	1.29	0.78	0.77	3.42	3.95	3.48	1.25	0.65	1.74	1.33	1.49	3.22	K14638 solute carrier family 15 (peptide/histidine transporter), member 3/4 | (RefSeq) protein NRT1/ PTR FAMILY 7.3 (A)	hypothetical protein VITISV_031037 [Vitis vinifera]	RecName: Full=Protein NRT1/ PTR FAMILY 7.3; Short=AtNPF7.3; AltName: Full=Nitrate transporter 1.5;	SubName: Full=Uncharacterized protein {ECO:0000313|EMBL:CAN83927.1};	H+/oligopeptide symporter	GO:0016021,integral component of membrane; GO:0005886,plasma membrane; GO:0015112,nitrate transmembrane transporter activity; GO:0015386,potassium:proton antiporter activity; GO:0015293,symporter activity; GO:1902600,proton transmembrane transport; GO:0010150,leaf senescence; GO:0015706,nitrate transport; GO:0055075,potassium ion homeostasis; GO:0010167,response to nitrate	POT family
Cluster-4090.101709	224	194.96	301.2	97.82	438.66	275.57	292.62	363.44	831.41	206.87	548.42	328.71	162.46	163.66	211.27	60.09	107.48	139.84	--	beta-1,3-glucanase [Vitis vinifera]	RecName: Full=Glucan endo-1,3-beta-glucosidase; EC=3.2.1.39; AltName: Full=(1->3)-beta-glucan endohydrolase; Short=(1->3)-beta-glucanase; AltName: Full=Beta-1,3-endoglucanase; Flags: Precursor;	SubName: Full=Beta-1,3-glucanase {ECO:0000313|EMBL:ACD45061.1};	--	GO:0046658,anchored component of plasma membrane; GO:0005618,cell wall; GO:0005773,vacuole; GO:0008810,cellulase activity; GO:0042973,glucan endo-1,3-beta-D-glucosidase activity; GO:0030247,polysaccharide binding; GO:0005975,carbohydrate metabolic process; GO:0006952,defense response	Glycosyl hydrolases family 17
Cluster-4090.101713	28.47	32.31	36.67	4.51	10.81	9.71	44.27	26.67	30.9	5.69	5.79	6.61	43.03	37.09	45.79	17.39	15.4	16.29	K14638 solute carrier family 15 (peptide/histidine transporter), member 3/4 | (RefSeq) protein NRT1/ PTR FAMILY 2.7 (A)	PREDICTED: protein NRT1/ PTR FAMILY 2.7 [Vitis vinifera]	RecName: Full=Protein NRT1/ PTR FAMILY 2.6; Short=AtNPF2.6; AltName: Full=Probable nitrate excretion transporter 2; AltName: Full=Protein NAXT1-like 1;	SubName: Full=Uncharacterized protein {ECO:0000313|EMBL:CCB43632.1};	H+/oligopeptide symporter	GO:0016021,integral component of membrane; GO:0022857,transmembrane transporter activity; GO:0042128,nitrate assimilation	POT family
Cluster-4090.101754	5.36	1.18	1.62	1.75	1.42	0.29	1.95	4.35	2.83	2.94	1.95	1.62	4.25	4.99	5.7	3.83	5.53	7.87	--	--	--	--	--	--	--
Cluster-4090.101760	8.03	10.38	8.97	63	69.7	67.86	6.92	8.01	6.88	75.9	73.65	82.55	7.76	9.85	5.78	50.62	31.86	23.13	K20887 xyloglucan glycosyltransferase 4 [EC:2.4.1.-] | (RefSeq) xyloglucan glycosyltransferase 4-like (A)	PREDICTED: probable xyloglucan glycosyltransferase 12 [Vitis vinifera]	RecName: Full=Probable xyloglucan glycosyltransferase 12; EC=2.4.1.-; AltName: Full=Cellulose synthase-like protein C12; Short=AtCslC12;	SubName: Full=Uncharacterized protein {ECO:0000313|EMBL:CCB45722.1};	--	GO:0000139,Golgi membrane; GO:0016021,integral component of membrane; GO:0009506,plasmodesma; GO:0016757,transferase activity, transferring glycosyl groups; GO:0071555,cell wall organization	Glycosyl transferase family group 2
Cluster-4090.101761	9.47	6.02	4.34	27.63	37.57	19.84	7.21	6.49	7.58	33.55	27.41	41.07	6.51	4.38	3.62	32.35	29.69	26.78	K20887 xyloglucan glycosyltransferase 4 [EC:2.4.1.-] | (RefSeq) xyloglucan glycosyltransferase 4 (A)	hypothetical protein BVC80_1185g8 [Macleaya cordata]	RecName: Full=Probable xyloglucan glycosyltransferase 12; EC=2.4.1.-; AltName: Full=Cellulose synthase-like protein C12; Short=AtCslC12;	SubName: Full=Uncharacterized protein {ECO:0000313|EMBL:OVA00292.1};	--	GO:0000139,Golgi membrane; GO:0016021,integral component of membrane; GO:0009506,plasmodesma; GO:0016757,transferase activity, transferring glycosyl groups; GO:0071555,cell wall organization	Glycosyl transferase family group 2
Cluster-4090.101764	36.5	22.39	26.01	31.6	41.99	32.02	28.69	49.25	41.65	27.15	42.56	31.1	25.68	27.66	27.03	13.13	17.81	18.74	K08711 ATP-binding cassette, subfamily G (WHITE), member 2, PDR | (RefSeq) LOW QUALITY PROTEIN: ZEB2-regulated ABC transporter 1-like (A)	unnamed protein product, partial [Vitis vinifera]	RecName: Full=ABC transporter G family member 36 {ECO:0000303|PubMed:18299247}; Short=OsABCG36 {ECO:0000303|PubMed:18299247}; AltName: Full=Pleiotropic drug resistance protein 9 {ECO:0000303|PubMed:12644668, ECO:0000303|PubMed:16506311}; Short=OsPDR9 {ECO:0000303|PubMed:16506311};	SubName: Full=Uncharacterized protein {ECO:0000313|EMBL:CCB59537.1};	Pleiotropic drug resistance proteins (PDR1-15), ABC superfamily	GO:0016021,integral component of membrane; GO:0005886,plasma membrane; GO:0005524,ATP binding; GO:0042626,ATPase activity, coupled to transmembrane movement of substances	ABC transporter
Cluster-4090.101800	0	2	2.76	8.97	24.7	12.97	1.11	3.05	1.94	16.84	19.8	16.4	5.71	14.98	6.75	76.64	30.83	6.57	--	PREDICTED: 23 kDa jasmonate-induced protein-like [Ziziphus jujuba]	--	SubName: Full=Uncharacterized protein {ECO:0000313|EMBL:KGN54760.1};	--	--	--
Cluster-4090.101811	2.95	1.16	3.06	2.66	3.61	2.22	2.99	2.63	3.09	3.47	1.87	3.42	4.62	4.19	2.36	0	0.25	0.39	K00279 cytokinin dehydrogenase [EC:1.5.99.12] | (RefSeq) cytokinin dehydrogenase 5-like (A)	uncharacterized protein LOC110660727 [Hevea brasiliensis]	--	SubName: Full=Uncharacterized protein {ECO:0000313|EMBL:CAN74964.1};	FOG: Transposon-encoded proteins with TYA, reverse transcriptase, integrase domains in various combinations	GO:0003676,nucleic acid binding; GO:0015074,DNA integration	gag-polypeptide of LTR copia-type
Cluster-4090.101812	3.92	2.49	4.67	4.06	6.79	4.42	4.02	4.95	1.81	3.54	5.52	12.22	7.67	4.31	3.53	2.22	1.33	2.3	K00279 cytokinin dehydrogenase [EC:1.5.99.12] | (RefSeq) cytokinin dehydrogenase 5-like (A)	gag-pol polyprotein, partial [Vitis vinifera]	--	SubName: Full=Gag-pol polyprotein {ECO:0000313|EMBL:AAO26691.1}; Flags: Fragment;	FOG: Transposon-encoded proteins with TYA, reverse transcriptase, integrase domains in various combinations	GO:0003676,nucleic acid binding; GO:0008270,zinc ion binding	C2H2 zinc-finger
Cluster-4090.101822	10.77	7.48	6.25	1.72	3.89	2.26	7.85	8.23	4.67	3.33	2.22	6.18	5.03	6.78	5.66	7.11	9.77	5.78	K18635 protein SPIRAL1 and related proteins | (RefSeq) protein SPIRAL1-like 1 (A)	PREDICTED: protein SPIRAL1-like 1 [Vitis vinifera]	RecName: Full=Protein SPIRAL1-like 1;	SubName: Full=Uncharacterized protein {ECO:0000313|EMBL:CBI27300.3};	--	GO:0005874,microtubule	--
Cluster-4090.101823	6.25	4.88	10.08	5.39	4.77	4.26	9.14	13.57	11.28	1.9	2.45	5.47	8.84	12.12	6.02	1.31	2.69	2.14	--	PREDICTED: major allergen Pru av 1 [Vitis vinifera]	RecName: Full=Probable intracellular pathogenesis-related protein T1;	SubName: Full=Pathogenesis-related protein 10 {ECO:0000313|EMBL:CAC16165.1};	--	GO:0006952,defense response; GO:0009607,response to biotic stimulus	--
Cluster-4090.101827	3.23	5.73	3.47	3.88	3.71	4.96	4.57	3.03	1.56	5.42	5.1	5.26	5.47	3.42	1.85	9.72	9.78	18.21	--	--	--	--	--	--	--
Cluster-4090.101832	1.24	0.72	1.02	3.97	5.92	4.07	0.89	1.64	1.24	4.01	3.35	4.6	1.55	1.93	1.52	3.59	3.89	1.35	--	--	--	--	--	--	--
Cluster-4090.101833	0.62	0.32	0.74	2.39	4.48	3.26	0.35	0.78	0	2.5	1.42	2.31	0.62	1.02	0	2.6	0.6	0.59	K08869 aarF domain-containing kinase | (RefSeq) uncharacterized aarF domain-containing protein kinase At1g79600, chloroplastic (A)	ABC1-like kinase, partial [Vitis vinifera]	RecName: Full=Protein ACTIVITY OF BC1 COMPLEX KINASE 3, chloroplastic {ECO:0000303|PubMed:23673981}; Short=ABC1-LIKE KINASE 3 {ECO:0000303|PubMed:23673981}; EC=2.7.-.- {ECO:0000255|PROSITE-ProRule:PRU00159}; EC=2.7.11.1 {ECO:0000269|PubMed:23632854}; AltName: Full=Protein REPRESSOR OF BDR1 {ECO:0000303|PubMed:25882344}; Flags: Precursor;	SubName: Full=ABC1-like kinase {ECO:0000313|EMBL:AIU50330.1}; Flags: Fragment;	Predicted unusual protein kinase	GO:0009507,chloroplast; GO:0010287,plastoglobule; GO:0005524,ATP binding; GO:0004672,protein kinase activity; GO:0006995,cellular response to nitrogen starvation; GO:0009658,chloroplast organization; GO:0080177,plastoglobule organization; GO:0050821,protein stabilization; GO:1902171,regulation of tocopherol cyclase activity; GO:0009644,response to high light intensity; GO:0080183,response to phot…	--
Cluster-4090.101840	1.97	1.7	1.77	5.86	5.09	4.07	1.46	1.29	1.62	4.83	5.33	4.94	0.7	2.42	1.99	6.64	5.74	3.43	--	hypothetical protein CUMW_076320 [Citrus unshiu]	RecName: Full=Probable mediator of RNA polymerase II transcription subunit 26b;	SubName: Full=Uncharacterized protein {ECO:0000313|EMBL:GAY43676.1};	--	GO:0070449,elongin complex; GO:0003746,translation elongation factor activity; GO:0006355,regulation of transcription, DNA-templated; GO:0006368,transcription elongation from RNA polymerase II promoter	--
Cluster-4090.101841	1.8	1.88	3.19	11.16	14.65	11.04	3.44	1.25	1.8	6.47	2.75	7.71	3.6	4.83	3.01	1.37	1.19	1.82	K22686 pro-apoptotic serine protease NMA111 [EC:3.4.21.-] | (RefSeq) protease Do-like 7 (A)	hypothetical protein VITISV_033516 [Vitis vinifera]	--	SubName: Full=Uncharacterized protein {ECO:0000313|EMBL:CAN64135.1};	FOG: Reverse transcriptase	--	zinc-binding in reverse transcriptase
Cluster-4090.101849	4.72	4.4	2.3	26.01	15.91	12.82	1.39	2.52	2.42	40.27	21.97	13.08	0	0.67	0.61	27.31	21.53	8.05	K13448 calcium-binding protein CML | (RefSeq) probable calcium-binding protein CML31 (A)	unnamed protein product, partial [Vitis vinifera]	RecName: Full=Calcium-binding protein CML38; AltName: Full=Calmodulin-like protein 38;	SubName: Full=Uncharacterized protein {ECO:0000313|EMBL:CCB51269.1};	Calmodulin and related proteins (EF-Hand superfamily)	GO:0005886,plasma membrane; GO:0005509,calcium ion binding; GO:0009611,response to wounding	EF hand
Cluster-4090.101850	0.39	0	0.23	2.61	2	3.3	0.27	0.35	0.12	3.95	4.73	4.48	0.39	0.26	0.25	0.4	0.12	0.36	K20871 putative beta-1,4-xylosyltransferase IRX14 [EC:2.4.2.-] | (RefSeq) probable beta-1,4-xylosyltransferase IRX14H (A)	unnamed protein product, partial [Vitis vinifera]	RecName: Full=Probable beta-1,4-xylosyltransferase IRX14H; EC=2.4.2.-; AltName: Full=Protein IRREGULAR XYLEM 14 homolog; AltName: Full=Xylan xylosyltransferase IRX14H;	RecName: Full=Glycosyltransferases {ECO:0000256|RuleBase:RU363127}; EC=2.4.-.- {ECO:0000256|RuleBase:RU363127};	Beta-1,3-glucuronyltransferase B3GAT1/SQV-8	GO:0005794,Golgi apparatus; GO:0000139,Golgi membrane; GO:0016021,integral component of membrane; GO:0015018,galactosylgalactosylxylosylprotein 3-beta-glucuronosyltransferase activity; GO:0042285,xylosyltransferase activity; GO:0071555,cell wall organization; GO:0010417,glucuronoxylan biosynthetic process; GO:0009834,plant-type secondary cell wall biogenesis	Glycosyltransferase family 43
Cluster-4090.101851	3.62	3.77	3.6	2.55	1.97	1.66	4.11	3.16	1.51	1.79	1.38	2.12	3.7	4.05	4.02	5.67	5.91	5.19	K00975 glucose-1-phosphate adenylyltransferase [EC:2.7.7.27] | (RefSeq) putative two-component response regulator ARR21 (A)	PREDICTED: probable transcription factor KAN2 [Vitis vinifera]	RecName: Full=Probable transcription factor KAN2; AltName: Full=Protein KANADI 2;	SubName: Full=Uncharacterized protein {ECO:0000313|EMBL:CCB50596.1};	--	GO:0005634,nucleus; GO:0003700,DNA-binding transcription factor activity; GO:0044212,transcription regulatory region DNA binding; GO:0048440,carpel development; GO:0030154,cell differentiation; GO:0048481,plant ovule development; GO:0009944,polarity specification of adaxial/abaxial axis; GO:0006355,regulation of transcription, DNA-templated; GO:0006351,transcription, DNA-templated	Myb-like DNA-binding domain
Cluster-4090.101860	0.33	0	0.32	2.57	1.83	1.5	0.38	0	0.17	5.18	1.33	2.67	0.67	0.73	0.17	0	0.16	0	K12130 pseudo-response regulator 5 | (RefSeq) two-component response regulator-like APRR9 (A)	PREDICTED: two-component response regulator-like PRR95 isoform X1 [Vitis vinifera]	RecName: Full=Two-component response regulator-like APRR5; AltName: Full=Pseudo-response regulator 5;	SubName: Full=Uncharacterized protein {ECO:0000313|EMBL:CCB61302.1};	GATA-4/5/6 transcription factors	GO:0005634,nucleus; GO:0000160,phosphorelay signal transduction system; GO:0006355,regulation of transcription, DNA-templated; GO:0048511,rhythmic process; GO:0006351,transcription, DNA-templated	Response regulator receiver domain
Cluster-4090.101862	7.82	10.69	15.34	3.27	2.15	6.96	4.58	4.24	9.89	2.51	4.74	5.95	10.45	13.81	10.07	0	0.72	1.69	K16040 trans-resveratrol di-O-methyltransferase [EC:2.1.1.240] | (RefSeq) probable O-methyltransferase 3 (A)	unnamed protein product, partial [Vitis vinifera]	RecName: Full=Trans-resveratrol di-O-methyltransferase; EC=2.1.1.240; AltName: Full=Resveratrol O-methyltransferase; Short=ROMT; Short=VvROMT;	SubName: Full=Uncharacterized protein {ECO:0000313|EMBL:CCB60801.1};	--	GO:0008171,O-methyltransferase activity; GO:0046983,protein dimerization activity; GO:0102303,resveratrol 3,5-O-dimethyltransferase activity; GO:0008757,S-adenosylmethionine-dependent methyltransferase activity; GO:0019438,aromatic compound biosynthetic process	O-methyltransferase domain
Cluster-4090.10188	5.87	7.14	6.52	5.73	4.93	3.39	3.66	9.39	3.81	4.1	3.35	4.32	5.64	7.94	2.76	10.38	5.11	11.8	--	PREDICTED: trihelix transcription factor ASIL2 [Vitis vinifera]	RecName: Full=Trihelix transcription factor ASIL2 {ECO:0000305}; AltName: Full=6B-interacting protein 1-like 2 {ECO:0000303|PubMed:21330492}; AltName: Full=Trihelix DNA-binding protein ASIL2 {ECO:0000305};	SubName: Full=Uncharacterized protein {ECO:0000313|EMBL:CCB59258.1};	Transcription factor GT-2 and related proteins, contains trihelix DNA-binding/SANT domain	GO:0005634,nucleus; GO:0003700,DNA-binding transcription factor activity; GO:0043565,sequence-specific DNA binding; GO:0009793,embryo development ending in seed dormancy; GO:0006355,regulation of transcription, DNA-templated; GO:0010431,seed maturation; GO:0006351,transcription, DNA-templated	--
Cluster-4090.101888	1.94	0.52	1.57	2.08	3.46	3.29	1.68	2.06	2.35	0.89	0	0.04	2.04	1.83	2.19	3.59	2.63	0.42	K13430 serine/threonine-protein kinase PBS1 [EC:2.7.11.1] | (RefSeq) serine/threonine-protein kinase PBS1-like (A)	unnamed protein product, partial [Vitis vinifera]	RecName: Full=Cold-responsive protein kinase 1 {ECO:0000303|PubMed:28344081}; EC=2.7.11.1 {ECO:0000255|PROSITE-ProRule:PRU00159, ECO:0000269|PubMed:28344081};	SubName: Full=Uncharacterized protein {ECO:0000313|EMBL:CBI35687.3};	Serine/threonine protein kinase	GO:0005886,plasma membrane; GO:0005524,ATP binding; GO:0004674,protein serine/threonine kinase activity; GO:0033160,positive regulation of protein import into nucleus, translocation; GO:0046777,protein autophosphorylation; GO:0009409,response to cold; GO:0050826,response to freezing; GO:0009625,response to insect; GO:0002237,response to molecule of bacterial origin	Protein tyrosine kinase
Cluster-4090.10189	2.21	2.33	3.68	4.6	4.56	2.63	4.82	2.23	1.95	3.59	2.13	7.29	2.89	2.65	3.11	0.4	1.02	1.61	--	PREDICTED: uncharacterized protein LOC100244728 [Vitis vinifera]	--	SubName: Full=Uncharacterized protein {ECO:0000313|EMBL:CBI37301.3};	--	--	Protein of unknown function (DUF3685)
Cluster-4090.101893	2.51	2.54	1.93	2.6	1.26	0.84	2.6	3.82	2.85	1.17	1.35	1.16	3.04	2.4	5.43	1.69	2.93	3.13	--	hypothetical protein T459_15503 [Capsicum annuum]	--	SubName: Full=Uncharacterized protein {ECO:0000313|EMBL:PHT82488.1};	--	--	--
Cluster-4090.1019	6.33	6.47	6.98	1.82	2.18	4.1	3.34	2.84	0.81	2.31	1.51	2.43	3.92	1.78	2.41	3.85	2.57	1.88	--	PREDICTED: non-specific lipid-transfer protein-like protein At5g64080 [Vitis vinifera]	RecName: Full=Non-specific lipid transfer protein GPI-anchored 2; Short=AtLTPG-2; Short=Protein LTP-GPI-ANCHORED 2; AltName: Full=Xylogen-like protein 5; Short=AtXYP5; Flags: Precursor;	SubName: Full=Uncharacterized protein {ECO:0000313|EMBL:CCB50440.1};	--	GO:0031225,anchored component of membrane; GO:0046658,anchored component of plasma membrane; GO:0005886,plasma membrane; GO:0008289,lipid binding; GO:0042335,cuticle development; GO:0006869,lipid transport	Probable lipid transfer
Cluster-4090.101901	1.02	1.54	0.91	7.99	5.68	5.98	2.07	1.88	0.64	7.16	8.3	3.56	1.46	0	0	7.52	6.58	3.08	K13459 disease resistance protein RPS2 | (RefSeq) probable disease resistance protein At1g12280 isoform X1 (A)	PREDICTED: non-functional pseudokinase ZED1-like isoform X2 [Vitis vinifera]	RecName: Full=Non-functional pseudokinase ZED1 {ECO:0000305}; AltName: Full=Protein HOPZ-ETI-DEFICIENT 1 {ECO:0000303|PubMed:24170858};	SubName: Full=Uncharacterized protein {ECO:0000313|EMBL:CCB56037.1};	Serine/threonine protein kinase	GO:0005886,plasma membrane; GO:0005524,ATP binding; GO:0004674,protein serine/threonine kinase activity; GO:0007166,cell surface receptor signaling pathway; GO:0050829,defense response to Gram-negative bacterium	Protein kinase domain
Cluster-4090.101906	7.55	7.73	8.26	25.57	22.96	15.5	5.45	4.56	6.66	25.94	13.21	21.19	5.3	4.9	7.21	26.95	17.08	7.82	--	--	--	--	--	--	--
Cluster-4090.101924	4.56	1.53	2.62	4.72	3.3	4.78	1.89	2.79	2.74	4.86	6.3	6.1	3.86	3.22	2.21	1.44	1.96	2.98	K14321 nucleoporin-like protein 2 | (RefSeq) zinc finger CCCH domain-containing protein 16-like (A)	PREDICTED: uncharacterized protein LOC106324252 [Brassica oleracea var. oleracea]	RecName: Full=RNA-directed DNA polymerase homolog; EC=2.7.7.48; AltName: Full=Reverse transcriptase homolog;	SubName: Full=Uncharacterized protein {ECO:0000313|EMBL:KFK41015.1};	FOG: Transposon-encoded proteins with TYA, reverse transcriptase, integrase domains in various combinations	GO:0005739,mitochondrion; GO:0003968,RNA-directed 5'-3' RNA polymerase activity; GO:0003964,RNA-directed DNA polymerase activity	Reverse transcriptase (RNA-dependent DNA polymerase)
Cluster-4090.101928	2.01	1.55	2.78	2.22	4.05	2.7	2.07	2.54	2.09	1.52	2.4	3.95	2.49	2.05	2.15	0.48	0.53	0.75	--	hypothetical protein VITISV_021805 [Vitis vinifera]	RecName: Full=LRR receptor-like serine/threonine-protein kinase FEI 1; EC=2.7.11.1; Flags: Precursor;	SubName: Full=Uncharacterized protein {ECO:0000313|EMBL:CAN68080.1};	--	GO:0016021,integral component of membrane; GO:0005886,plasma membrane; GO:0005524,ATP binding; GO:0004674,protein serine/threonine kinase activity; GO:0030244,cellulose biosynthetic process	--
Cluster-4090.101943	0	0.8	1.1	5.15	8.14	3.11	0	0.4	0.38	5.77	7.48	2.63	0	0	0	6.53	5.27	1.85	--	--	--	--	--	--	--
Cluster-4090.101958	4.43	4.01	4.25	4.04	7.95	9.66	4.5	4.19	3.29	6.13	7.78	8.95	4.06	3.58	3.05	3.06	3.35	4.2	K12818 ATP-dependent RNA helicase DHX8/PRP22 [EC:3.6.4.13] | (RefSeq) NB-ARC domain disease resistance protein, putative (A)	PREDICTED: putative disease resistance RPP13-like protein 1 isoform X1 [Vitis vinifera]	RecName: Full=Putative disease resistance RPP13-like protein 1;	SubName: Full=Uncharacterized protein {ECO:0000313|EMBL:CAN77204.1};	Apoptotic ATPase	GO:0005886,plasma membrane; GO:0043531,ADP binding; GO:0005524,ATP binding; GO:0009626,plant-type hypersensitive response; GO:0007165,signal transduction	NB-ARC domain
Cluster-4090.101966	0.92	0.49	2.37	1.73	1.59	3.17	0.36	1.1	0.38	1.7	4.47	2.77	0.4	1.61	1.02	1.71	3.25	0.95	K17839 polyamine oxidase [EC:1.5.3.17 1.5.3.-] | (RefSeq) probable polyamine oxidase 4 (A)	PREDICTED: probable polyamine oxidase 4 isoform X2 [Vitis vinifera]	RecName: Full=Probable polyamine oxidase 4; Short=AtPAO4; EC=1.5.3.16; AltName: Full=Amine oxidase 2;	SubName: Full=Uncharacterized protein {ECO:0000313|EMBL:CBI28628.3};	Amine oxidase	GO:0005777,peroxisome; GO:0052895,N1-acetylspermine:oxygen oxidoreductase (N1-acetylspermidine-forming) activity; GO:0052894,norspermine:oxygen oxidoreductase activity; GO:0046592,polyamine oxidase activity; GO:0052901,spermine:oxygen oxidoreductase (spermidine-forming) activity; GO:0006598,polyamine catabolic process	Flavin containing amine oxidoreductase
Cluster-4090.101970	1.47	3.72	5.63	0.93	1.11	0.67	5.98	4.62	5.89	1.17	0.83	0.7	3.79	4.31	3.08	0.38	2.59	3.9	--	--	--	--	--	--	--
Cluster-4090.101992	14.35	12.41	21.29	7.71	14.74	9.83	19.49	33.35	70.23	16.57	22.65	12.75	11.05	38.57	35.88	9.25	10.87	10.37	K05681 ATP-binding cassette, subfamily G (WHITE), member 2 | (RefSeq) predicted protein (A)	ABC transporter G family member 11.1 [Vitis vinifera]	RecName: Full=ABC transporter G family member 11; Short=ABC transporter ABCG.11; Short=AtABCG11; AltName: Full=Protein CUTICULAR DEFECT AND ORGAN FUSION 1; AltName: Full=Protein DESPERADO; AltName: Full=Protein PERMEABLE LEAVES 1; AltName: Full=White-brown complex homolog protein 11; Short=AtWBC11;	SubName: Full=ABC transporter G family member 11.1 {ECO:0000313|EMBL:APP91593.1};	Transporter, ABC superfamily (Breast cancer resistance protein)	GO:0009897,external side of plasma membrane; GO:0016021,integral component of membrane; GO:0005886,plasma membrane; GO:0005524,ATP binding; GO:0042626,ATPase activity, coupled to transmembrane movement of substances; GO:0015245,fatty acid transmembrane transporter activity; GO:0042803,protein homodimerization activity; GO:0010588,cotyledon vascular tissue pattern formation; GO:0080051,cutin trans…	ABC-2 type transporter
Cluster-4090.101995	5	4.79	4.73	6.29	7.17	4.62	4.51	5.33	4.36	9.5	9.34	6.49	4.33	3.24	4.17	8.15	7.19	6.64	K15078 structure-specific endonuclease subunit SLX1 [EC:3.6.1.-] | (RefSeq) putative disease resistance protein RGA1 (A)	PREDICTED: putative disease resistance RPP13-like protein 1 isoform X3 [Vitis vinifera]	RecName: Full=Putative disease resistance RPP13-like protein 1;	SubName: Full=Uncharacterized protein {ECO:0000313|EMBL:CBI24973.3};	Apoptotic ATPase	GO:0005886,plasma membrane; GO:0043531,ADP binding; GO:0005524,ATP binding; GO:0009626,plant-type hypersensitive response; GO:0007165,signal transduction	NB-ARC domain
Cluster-4090.101998	7.31	3.39	2.67	2.55	5.91	5.5	3.88	3.63	2.89	9.41	7	6.74	5.32	4.39	3.95	4.44	7.03	6.61	K12818 ATP-dependent RNA helicase DHX8/PRP22 [EC:3.6.4.13] | (RefSeq) NB-ARC domain disease resistance protein, putative (A)	hypothetical protein VITISV_009437 [Vitis vinifera]	RecName: Full=Putative disease resistance protein At3g14460;	SubName: Full=Uncharacterized protein {ECO:0000313|EMBL:CAN74717.1};	Apoptotic ATPase	GO:0005886,plasma membrane; GO:0043531,ADP binding; GO:0005524,ATP binding; GO:0006952,defense response; GO:0007165,signal transduction	Leucine rich repeat
Cluster-4090.102006	5.05	3.49	4.54	0.48	0.92	0.46	5.53	4.67	3.12	1.86	0.7	1.38	9.43	6.13	7.29	0.52	0.67	0.94	K01366 cathepsin H [EC:3.4.22.16] | (RefSeq) thiol protease aleurain-like (A)	thiol protease aleurain-like [Manihot esculenta]	RecName: Full=Oryzain gamma chain; EC=3.4.22.-; Flags: Precursor;	SubName: Full=Uncharacterized protein {ECO:0000313|EMBL:OAY27043.1};	--	GO:0005615,extracellular space; GO:0005764,lysosome; GO:0004197,cysteine-type endopeptidase activity; GO:0006955,immune response; GO:0051603,proteolysis involved in cellular protein catabolic process	--
Cluster-4090.102009	9.64	11.32	12.65	6.24	10.18	11.03	10.62	15.82	18.14	8.39	12.46	12.89	12.48	13.8	13.78	25.14	39.18	41.08	--	unnamed protein product, partial [Vitis vinifera]	--	SubName: Full=Uncharacterized protein {ECO:0000313|EMBL:CCB46901.1};	--	GO:0004190,aspartic-type endopeptidase activity; GO:0030163,protein catabolic process; GO:0006508,proteolysis	--
Cluster-4090.10202	3.25	1.46	4.44	17.79	21.76	11.74	0.27	2.14	3.26	23.71	23	16.05	1.64	1.03	0.94	47.82	32.73	14.52	--	--	--	--	--	--	--
Cluster-4090.102025	10.98	15.73	10.11	49.23	48.39	55.48	10.01	11.84	7.71	66.44	49.05	46.15	9.11	14.61	8.65	43.45	30.92	29.32	K00521 ferric-chelate reductase [EC:1.16.1.7] | (RefSeq) ferric reduction oxidase 7, chloroplastic-like (A)	PREDICTED: protein NTM1-like 9 isoform X3 [Vitis vinifera]	RecName: Full=Protein NTM1-like 9 {ECO:0000303|PubMed:17158162}; AltName: Full=Calmodulin-binding NAC protein {ECO:0000303|PubMed:17947243};	SubName: Full=Uncharacterized protein {ECO:0000313|EMBL:CCB61322.1};	--	GO:0005789,endoplasmic reticulum membrane; GO:0016021,integral component of membrane; GO:0005634,nucleus; GO:0005886,plasma membrane; GO:0005516,calmodulin binding; GO:0003700,DNA-binding transcription factor activity; GO:0044212,transcription regulatory region DNA binding; GO:0071470,cellular response to osmotic stress; GO:0045892,negative regulation of transcription, DNA-templated; GO:1900426,p…	No apical meristem (NAM) protein
Cluster-4090.102031	5.99	4.18	4.13	2.6	3.46	3.31	6.32	5.89	4.36	2.75	2.7	2.69	3.53	4.29	6.88	6.86	8.99	14.27	K22048 mechanosensitive ion channel protein 4/5/6/7/8/9/10 | (RefSeq) mechanosensitive ion channel protein 10 (A)	PREDICTED: mechanosensitive ion channel protein 10 [Vitis vinifera]	RecName: Full=Mechanosensitive ion channel protein 10; AltName: Full=Mechanosensitive channel of small conductance-like 10; AltName: Full=MscS-Like protein 10; Short=AtMSL10;	SubName: Full=Uncharacterized protein {ECO:0000313|EMBL:CCB60880.1};	Predicted mechanosensitive ion channel	GO:0016021,integral component of membrane; GO:0005886,plasma membrane; GO:0008381,mechanosensitive ion channel activity; GO:0006820,anion transport; GO:0050982,detection of mechanical stimulus; GO:0010150,leaf senescence; GO:0097468,programmed cell death in response to reactive oxygen species	Mechanosensitive ion channel
Cluster-4090.102035	39.34	34.36	33.46	75.26	48.16	45.72	11.3	17.31	12.02	137.91	92.34	52.87	13.7	16.11	19.84	45.77	65.78	79.25	K09840 9-cis-epoxycarotenoid dioxygenase [EC:1.13.11.51] | (RefSeq) NCED1, NCED3; 9-cis-epoxycarotenoid dioxygenase 1 (A)	9-cis-epoxycarotenoid dioxygenase 1 [Vitis vinifera]	RecName: Full=9-cis-epoxycarotenoid dioxygenase NCED1, chloroplastic; EC=1.13.11.51; AltName: Full=PvNCED1; Flags: Precursor;	SubName: Full=9-cis-epoxycarotenoid dioxygenase 1 {ECO:0000313|EMBL:AAR11193.1};	Beta, beta-carotene 15,15'-dioxygenase and related enzymes	GO:0009535,chloroplast thylakoid membrane; GO:0045549,9-cis-epoxycarotenoid dioxygenase activity; GO:0046872,metal ion binding; GO:0009688,abscisic acid biosynthetic process	--
Cluster-4090.10204	3.09	3.51	3.68	7.32	3.25	8.15	1.48	1.99	11.85	0.75	2.96	0	8.71	4.27	14.79	9.48	3.16	4.95	--	unnamed protein product, partial [Vitis vinifera]	--	--	--	--	--
Cluster-4090.102044	6.19	8.23	7.75	4.8	3.7	4.31	5.21	5.33	6.55	5.8	3.16	5.37	7.68	8.54	8.33	4.16	3.82	3.2	--	PREDICTED: uncharacterized protein At1g15400-like [Vitis vinifera]	RecName: Full=MAPK kinase substrate protein At1g80180;	SubName: Full=Uncharacterized protein {ECO:0000313|EMBL:CCB59578.1};	--	GO:0005886,plasma membrane; GO:0010375,stomatal complex patterning	Domain of unknown function (DUF4666)
Cluster-4090.102058	8.45	10.49	7.56	2.59	5.46	4.86	6.49	7.73	9.08	6.97	6.39	5.03	6.45	7.06	4.21	13.44	13.02	10.22	K07393 glutathionyl-hydroquinone reductase [EC:1.8.5.7] | (RefSeq) uncharacterized protein LOC103649984 (A)	PREDICTED: uncharacterized protein LOC100260858 isoform X1 [Vitis vinifera]	--	SubName: Full=Uncharacterized protein {ECO:0000313|EMBL:CBI23461.3};	--	GO:0016021,integral component of membrane	Palmitoyl protein thioesterase
Cluster-4090.102080	2.74	3.91	1.81	1.4	1.81	0.55	3.64	2.69	0.95	1.09	1.54	1.67	2.87	5.34	3.84	4.16	1.21	4.14	K05658 ATP-binding cassette, subfamily B (MDR/TAP), member 1 [EC:7.6.2.2] | (RefSeq) uncharacterized protein LOC111781709 (A)	PREDICTED: uncharacterized protein LOC100250952 [Vitis vinifera]	RecName: Full=Protein SRG1; Short=AtSRG1; AltName: Full=Protein SENESCENCE-RELATED GENE 1;	SubName: Full=Uncharacterized protein {ECO:0000313|EMBL:CBI28239.3};	--	GO:0046872,metal ion binding; GO:0016682,oxidoreductase activity, acting on diphenols and related substances as donors, oxygen as acceptor; GO:0010150,leaf senescence	--
Cluster-4090.102092	12.55	14.65	6.69	7.64	7.85	4.5	9.75	11.07	13.7	7.28	4.24	4.23	17.4	15.53	14.9	7.55	7.63	6.05	K19040 E3 ubiquitin-protein ligase ATL10/75/76/77/78 [EC:2.3.2.27] | (RefSeq) RING-H2 finger protein ATL74-like (A)	PREDICTED: RING-H2 finger protein ATL80 [Vitis vinifera]	RecName: Full=RING-H2 finger protein ATL80; EC=2.3.2.27 {ECO:0000305}; AltName: Full=RING-type E3 ubiquitin transferase ATL80 {ECO:0000305};	SubName: Full=Uncharacterized protein {ECO:0000313|EMBL:CBI21575.3};	FOG: Predicted E3 ubiquitin ligase	GO:0016021,integral component of membrane; GO:0005886,plasma membrane; GO:0046872,metal ion binding; GO:0061630,ubiquitin protein ligase activity; GO:0070417,cellular response to cold; GO:0006952,defense response; GO:0043161,proteasome-mediated ubiquitin-dependent protein catabolic process; GO:0009909,regulation of flower development; GO:0010966,regulation of phosphate transport; GO:0010200,respo…	RING-like zinc finger
Cluster-4090.102100	2.1	2.64	3.22	4.1	6.9	4.82	4.46	3.63	1.73	2.38	3.61	7.25	3.06	3.6	3.13	1	1.86	1.56	--	PREDICTED: light-harvesting complex-like protein 3 isotype 1, chloroplastic [Vitis vinifera]	RecName: Full=Light-harvesting complex-like protein 3 isotype 1, chloroplastic {ECO:0000305}; AltName: Full=LHC-like protein 3 isoform 1 {ECO:0000305}; Flags: Precursor;	SubName: Full=uncharacterized protein LOC109018130 {ECO:0000313|RefSeq:XP_018855865.1};	--	GO:0009507,chloroplast; GO:0009535,chloroplast thylakoid membrane; GO:0016021,integral component of membrane; GO:0009523,photosystem II; GO:0042651,thylakoid membrane; GO:0016168,chlorophyll binding; GO:0003700,DNA-binding transcription factor activity; GO:0019899,enzyme binding; GO:0042802,identical protein binding; GO:0043495,protein membrane anchor; GO:0015979,photosynthesis; GO:1902326,positi…	--
Cluster-4090.102118	11.7	8.29	7.97	2.6	2.54	2.55	5.28	7.37	3.35	2.91	2.4	4.78	6.7	6.48	5.48	1.9	4.94	6.86	K08066 nuclear transcription factor Y, gamma | (RefSeq) nuclear transcription factor Y subunit C-10 (A)	--	RecName: Full=Nuclear transcription factor Y subunit C-2; Short=AtNF-YC-2; AltName: Full=Transcriptional activator HAP5B;	--	CCAAT-binding factor, subunit C (HAP5)	GO:0016602,CCAAT-binding factor complex; GO:0005737,cytoplasm; GO:0005634,nucleus; GO:0003677,DNA binding; GO:0003700,DNA-binding transcription factor activity; GO:0046982,protein heterodimerization activity; GO:0045893,positive regulation of transcription, DNA-templated; GO:0006355,regulation of transcription, DNA-templated; GO:0006351,transcription, DNA-templated	Histone-like transcription factor (CBF/NF-Y) and archaeal histone
Cluster-4090.102119	2.64	2.06	2.34	2.95	3.75	3.73	1.89	2.27	2.4	7	6.15	4.19	2.22	2.29	2.91	2.72	2.08	1.35	K05857 phosphatidylinositol phospholipase C, delta [EC:3.1.4.11] | (RefSeq) phosphoinositide phospholipase C 4 (A)	PREDICTED: phosphoinositide phospholipase C 4 isoform X2 [Vitis vinifera]	RecName: Full=Phosphoinositide phospholipase C 4; EC=3.1.4.11; AltName: Full=Phosphoinositide phospholipase PLC4; Short=AtPLC4; Short=PI-PLC4;	RecName: Full=Phosphoinositide phospholipase C {ECO:0000256|RuleBase:RU361133}; EC=3.1.4.11 {ECO:0000256|RuleBase:RU361133};	Phosphoinositide-specific phospholipase C	GO:0005829,cytosol; GO:0005886,plasma membrane; GO:0004435,phosphatidylinositol phospholipase C activity; GO:0004871,NA; GO:0035556,intracellular signal transduction; GO:0016042,lipid catabolic process	Phosphatidylinositol-specific phospholipase C, Y domain
Cluster-4090.102125	6.41	6.36	4.97	10.73	8.71	13.25	3.66	3.77	3.11	8.62	11.04	6.72	2.09	3.34	2.99	2.14	4.17	7.39	--	unnamed protein product, partial [Vitis vinifera]	--	SubName: Full=Uncharacterized protein {ECO:0000313|EMBL:CCB58623.1};	--	--	--
Cluster-4090.102128	2.07	2.19	1.6	6.09	5.7	3.73	1.63	2.17	1.95	13.07	12.88	7.54	1.08	1.38	1.05	4.84	4.04	3.51	K23280 rhamnogalacturonan I rhamnosyltransferase [EC:2.4.1.351] | (RAP-DB) Os03g0328100; Similar to Axi 1 (Auxin-independent growth promoter)-like protein. (A)	unnamed protein product, partial [Vitis vinifera]	RecName: Full=O-fucosyltransferase 19 {ECO:0000305}; Short=O-FucT-19 {ECO:0000305}; EC=2.4.1.- {ECO:0000305}; AltName: Full=O-fucosyltransferase family protein {ECO:0000305};	SubName: Full=Uncharacterized protein {ECO:0000313|EMBL:CCB55521.1};	--	GO:0005737,cytoplasm; GO:0016021,integral component of membrane; GO:0016757,transferase activity, transferring glycosyl groups; GO:0006004,fucose metabolic process; GO:0006486,protein glycosylation	GDP-fucose protein O-fucosyltransferase
Cluster-4090.102129	2.75	1.9	2.06	6.18	3.55	4.78	1.55	2.45	4.23	7.01	6.58	3.96	1.29	2.15	1.43	1.81	3.06	3.21	--	PREDICTED: F-box protein At5g46170-like [Vitis vinifera]	RecName: Full=F-box protein At4g18380;	SubName: Full=Uncharacterized protein {ECO:0000313|EMBL:CCB49033.1};	--	GO:0009506,plasmodesma; GO:0009736,cytokinin-activated signaling pathway; GO:0009914,hormone transport	F-box-like
Cluster-4090.102146	36.49	41.17	42.83	31.31	14.79	15.09	47.97	42.61	35.27	24.26	27.2	10.81	59.38	78.08	71.59	46.31	49.97	78.22	K14488 SAUR family protein | (RefSeq) auxin-responsive protein SAUR36 (A)	PREDICTED: auxin-responsive protein SAUR36 [Vitis vinifera]	RecName: Full=Auxin-responsive protein SAUR36 {ECO:0000305}; AltName: Full=Protein RESPONSE TO AUXINS AND GIBBERELLINS 1 {ECO:0000303|PubMed:23503980}; AltName: Full=Protein SENESCENCE-ASSOCIATED GENE 201 {ECO:0000305}; AltName: Full=Protein SMALL AUXIN UP RNA 36 {ECO:0000303|PubMed:12036261};	SubName: Full=Uncharacterized protein {ECO:0000313|EMBL:CCB61405.1};	--	GO:0005634,nucleus; GO:0009734,auxin-activated signaling pathway; GO:0007275,multicellular organism development; GO:1900057,positive regulation of leaf senescence; GO:0040008,regulation of growth; GO:0010029,regulation of seed germination	--
Cluster-4090.102149	19.31	15.7	13.78	69.07	44.78	42.45	17.25	27.06	19.91	63.81	59.13	53.61	13.05	14.68	12.39	13.64	24.97	30.11	--	hypothetical protein VITISV_016796 [Vitis vinifera]	--	SubName: Full=Uncharacterized protein {ECO:0000313|EMBL:CAN63851.1};	--	--	--
Cluster-4090.10215	2.86	3.51	2.64	1.63	2.96	2.38	3.52	3.1	1.97	1.26	2.16	2.96	3.08	4.68	3	1.22	1.63	0.57	--	hypothetical protein AMTR_s00025p00241040 [Amborella trichopoda]	--	SubName: Full=Uncharacterized protein {ECO:0000313|EMBL:ERN12654.1};	Flavonol reductase/cinnamoyl-CoA reductase	GO:0003824,catalytic activity; GO:0050662,coenzyme binding	NAD dependent epimerase/dehydratase family
Cluster-4090.102162	3.14	1.25	2.08	1.23	1.08	0.87	2.25	3.08	1.41	4.78	2.62	0.88	2.08	2.03	2.53	4.15	2.95	4.47	--	--	--	--	--	--	--
Cluster-4090.102163	5.84	7.92	11.72	4.84	5.37	9.58	17.48	15.28	11.16	8.15	4.02	7.34	17.5	11.03	25.3	4.68	3.48	5.1	K18826 calmodulin-lysine N-methyltransferase [EC:2.1.1.60] | (RefSeq) calmodulin-lysine N-methyltransferase (A)	hypothetical protein VITISV_044009 [Vitis vinifera]	--	SubName: Full=Uncharacterized protein {ECO:0000313|EMBL:CAN62439.1};	--	--	--
Cluster-4090.102168	1.96	0.65	0	2.78	3.15	7.75	1.34	5.57	1.05	2.82	0.13	0.84	5.31	2.54	1.17	0	2.34	2.26	K00679 phospholipid:diacylglycerol acyltransferase [EC:2.3.1.158] | (RefSeq) phospholipid:diacylglycerol acyltransferase 1-like (A)	unnamed protein product, partial [Vitis vinifera]	RecName: Full=Phospholipid:diacylglycerol acyltransferase 1; Short=AtPDAT; EC=2.3.1.158 {ECO:0000250|UniProtKB:O94680};	SubName: Full=Uncharacterized protein {ECO:0000313|EMBL:CAN62548.1};	Lecithin:cholesterol acyltransferase (LCAT)/Acyl-ceramide synthase	GO:0005783,endoplasmic reticulum; GO:0016021,integral component of membrane; GO:0005773,vacuole; GO:0008374,O-acyltransferase activity; GO:0046027,phospholipid:diacylglycerol acyltransferase activity; GO:0006071,glycerol metabolic process; GO:0019432,triglyceride biosynthetic process	Lecithin:cholesterol acyltransferase
Cluster-4090.102175	1.6	2.91	4.21	1.66	2.49	2.67	1.96	1.96	1.91	1.12	1.34	3.51	4.09	3.37	3.32	1.13	1.63	2.19	K08193 MFS transporter, ACS family, solute carrier family 17 (sodium-dependent inorganic phosphate cotransporter), other | (RefSeq) ascorbate transporter, chloroplastic (A)	PREDICTED: ascorbate transporter, chloroplastic [Vitis vinifera]	RecName: Full=Ascorbate transporter, chloroplastic {ECO:0000303|PubMed:25557369}; AltName: Full=Phosphate transporter PHT4;4; Short=AtPHT4;4; AltName: Full=Probable anion transporter 2; Flags: Precursor;	SubName: Full=Uncharacterized protein {ECO:0000313|EMBL:CCB62436.1};	Permease of the major facilitator superfamily	GO:0009507,chloroplast; GO:0009941,chloroplast envelope; GO:0009706,chloroplast inner membrane; GO:0016021,integral component of membrane; GO:0009536,plastid; GO:0005315,inorganic phosphate transmembrane transporter activity; GO:0015229,L-ascorbic acid transmembrane transporter activity; GO:0098656,anion transmembrane transport; GO:0015882,L-ascorbic acid transmembrane transport; GO:0010028,xanth…	Major Facilitator Superfamily
Cluster-4090.102180	10.54	5.45	14.63	17.49	20.42	26.83	1.4	3.46	2.57	1.47	2.53	1.43	51.84	20.81	72.64	22.97	7.19	5.87	K01183 chitinase [EC:3.2.1.14] | (RefSeq) endochitinase EP3 (A)	PREDICTED: endochitinase EP3 [Vitis vinifera]	RecName: Full=Endochitinase EP3 {ECO:0000303|PubMed:11525512}; EC=3.2.1.14; AltName: Full=Chitinase class IV {ECO:0000303|PubMed:11525512}; Short=AtchitIV {ECO:0000303|PubMed:11525512}; AltName: Full=Protein HOMOLOG OF CARROT EP3-3 CHITINASE {ECO:0000303|PubMed:11525512}; Short=AtEP3 {ECO:0000303|PubMed:11525512}; Flags: Precursor;	SubName: Full=Uncharacterized protein {ECO:0000313|EMBL:CCB49365.1};	Predicted chitinase	GO:0005618,cell wall; GO:0008061,chitin binding; GO:0004568,chitinase activity; GO:0016998,cell wall macromolecule catabolic process; GO:0006032,chitin catabolic process; GO:0006952,defense response; GO:0000272,polysaccharide catabolic process; GO:0009617,response to bacterium; GO:0009611,response to wounding; GO:0010262,somatic embryogenesis	Chitinase class I
Cluster-4090.102181	9.95	6.74	16.03	12.93	19.19	11.38	11.75	33.61	86.71	31.98	67.58	16.41	2.29	7.69	3.79	4.63	3.65	5.22	K01183 chitinase [EC:3.2.1.14] | (RefSeq) endochitinase EP3 (A)	PREDICTED: endochitinase EP3 [Vitis vinifera]	RecName: Full=Endochitinase EP3 {ECO:0000303|PubMed:11525512}; EC=3.2.1.14; AltName: Full=Chitinase class IV {ECO:0000303|PubMed:11525512}; Short=AtchitIV {ECO:0000303|PubMed:11525512}; AltName: Full=Protein HOMOLOG OF CARROT EP3-3 CHITINASE {ECO:0000303|PubMed:11525512}; Short=AtEP3 {ECO:0000303|PubMed:11525512}; Flags: Precursor;	SubName: Full=Uncharacterized protein {ECO:0000313|EMBL:CCB49365.1};	Predicted chitinase	GO:0005618,cell wall; GO:0008061,chitin binding; GO:0004568,chitinase activity; GO:0016998,cell wall macromolecule catabolic process; GO:0006032,chitin catabolic process; GO:0006952,defense response; GO:0000272,polysaccharide catabolic process; GO:0009617,response to bacterium; GO:0009611,response to wounding; GO:0010262,somatic embryogenesis	Chitinase class I
Cluster-4090.102187	7.88	6.6	9.92	4.29	2.76	4.58	9.35	6.03	3.72	3.61	5.71	6.99	11.61	10.08	10.82	4.43	5.48	8.12	--	--	--	--	--	--	--
Cluster-4090.102204	4.06	3.34	4.22	2.85	2.62	2.59	4.81	4.27	3.23	2.4	2.5	3.65	4.41	5.08	4.33	1.13	0.94	1.98	K19513 protein CLEC16A | (RefSeq) uncharacterized LOC100854209 (A)	PREDICTED: uncharacterized protein LOC100854209 [Vitis vinifera]	--	SubName: Full=Uncharacterized protein {ECO:0000313|EMBL:CAN76026.1};	--	--	--
Cluster-4090.102210	0	6.73	0	0	4.07	0	0	6.18	4.68	4.91	5.29	5.95	7.03	5.09	7.95	0	0	0	K01823 isopentenyl-diphosphate Delta-isomerase [EC:5.3.3.2] | (RefSeq) isopentenyl-diphosphate Delta-isomerase I (A)	isopentenyl diphosphate isomerase [Ipomoea sp. Kenyan]	RecName: Full=Isopentenyl-diphosphate Delta-isomerase I; EC=5.3.3.2; AltName: Full=Isopentenyl pyrophosphate isomerase I; Short=IPP isomerase I;	SubName: Full=Isopentenyl diphosphate isomerase {ECO:0000313|EMBL:BAI47570.1};	Isopentenyl pyrophosphate:dimethylallyl pyrophosphate isomerase	GO:0016787,hydrolase activity; GO:0004452,isopentenyl-diphosphate delta-isomerase activity; GO:0046872,metal ion binding; GO:0015995,chlorophyll biosynthetic process; GO:0050992,dimethylallyl diphosphate biosynthetic process; GO:0008299,isoprenoid biosynthetic process; GO:0015979,photosynthesis	NUDIX domain
Cluster-4090.102211	5.47	0	7.18	5.86	0	5.9	3.6	0	3.96	0	0	0	0	0	0	2.89	3.73	3.15	K01823 isopentenyl-diphosphate Delta-isomerase [EC:5.3.3.2] | (RefSeq) isopentenyl-diphosphate Delta-isomerase I (A)	isopentenyl diphosphate isomerase [Ipomoea sp. Kenyan]	RecName: Full=Isopentenyl-diphosphate Delta-isomerase I; EC=5.3.3.2; AltName: Full=Isopentenyl pyrophosphate isomerase I; Short=IPP isomerase I;	SubName: Full=Isopentenyl diphosphate isomerase {ECO:0000313|EMBL:BAI47570.1};	Isopentenyl pyrophosphate:dimethylallyl pyrophosphate isomerase	GO:0016787,hydrolase activity; GO:0004452,isopentenyl-diphosphate delta-isomerase activity; GO:0046872,metal ion binding; GO:0015995,chlorophyll biosynthetic process; GO:0050992,dimethylallyl diphosphate biosynthetic process; GO:0008299,isoprenoid biosynthetic process; GO:0015979,photosynthesis	NUDIX domain
Cluster-4090.102212	1.84	1.83	2.25	6.5	5.85	4.84	1.4	3.29	2.8	5.93	5.33	3.73	2.7	2.32	3.45	4.3	6.48	4.34	--	hypothetical protein VITISV_015325 [Vitis vinifera]	--	SubName: Full=Uncharacterized protein {ECO:0000313|EMBL:CAN69165.1};	--	GO:0005634,nucleus; GO:0003677,DNA binding; GO:0003700,DNA-binding transcription factor activity; GO:0006351,transcription, DNA-templated	--
Cluster-4090.102216	5.68	3.73	4.12	2.54	1.73	2.72	7.13	5	2.34	2.57	2.76	2.15	6.25	6.77	4.71	5.68	6.77	4.72	K00695 sucrose synthase [EC:2.4.1.13] | (GenBank) sucrose synthase (A)	PREDICTED: TMV resistance protein N [Vitis vinifera]	RecName: Full=Disease resistance-like protein DSC1 {ECO:0000305}; AltName: Full=Protein DOMINANT SUPPRESSOR OF CAMTA3 NUMBER 1 {ECO:0000303|PubMed:28407487};	SubName: Full=Uncharacterized protein {ECO:0000313|EMBL:CCB61650.1};	--	GO:0043531,ADP binding; GO:0005524,ATP binding; GO:0042742,defense response to bacterium; GO:0009626,plant-type hypersensitive response; GO:0007165,signal transduction	Leucine Rich Repeat
Cluster-4090.102222	10.29	9.2	5.61	22.32	21.42	23.51	10.7	12.24	3.94	25.59	17.44	15.68	15.68	15.21	15.8	11.18	7.26	9.95	--	--	--	--	--	--	--
Cluster-4090.102223	20.29	26.88	22.01	6.71	7.06	10.23	23.11	17.35	12.01	4.84	2.62	6.1	30.86	27.58	15.33	4.54	6.15	3.59	K16040 trans-resveratrol di-O-methyltransferase [EC:2.1.1.240] | (RefSeq) trans-resveratrol di-O-methyltransferase-like (A)	PREDICTED: trans-resveratrol di-O-methyltransferase-like [Vitis vinifera]	RecName: Full=Probable O-methyltransferase 3 {ECO:0000303|PubMed:18223037}; Short=HlOMT3 {ECO:0000303|PubMed:18223037}; EC=2.1.1.- {ECO:0000305};	SubName: Full=Uncharacterized protein {ECO:0000313|EMBL:CCB60801.1};	Hydroxyindole-O-methyltransferase and related SAM-dependent methyltransferases	GO:0008171,O-methyltransferase activity; GO:0046983,protein dimerization activity	O-methyltransferase domain
Cluster-4090.102224	87.62	80.84	111.01	13.51	23.7	17.64	91.67	67.61	69.36	15.41	44.53	29.48	92.19	94.98	29.33	15.33	33.68	13.01	K16040 trans-resveratrol di-O-methyltransferase [EC:2.1.1.240] | (RefSeq) trans-resveratrol di-O-methyltransferase-like (A)	PREDICTED: trans-resveratrol di-O-methyltransferase-like [Vitis vinifera]	RecName: Full=Probable O-methyltransferase 3 {ECO:0000303|PubMed:18223037}; Short=HlOMT3 {ECO:0000303|PubMed:18223037}; EC=2.1.1.- {ECO:0000305};	SubName: Full=Uncharacterized protein {ECO:0000313|EMBL:CCB60801.1};	Hydroxyindole-O-methyltransferase and related SAM-dependent methyltransferases	GO:0008171,O-methyltransferase activity; GO:0046983,protein dimerization activity	Dimerisation domain
Cluster-4090.102225	2.66	2.96	5.75	0.79	1.35	1.4	3.66	4.96	2.12	1.12	1.77	1.18	3.23	2.79	2.25	0.51	0.25	0.18	K16040 trans-resveratrol di-O-methyltransferase [EC:2.1.1.240] | (RefSeq) trans-resveratrol di-O-methyltransferase (A)	unnamed protein product, partial [Vitis vinifera]	RecName: Full=Trans-resveratrol di-O-methyltransferase; EC=2.1.1.240; AltName: Full=Resveratrol O-methyltransferase; Short=ROMT; Short=VvROMT;	SubName: Full=Uncharacterized protein {ECO:0000313|EMBL:CCB60801.1};	--	GO:0008171,O-methyltransferase activity; GO:0046983,protein dimerization activity; GO:0102303,resveratrol 3,5-O-dimethyltransferase activity; GO:0008757,S-adenosylmethionine-dependent methyltransferase activity; GO:0019438,aromatic compound biosynthetic process	O-methyltransferase domain
Cluster-4090.102230	125.01	123.97	110.94	121.14	191.28	141.28	131.87	126.76	161.71	127.56	177.49	158.53	137.72	113.64	134.97	49.64	70.38	68.52	K08139 MFS transporter, SP family, sugar:H+ symporter | (RefSeq) sugar transport protein 1 (A)	unnamed protein product, partial [Vitis vinifera]	RecName: Full=Sugar carrier protein C;	SubName: Full=Hexose transporter {ECO:0000313|EMBL:ADP37125.1};	Predicted transporter (major facilitator superfamily)	GO:0016021,integral component of membrane; GO:0015293,symporter activity; GO:0008643,carbohydrate transport	Sugar (and other) transporter
Cluster-4090.102253	7.05	6.22	4.85	4.03	3.58	2.6	6.72	2.69	3.58	2.28	4.03	2.1	2.93	3.62	4.44	8.86	10.48	7.59	K13415 protein brassinosteroid insensitive 1 [EC:2.7.10.1 2.7.11.1] | (RefSeq) protein BRASSINOSTEROID INSENSITIVE 1 (A)	PREDICTED: probable inactive receptor kinase At5g58300 isoform X1 [Vitis vinifera]	RecName: Full=Probable inactive receptor kinase At5g58300; Flags: Precursor;	SubName: Full=Uncharacterized protein {ECO:0000313|EMBL:CBI32886.3};	--	GO:0016021,integral component of membrane; GO:0005886,plasma membrane; GO:0005524,ATP binding; GO:0004672,protein kinase activity	Protein kinase domain
Cluster-4090.102258	33.08	17.64	38.36	21.19	25.14	22.94	33.9	53.98	24.56	21.99	6.76	28.56	46.49	40.02	75.65	10.29	7.43	10.63	K15813 beta-amyrin synthase [EC:5.4.99.39] | (RefSeq) beta-amyrin synthase (A)	unnamed protein product, partial [Vitis vinifera]	RecName: Full=Beta-amyrin synthase; EC=5.4.99.39;	SubName: Full=Uncharacterized protein {ECO:0000313|EMBL:CBI18386.3};	Oxidosqualene-lanosterol cyclase and related proteins	GO:0042300,beta-amyrin synthase activity; GO:0019745,pentacyclic triterpenoid biosynthetic process	Squalene-hopene cyclase C-terminal domain
Cluster-4090.102263	7.13	4.62	5.51	11.1	12.15	6.92	5.7	4.42	4.86	8.05	11.27	12.45	5.13	5.24	5.62	5.21	5.48	4.08	K13172 serine/arginine repetitive matrix protein 2 | (RefSeq) protein starmaker (A)	unnamed protein product, partial [Vitis vinifera]	--	SubName: Full=Uncharacterized protein {ECO:0000313|EMBL:CCB46685.1};	Splicing coactivator SRm160/300, subunit SRm300	--	cwf21 domain
Cluster-4090.102264	3.63	2.82	3.47	5.28	4.44	5.28	2.32	3.01	3.9	8.1	8.52	4.04	2.57	2.67	2.18	2.88	3.4	3.61	--	PREDICTED: uncharacterized protein LOC100241385 [Vitis vinifera]	--	SubName: Full=Uncharacterized protein {ECO:0000313|EMBL:CCB56991.1};	--	GO:0016021,integral component of membrane	--
Cluster-4090.102268	0.7	1.75	9.59	0.43	2.79	1.96	7.37	1.27	11.28	1.61	1.44	0.96	1.4	1.69	0.42	2.82	0.95	0.27	K19747 BAHD acyltransferase [EC:2.3.1.-] | (RefSeq) BAHD acyltransferase DCR (A)	hypothetical protein VITISV_002549 [Vitis vinifera]	--	SubName: Full=Uncharacterized protein {ECO:0000313|EMBL:CAN78886.1};	--	--	C2 domain
Cluster-4090.102283	38.81	38.37	34.29	37.05	35.08	39.18	35.63	35.63	31.52	26.96	25.54	35.12	41.82	46.4	48.2	16.45	21.06	21.26	K17908 autophagy-related protein 18 | (RefSeq) WD repeat domain phosphoinositide-interacting protein 2 (A)	PREDICTED: uncharacterized protein LOC100268024 [Vitis vinifera]	--	SubName: Full=Uncharacterized protein {ECO:0000313|EMBL:CBI22279.3};	--	--	Domain of unknown function (DUF4336)
Cluster-4090.102284	11.67	11.67	10.56	8.64	9.54	10.87	12.57	10.33	11.03	6.33	9.13	10.52	15	12.4	12.91	5.06	7.71	6.26	--	PREDICTED: uncharacterized protein LOC100268024 [Vitis vinifera]	--	SubName: Full=Uncharacterized protein {ECO:0000313|EMBL:CBI22279.3};	--	--	--
Cluster-4090.102305	1.46	1.53	2.33	4.4	2.8	4.03	1.4	2.1	1.82	3.66	3.22	3.79	1.59	1.88	1.11	1.51	1.42	1.4	K07198 5'-AMP-activated protein kinase, catalytic alpha subunit [EC:2.7.11.11] | (RefSeq) CBL-interacting serine/threonine-protein kinase 1 (A)	CBL-interacting protein kinase 12 [Vitis vinifera]	RecName: Full=CBL-interacting protein kinase 23; EC=2.7.11.1; AltName: Full=OsCIPK23;	RecName: Full=Non-specific serine/threonine protein kinase {ECO:0000256|SAAS:SAAS00351747}; EC=2.7.11.1 {ECO:0000256|SAAS:SAAS00351747};	Serine/threonine protein kinase	GO:0005737,cytoplasm; GO:0005829,cytosol; GO:0005634,nucleus; GO:0005886,plasma membrane; GO:0009536,plastid; GO:0005524,ATP binding; GO:0004674,protein serine/threonine kinase activity; GO:0035556,intracellular signal transduction; GO:0010107,potassium ion import; GO:0006468,protein phosphorylation; GO:0007584,response to nutrient; GO:0009414,response to water deprivation; GO:0010118,stomatal mo…	Protein kinase domain
Cluster-4090.102340	30.28	26.77	23.52	5.86	2.73	7.37	29.42	27.02	15.28	5.13	4.81	5.1	26.23	35.64	24.14	30.62	28.27	39.5	--	--	--	--	--	--	--
Cluster-4090.102344	3.52	3.19	4.15	1.68	1.62	1.56	5.3	5.41	2.3	2.51	1.64	2.43	4.57	6.04	3.57	4.26	3.87	4.4	K16296 serine carboxypeptidase-like clade I [EC:3.4.16.-] | (RefSeq) serine carboxypeptidase-like 13 (A)	PREDICTED: serine carboxypeptidase-like 13 isoform X2 [Vitis vinifera]	--	SubName: Full=Uncharacterized protein {ECO:0000313|EMBL:CCB44662.1};	--	GO:0016747,transferase activity, transferring acyl groups other than amino-acyl groups; GO:0006508,proteolysis; GO:0019748,secondary metabolic process	--
Cluster-4090.102347	0	3.48	0	1.85	3.21	0.24	0.03	1.79	0	0	0	0	0	0	0	1.51	4.4	2.58	K20887 xyloglucan glycosyltransferase 4 [EC:2.4.1.-] | (RefSeq) xyloglucan glycosyltransferase 4 (A)	PREDICTED: probable xyloglucan glycosyltransferase 6 [Vitis vinifera]	RecName: Full=Probable xyloglucan glycosyltransferase 6; EC=2.4.1.-; AltName: Full=Cellulose synthase-like protein C6; Short=AtCslC6;	SubName: Full=Uncharacterized protein {ECO:0000313|EMBL:CCB59152.1};	--	GO:0005768,endosome; GO:0005794,Golgi apparatus; GO:0000139,Golgi membrane; GO:0016021,integral component of membrane; GO:0005802,trans-Golgi network; GO:0016757,transferase activity, transferring glycosyl groups; GO:0071555,cell wall organization; GO:0048868,pollen tube development	--
Cluster-4090.102356	13.69	29.74	15.21	5.76	3.15	5.22	6.38	12.63	12.03	10.39	7.45	5.99	17.78	19.34	11.41	23.28	19.86	18.23	K20628 expansin | (RefSeq) expansin-A8 (A)	PREDICTED: expansin-A4 [Vitis vinifera]	RecName: Full=Expansin-A4; Short=AtEXPA4; AltName: Full=Alpha-expansin-4; Short=At-EXP4; Short=AtEx4; AltName: Full=Ath-ExpAlpha-1.6; Flags: Precursor;	SubName: Full=Uncharacterized protein {ECO:0000313|EMBL:CCB43564.1};	--	GO:0005829,cytosol; GO:0005576,extracellular region; GO:0016020,membrane; GO:0009505,plant-type cell wall; GO:0009506,plasmodesma; GO:0009664,plant-type cell wall organization; GO:0006949,syncytium formation	Pollen allergen
Cluster-4090.102367	12.82	8.88	12.57	9.62	8.06	9.97	14.04	12.69	12.3	7.55	6.91	8	11.67	14.25	21.37	1.98	3.42	2.87	K05389 potassium channel subfamily K, other eukaryote | (RefSeq) two-pore potassium channel 1 (A)	unnamed protein product, partial [Vitis vinifera]	RecName: Full=Two-pore potassium channel 1; Short=AtTPK1; AltName: Full=Calcium-activated outward-rectifying potassium channel 1; Short=AtKCO1;	SubName: Full=Uncharacterized protein {ECO:0000313|EMBL:CCB62000.1};	Tandem pore domain K+ channel	GO:0005887,integral component of plasma membrane; GO:0009705,plant-type vacuole membrane; GO:0005774,vacuolar membrane; GO:0005216,ion channel activity; GO:0046872,metal ion binding; GO:0022841,potassium ion leak channel activity; GO:0030007,cellular potassium ion homeostasis; GO:0051260,protein homooligomerization; GO:0010029,regulation of seed germination; GO:0010119,regulation of stomatal move…	Ion channel
Cluster-4090.10237	2.46	1.41	2.31	0.66	1.43	0.61	3.2	3.22	2.75	0.75	1.07	3.83	3.24	2.81	5.24	1.01	1.37	4.7	K17470 sulfate transporter 1, high-affinity | (RefSeq) sulfate transporter (A)	PREDICTED: sulfate transporter isoform X2 [Vitis vinifera]	RecName: Full=Sulfate transporter 1.3;	SubName: Full=Sulfate transporter {ECO:0000313|EMBL:ABM17059.2};	Sulfate/bicarbonate/oxalate exchanger SAT-1 and related transporters (SLC26 family)	GO:0005887,integral component of plasma membrane; GO:0008271,secondary active sulfate transmembrane transporter activity; GO:0015116,sulfate transmembrane transporter activity; GO:0015293,symporter activity	Sulfate permease family
Cluster-4090.102378	5.52	5.73	5.15	2.96	2.33	3.09	6.81	5.99	3.66	1.83	3.15	2.44	5.43	4.94	7.14	1.91	3.29	3.41	K08287 dual-specificity kinase [EC:2.7.12.1] | (RefSeq) serine/threonine-protein kinase AFC1 (A)	PREDICTED: serine/threonine-protein kinase AFC1 isoform X7 [Vitis vinifera]	RecName: Full=Serine/threonine-protein kinase AFC1; EC=2.7.12.1;	SubName: Full=Uncharacterized protein {ECO:0000313|EMBL:PIA38918.1};	LAMMER dual specificity kinases	GO:0005524,ATP binding; GO:0004674,protein serine/threonine kinase activity; GO:0004712,protein serine/threonine/tyrosine kinase activity; GO:0006355,regulation of transcription, DNA-templated	Protein kinase domain
Cluster-4090.102383	1.51	2.46	1.61	2.96	2.7	4.4	2.13	1.72	2.36	1.36	2.32	1.36	1.52	2.04	1.36	0.76	1.31	0.48	K15803 (-)-germacrene D synthase [EC:4.2.3.75] | (RefSeq) (-)-germacrene D synthase (A)	unnamed protein product, partial [Vitis vinifera]	RecName: Full=(-)-germacrene D synthase; EC=4.2.3.22; EC=4.2.3.75;	SubName: Full=(E)-beta-caryophyllene synthase {ECO:0000313|EMBL:ADR74193.1};	--	GO:0005737,cytoplasm; GO:0034004,germacradienol synthase activity; GO:0052577,germacrene-D synthase activity; GO:0000287,magnesium ion binding; GO:0016114,terpenoid biosynthetic process	Terpene synthase, N-terminal domain
Cluster-4090.102391	4.86	1.85	3.01	2.22	2.63	2.42	2.04	4.05	2.07	2.08	4.81	4.9	5.71	0	8.08	6.25	8.28	6.89	--	PREDICTED: GEM-like protein 5 [Vitis vinifera]	RecName: Full=GEM-like protein 5;	SubName: Full=Uncharacterized protein {ECO:0000313|EMBL:CBI27490.3};	--	GO:0009793,embryo development ending in seed dormancy; GO:0098755,maintenance of seed dormancy by absisic acid; GO:0010029,regulation of seed germination; GO:0009845,seed germination	--
Cluster-4090.102393	1.54	2.41	1.89	1.13	1.65	1.76	1.26	2.12	0.77	3.31	3.16	1.39	0.77	1.45	1.45	5.43	4.16	4.63	--	PREDICTED: GEM-like protein 5 [Vitis vinifera]	RecName: Full=GEM-like protein 5;	SubName: Full=Uncharacterized protein {ECO:0000313|EMBL:CBI27490.3};	--	GO:0009793,embryo development ending in seed dormancy; GO:0098755,maintenance of seed dormancy by absisic acid; GO:0010029,regulation of seed germination; GO:0009845,seed germination	GRAM domain
Cluster-4090.102407	53.73	28.7	28.4	31.99	27.84	23.25	28.88	43	41.44	29.16	32.48	31.07	48.38	33.19	39.16	18.89	16.93	20.66	K08695 anthocyanidin reductase [EC:1.3.1.77] | (RefSeq) anthocyanidin reductase ((2S)-flavan-3-ol-forming) (A)	PREDICTED: cinnamoyl-CoA reductase 1 [Vitis vinifera]	RecName: Full=Tetraketide alpha-pyrone reductase 1; EC=1.1.1.-; AltName: Full=Protein DIHYDROFLAVONOL 4-REDUCTASE-LIKE 1;	SubName: Full=Uncharacterized protein {ECO:0000313|EMBL:CBI40597.3};	Flavonol reductase/cinnamoyl-CoA reductase	GO:0005783,endoplasmic reticulum; GO:0005634,nucleus; GO:0050662,coenzyme binding; GO:0016491,oxidoreductase activity; GO:0009555,pollen development; GO:0010584,pollen exine formation; GO:0048316,seed development; GO:0080110,sporopollenin biosynthetic process	NAD dependent epimerase/dehydratase family
Cluster-4090.102408	10.53	12.57	10.59	3.88	5.36	4.96	12.23	12.67	8.86	3.04	4.56	3.92	12.79	10.95	10.19	7.06	6.87	7.65	--	--	--	--	--	--	--
Cluster-4090.102412	6.01	5.74	6.88	17.62	6.96	9.67	0.94	4.02	2.78	19.89	12.04	16.15	5.95	6.69	6.59	4.71	7.61	4.74	K01867 tryptophanyl-tRNA synthetase [EC:6.1.1.2] | (RefSeq) tryptophan--tRNA ligase, chloroplastic/mitochondrial (A)	PREDICTED: putative disease resistance RPP13-like protein 1 [Vitis vinifera]	RecName: Full=Putative disease resistance RPP13-like protein 1;	SubName: Full=Uncharacterized protein {ECO:0000313|EMBL:CCB58659.1};	Apoptotic ATPase	GO:0005886,plasma membrane; GO:0043531,ADP binding; GO:0005524,ATP binding; GO:0009626,plant-type hypersensitive response; GO:0007165,signal transduction	Rx N-terminal domain
Cluster-4090.102413	6.27	2.87	3.71	4.84	3.38	4.52	6.71	6.21	4.18	3.43	5.08	4.47	5.72	5.82	6.19	1.1	0	1.77	K00799 glutathione S-transferase [EC:2.5.1.18] | (RefSeq) glutathione S-transferase U7-like (A)	PREDICTED: glutathione S-transferase U7-like [Vitis vinifera]	RecName: Full=Glutathione S-transferase U7; Short=AtGSTU7; EC=2.5.1.18; AltName: Full=GST class-tau member 7; AltName: Full=Glutathione S-transferase 25;	SubName: Full=Uncharacterized protein {ECO:0000313|EMBL:CCB43526.1};	Glutathione S-transferase	GO:0005737,cytoplasm; GO:0005829,cytosol; GO:0004364,glutathione transferase activity; GO:0006749,glutathione metabolic process; GO:0009751,response to salicylic acid; GO:0009407,toxin catabolic process	Glutathione S-transferase, N-terminal domain
Cluster-4090.102416	21.63	5.33	5.61	1.76	3.35	2.21	11.75	8.84	4.54	1.12	1.69	3.28	9.4	6.35	12.01	4.76	4.88	17.14	--	--	--	--	--	--	--
Cluster-4090.102423	1.79	2.62	2.09	1.61	1.64	1.57	3.77	4.11	2.26	3.62	2.34	1.99	4.56	4.47	2.93	2.19	1.29	1.34	--	--	--	--	--	--	--
Cluster-4090.102428	0.3	0.27	0.11	2.4	1.39	2.82	0	0.21	0	2.2	1.78	1.36	0.84	1.88	0.46	20.87	13.6	4.74	K19861 benzyl alcohol O-benzoyltransferase [EC:2.3.1.196 2.3.1.232] | (RefSeq) methanol O-anthraniloyltransferase (A)	PREDICTED: methanol O-anthraniloyltransferase [Vitis vinifera]	RecName: Full=Methanol O-anthraniloyltransferase; EC=2.3.1.232; AltName: Full=Anthraniloyl-CoA:methanol acyltransferase; AltName: Full=Benzyl alcohol O-benzoyltransferase; EC=2.3.1.196;	SubName: Full=Uncharacterized protein {ECO:0000313|EMBL:CBI37440.3};	--	GO:0016747,transferase activity, transferring acyl groups other than amino-acyl groups	Transferase family
Cluster-4090.102429	29.92	53.63	28.53	163.4	135	162.68	22.21	29.63	21.4	181.87	177.97	155.64	15.85	36.37	22.7	128.06	89.94	56.74	K20628 expansin | (RefSeq) expansin-B18-like (A)	hypothetical protein VITISV_025068 [Vitis vinifera]	RecName: Full=Expansin-like A3; Short=At-EXPL3; Short=AtEXLA3; Short=AtEXPL3; AltName: Full=Ath-ExpBeta-2.3; Flags: Precursor;	SubName: Full=Uncharacterized protein {ECO:0000313|EMBL:CAN79420.1};	--	GO:0005829,cytosol; GO:0005576,extracellular region; GO:0016020,membrane; GO:0009505,plant-type cell wall; GO:0009506,plasmodesma	Pollen allergen
Cluster-4090.102435	3.85	2.13	2.32	1.09	0.43	1.12	2.67	2.86	2.4	0.71	1.29	1.14	2.82	3.38	2.03	0.63	1.74	0.95	K12593 M-phase phosphoprotein 6, animal type | (RefSeq) uncharacterized LOC100267367 (A)	PREDICTED: uncharacterized protein LOC100267367 isoform X1 [Vitis vinifera]	--	SubName: Full=Uncharacterized protein {ECO:0000313|EMBL:CBI16107.3};	--	GO:0000176,nuclear exosome (RNase complex); GO:0000460,maturation of 5.8S rRNA	--
Cluster-4090.102442	3.09	5.01	5.02	8.93	11.14	9.79	5.5	4.87	6.18	8.94	7.11	9.61	4.82	4.6	7.65	11.65	5.71	6.51	--	hypothetical protein VITISV_035912 [Vitis vinifera]	--	SubName: Full=Uncharacterized protein {ECO:0000313|EMBL:CAN62461.1};	--	--	--
Cluster-4090.102444	80.65	45.29	56.18	22.76	28.17	26.71	44.51	49.3	55.1	35.41	47.2	63.03	77.64	46.43	209.78	60.32	74.83	169.64	K13260 isoflavone/4'-methoxyisoflavone 2'-hydroxylase [EC:1.14.13.89 1.14.13.53] | (RefSeq) cytochrome P450 81E8 (A)	PREDICTED: isoflavone 2'-hydroxylase [Vitis vinifera]	RecName: Full=Cytochrome P450 81F1 {ECO:0000305}; EC=1.14.-.- {ECO:0000305};	SubName: Full=Uncharacterized protein {ECO:0000313|EMBL:CCB45344.1};	Cytochrome P450 CYP2 subfamily	GO:0005783,endoplasmic reticulum; GO:0016021,integral component of membrane; GO:0016020,membrane; GO:0020037,heme binding; GO:0005506,iron ion binding; GO:0004497,monooxygenase activity; GO:0016709,oxidoreductase activity, acting on paired donors, with incorporation or reduction of molecular oxygen, NAD(P)H as one donor, and incorporation of one atom of oxygen; GO:0098542,defense response to othe…	Cytochrome P450
Cluster-4090.10245	30.69	27.6	15.85	12.76	4.25	13.1	26.27	13.28	20.72	7.24	4.68	9.29	32.16	48.16	28.72	19.19	35.59	32.46	K20617 cytochrome P450 family 71 subfamily A | (Kazusa) Lj3g3v1475790.2; - (A)	cytochrome P450 CYP71AT7 [Vitis vinifera]	RecName: Full=Cytochrome P450 83B1; EC=1.14.14.45 {ECO:0000269|PubMed:12970475}; AltName: Full=Protein ALTERED TRYPTOPHAN REGULATION 4; AltName: Full=Protein RED ELONGATED 1; AltName: Full=Protein SUPERROOT 2;	SubName: Full=Cytochrome P450 CYP71AT7 {ECO:0000313|EMBL:AOE22892.1}; EC=1.14.14.1 {ECO:0000313|EMBL:AOE22892.1};	Cytochrome P450 CYP2 subfamily	GO:0005783,endoplasmic reticulum; GO:0016021,integral component of membrane; GO:0016020,membrane; GO:0005739,mitochondrion; GO:0005886,plasma membrane; GO:0020037,heme binding; GO:0005506,iron ion binding; GO:0016709,oxidoreductase activity, acting on paired donors, with incorporation or reduction of molecular oxygen, NAD(P)H as one donor, and incorporation of one atom of oxygen; GO:0048830,adven…	Cytochrome P450
Cluster-4090.102458	14.45	14.09	11.05	30.19	20.37	20.88	9.77	8.17	11.37	27.68	30.54	24.07	10.55	11.84	11.45	47.15	35.99	32.42	--	PREDICTED: scopoletin glucosyltransferase-like [Vitis vinifera]	--	SubName: Full=Uncharacterized protein {ECO:0000313|EMBL:CCB60318.1};	--	GO:0043231,intracellular membrane-bounded organelle; GO:0080043,quercetin 3-O-glucosyltransferase activity; GO:0080044,quercetin 7-O-glucosyltransferase activity; GO:0008152,metabolic process	--
Cluster-4090.102462	10.91	13.01	11.89	134.07	100.73	96.49	5.77	9.38	10.05	138.85	83.11	104.25	8.56	11.81	8.17	91.46	56.29	41.29	K09286 EREBP-like factor | (RefSeq) dehydration-responsive element-binding protein 3 (A)	PREDICTED: dehydration-responsive element-binding protein 3 [Vitis vinifera]	RecName: Full=Dehydration-responsive element-binding protein 3; AltName: Full=Protein TINY 2;	SubName: Full=Uncharacterized protein {ECO:0000313|EMBL:CCB51495.1};	--	GO:0005634,nucleus; GO:0003700,DNA-binding transcription factor activity; GO:0043565,sequence-specific DNA binding; GO:0009873,ethylene-activated signaling pathway; GO:0045893,positive regulation of transcription, DNA-templated; GO:0006351,transcription, DNA-templated	--
Cluster-4090.102463	0.99	1.38	0.47	12.26	7.43	8.62	2.27	1.18	0.99	16.41	8.15	8.74	0.83	1.27	0.33	10.03	7.06	5.05	--	--	--	--	--	--	--
Cluster-4090.102464	14.17	13.17	12.28	13.85	19.57	15.39	10.86	9.97	7.89	22.21	18.71	17.5	14.77	11.9	11.67	18.41	20.56	18.67	--	PREDICTED: kelch repeat-containing protein At3g27220 isoform X1 [Vitis vinifera]	RecName: Full=Kelch repeat-containing protein At3g27220;	SubName: Full=Uncharacterized protein {ECO:0000313|EMBL:CBI18458.3};	FOG: Kelch repeat	GO:0005737,cytoplasm; GO:0005768,endosome; GO:0005794,Golgi apparatus; GO:0016021,integral component of membrane; GO:0019005,SCF ubiquitin ligase complex; GO:0005802,trans-Golgi network; GO:0031625,ubiquitin protein ligase binding; GO:0009061,anaerobic respiration; GO:0043161,proteasome-mediated ubiquitin-dependent protein catabolic process; GO:0042787,NA; GO:0030162,regulation of proteolysis	Kelch motif
Cluster-4090.102466	3.63	3.16	3.13	1.13	0.84	0.47	3.38	3.57	4.29	0.72	0.9	0.36	3.26	3.57	2.68	0.18	1.55	1.87	K21374 7-deoxyloganetin glucosyltransferase [EC:2.4.1.324] | (RefSeq) UGT85A3; UDP-glucosyl transferase 85A3 (A)	PREDICTED: 7-deoxyloganetin glucosyltransferase [Vitis vinifera]	RecName: Full=UDP-glycosyltransferase 85A3; EC=2.4.1.-;	RecName: Full=Glycosyltransferase {ECO:0000256|RuleBase:RU362057}; EC=2.4.1.- {ECO:0000256|RuleBase:RU362057};	UDP-glucuronosyl and UDP-glucosyl transferase	GO:0043231,intracellular membrane-bounded organelle; GO:0015020,glucuronosyltransferase activity; GO:0080043,quercetin 3-O-glucosyltransferase activity; GO:0080044,quercetin 7-O-glucosyltransferase activity; GO:0008152,metabolic process	--
Cluster-4090.102468	42.75	27.81	31.74	15.25	23.5	18.6	40.39	31.19	49.09	23.87	14.15	23.26	49.89	44.1	44.34	36.63	64.77	58.74	K21374 7-deoxyloganetin glucosyltransferase [EC:2.4.1.324] | (RefSeq) UDP-glycosyltransferase 85A2-like (A)	PREDICTED: 7-deoxyloganetin glucosyltransferase [Vitis vinifera]	RecName: Full=7-deoxyloganetin glucosyltransferase; EC=2.4.1.324; AltName: Full=Genipin glucosyltransferase; AltName: Full=UDP-glucose glucosyltransferase 2; Short=GjUGT2; AltName: Full=UDP-glycosyltransferase 85A24;	RecName: Full=Glycosyltransferase {ECO:0000256|RuleBase:RU362057}; EC=2.4.1.- {ECO:0000256|RuleBase:RU362057};	UDP-glucuronosyl and UDP-glucosyl transferase	GO:0035251,UDP-glucosyltransferase activity; GO:0008152,metabolic process	--
Cluster-4090.102477	2.05	1.93	1.42	5.65	3.17	3.48	2.14	2.02	1.28	4.52	4.81	2.61	2.94	1.34	2.7	0.3	1.06	1.46	--	PREDICTED: uncharacterized protein LOC104882625 isoform X4 [Vitis vinifera]	--	SubName: Full=Uncharacterized protein {ECO:0000313|EMBL:ESR47666.1};	--	GO:0046872,metal ion binding	PHD-finger
Cluster-4090.102478	27.22	2.62	13.33	22.98	51.11	16.73	20.99	31.47	99.85	24.92	97.55	25.05	3.59	9.91	10.85	4.07	5.99	8.97	K13066 caffeic acid 3-O-methyltransferase [EC:2.1.1.68] | (RefSeq) caffeic acid 3-O-methyltransferase (A)	PREDICTED: anthranilate N-methyltransferase isoform X3 [Vitis vinifera]	RecName: Full=Caffeic acid 3-O-methyltransferase; Short=CAOMT; Short=COMT; EC=2.1.1.68; AltName: Full=S-adenosysl-L-methionine:caffeic acid 3-O-methyltransferase;	SubName: Full=Uncharacterized protein {ECO:0000313|EMBL:CCB61308.1};	Hydroxyindole-O-methyltransferase and related SAM-dependent methyltransferases	GO:0047763,caffeate O-methyltransferase activity; GO:0046983,protein dimerization activity; GO:0009809,lignin biosynthetic process	Dimerisation domain
Cluster-4090.102486	3.09	12.88	7.4	12.84	22.21	26.35	9.81	3.26	4.67	12.63	23.06	24.69	6.92	1.72	4.67	7.13	3.86	2.26	K05298 glyceraldehyde-3-phosphate dehydrogenase (NADP+) (phosphorylating) [EC:1.2.1.13] | (RefSeq) glyceraldehyde-3-phosphate dehydrogenase A, chloroplastic (A)	hypothetical protein CISIN_1g013492mg [Citrus sinensis]	RecName: Full=Glyceraldehyde-3-phosphate dehydrogenase A, chloroplastic; EC=1.2.1.13; AltName: Full=NADP-dependent glyceraldehydephosphate dehydrogenase subunit A; Flags: Precursor;	SubName: Full=Uncharacterized protein {ECO:0000313|EMBL:GAY61604.1};	Glyceraldehyde 3-phosphate dehydrogenase	GO:0009507,chloroplast; GO:0047100,glyceraldehyde-3-phosphate dehydrogenase (NADP+) (phosphorylating) activity; GO:0051287,NAD binding; GO:0050661,NADP binding; GO:0006006,glucose metabolic process; GO:0019253,reductive pentose-phosphate cycle; GO:0009416,response to light stimulus	Glyceraldehyde 3-phosphate dehydrogenase, C-terminal domain
Cluster-4090.102526	8.83	8.11	9.18	4.43	3.89	3.74	10.33	10.3	8.55	3.37	4.57	5.94	13.04	12.67	10.46	3.36	3.7	4.99	--	--	--	--	--	--	--
Cluster-4090.102528	8.65	9.78	11.44	0.46	3.8	2.36	10.08	12.61	5.62	8.75	5.17	2.11	9.86	8.53	10.65	8.78	15.2	10.7	K07195 exocyst complex component 7 | (RefSeq) exocyst complex component EXO70A1 (A)	PREDICTED: exocyst complex component EXO70A1 [Vitis vinifera]	RecName: Full=Exocyst complex component EXO70A1; Short=AtExo70a1; AltName: Full=Exocyst subunit Exo70 family protein A1;	SubName: Full=Uncharacterized protein {ECO:0000313|EMBL:CCB49568.1};	Exocyst component protein and related proteins	GO:0005618,cell wall; GO:0005856,cytoskeleton; GO:0005829,cytosol; GO:0000145,exocyst; GO:0005576,extracellular region; GO:0009524,phragmoplast; GO:0005886,plasma membrane; GO:0006887,exocytosis	--
Cluster-4090.102546	1.71	0.59	2.63	2.65	4.59	5.47	0	2.05	0.85	6.54	4.91	3.58	1.31	0.31	1.15	2.9	0.84	1.25	--	--	--	--	--	--	--
Cluster-4090.102552	7.82	4.5	5.19	3.2	2.66	2.5	3.46	6.19	5.33	3.59	2.77	3.08	7.63	5.12	6.01	4.74	5.43	3.38	--	PREDICTED: uncharacterized protein LOC100854404 [Vitis vinifera]	--	SubName: Full=Uncharacterized protein {ECO:0000313|EMBL:CBI34545.3};	--	--	--
Cluster-4090.102555	15.84	14	19.86	16.37	19.33	17.75	19.66	21.27	16.17	18.75	19.97	19.14	20.16	21.83	24.02	6.61	8.81	11.36	K14442 ATP-dependent RNA helicase DHX36 [EC:3.6.4.13] | (RefSeq) DExH-box ATP-dependent RNA helicase DExH3 (A)	unnamed protein product, partial [Vitis vinifera]	RecName: Full=DExH-box ATP-dependent RNA helicase DExH3 {ECO:0000305}; EC=3.6.4.13 {ECO:0000305};	SubName: Full=Uncharacterized protein {ECO:0000313|EMBL:CBI15516.3};	ATP-dependent RNA helicase A	GO:0005524,ATP binding; GO:0004386,helicase activity; GO:0003723,RNA binding	Helicase associated domain (HA2)
Cluster-4090.102568	1.85	1.51	1.72	0.72	0.45	0.13	2.94	1.42	1.31	0.46	0.71	0.17	3.64	2.57	1.37	0.3	0.81	0.83	--	--	--	--	--	--	--
Cluster-4090.102574	6.23	3.94	3.66	1.28	2.27	1.2	2.83	2.07	3.43	3.44	2.31	3.63	4.29	5.84	1.79	1.81	4.97	5.3	--	PREDICTED: uncharacterized protein LOC100253341 isoform X2 [Vitis vinifera]	--	SubName: Full=Uncharacterized protein {ECO:0000313|EMBL:CBI32647.3};	--	GO:0016021,integral component of membrane	--
Cluster-4090.102580	1.53	0	2.78	0.83	4.59	1.33	0.88	6.07	15.32	2.29	8.7	3.36	0	0.04	0.16	0	0.08	0.19	--	lipase b [Quercus suber]	--	--	--	--	--
Cluster-4090.102585	3.36	3.26	3.08	5.3	5.15	4.35	2.45	4.18	4.29	6.58	5.11	5.68	4.11	4.14	3.34	1.71	2.53	2.43	--	--	--	--	--	--	--
Cluster-4090.102586	0.77	0.37	0.92	2.7	2.65	1.8	0.31	0.74	2.02	8.27	9.03	3.09	0.29	0.6	0.15	3.68	3.22	2.74	K09775 uncharacterized protein | (RefSeq) uncharacterized protein LOC111283728 isoform X1 (A)	PREDICTED: uncharacterized protein LOC100245576 [Vitis vinifera]	--	SubName: Full=Uncharacterized protein {ECO:0000313|EMBL:CCB50893.1};	--	GO:0016021,integral component of membrane; GO:0008375,acetylglucosaminyltransferase activity	Core-2/I-Branching enzyme
Cluster-4090.102593	24.89	39.46	41.57	80.26	81.22	120.99	33.43	46.2	18.51	99.91	128.86	132.49	55.61	40.97	42.05	68.59	70.19	83.65	--	hypothetical protein VITISV_009732 [Vitis vinifera]	--	SubName: Full=Uncharacterized protein {ECO:0000313|EMBL:CAN62584.1};	--	--	--
Cluster-4090.102595	1.52	1.92	1.27	2.96	3.88	4.7	0.96	1.92	1.55	2.79	5.85	7.5	1.91	1.25	2.33	1.85	1.63	1.93	--	hypothetical protein VITISV_009732 [Vitis vinifera]	--	SubName: Full=Uncharacterized protein {ECO:0000313|EMBL:CAN62584.1};	--	--	--
Cluster-4090.102600	6	5.42	3.63	19.64	18.21	11.72	4.11	7.06	7.13	17.57	18.11	15.6	1.73	3.46	3.66	18.11	17.12	17.94	K13457 disease resistance protein RPM1 | (RefSeq) putative disease resistance protein At1g50180 (A)	unnamed protein product, partial [Vitis vinifera]	RecName: Full=Disease resistance protein RPM1; AltName: Full=Resistance to Pseudomonas syringae protein 3;	SubName: Full=Uncharacterized protein {ECO:0000313|EMBL:CBI36706.3};	Apoptotic ATPase	GO:0012505,endomembrane system; GO:0019897,extrinsic component of plasma membrane; GO:0005886,plasma membrane; GO:0043531,ADP binding; GO:0005524,ATP binding; GO:0000166,nucleotide binding; GO:0009626,plant-type hypersensitive response; GO:0007165,signal transduction	Leucine rich repeat
Cluster-4090.102608	6.98	7.92	6.45	2.82	3.89	3.54	8.13	5.88	5.2	3	3.36	2.53	7.05	7.69	6.77	4.09	5.06	7.21	K03283 heat shock 70kDa protein 1/2/6/8 | (RefSeq) heat shock 70 kDa protein-like (A)	PREDICTED: uncharacterized protein LOC109169412 [Ipomoea nil]	RecName: Full=Putative ribonuclease H protein At1g65750; EC=3.1.26.4;	SubName: Full=Uncharacterized protein {ECO:0000313|EMBL:ONI12398.1};	FOG: Reverse transcriptase	GO:0046872,metal ion binding; GO:0003676,nucleic acid binding; GO:0004523,RNA-DNA hybrid ribonuclease activity	zinc-binding in reverse transcriptase
Cluster-4090.102614	3.16	3.32	3.98	4.8	4.07	5.08	2.27	3.28	2.32	2.36	3.89	6.18	1.7	3.1	3.42	1.34	1.37	1.35	--	--	--	--	--	--	--
Cluster-4090.102617	8.93	12.75	9.48	4.2	6.03	6.87	13.45	12.42	7.64	4.33	5.61	7.31	8.18	13.09	7.89	1.65	2.53	2.96	--	unnamed protein product, partial [Vitis vinifera]	--	SubName: Full=Uncharacterized protein {ECO:0000313|EMBL:CCB62430.1};	--	GO:0070192,chromosome organization involved in meiotic cell cycle; GO:0048236,plant-type sporogenesis	--
Cluster-4090.102653	57.34	48.05	53.47	188	87.12	136.89	36.09	38.27	38	114.64	148.68	105.13	30.31	61.84	30.97	51.78	49.76	74.47	--	PREDICTED: putative protein TPRXL [Vitis vinifera]	--	SubName: Full=Uncharacterized protein {ECO:0000313|EMBL:CCB49927.1};	--	--	--
Cluster-4090.102654	2.93	2.58	3.04	3.58	3.66	3.24	1.89	3.76	2.23	4.99	4.83	4.8	2.18	2.83	1.21	2.04	2.95	2.77	K14411 RNA-binding protein Musashi | (RefSeq) heterogeneous nuclear ribonucleoprotein D-like (A)	PREDICTED: putative nuclear RNA export factor SDE5 [Vitis vinifera]	RecName: Full=Putative nuclear RNA export factor SDE5 {ECO:0000305}; AltName: Full=Protein SILENCING DEFECTIVE 5 {ECO:0000303|PubMed:17397509};	SubName: Full=Uncharacterized protein {ECO:0000313|EMBL:CCB57424.1};	Predicted MutS-related protein involved in mismatch repair	GO:0006952,defense response; GO:0010267,production of ta-siRNAs involved in RNA interference	--
Cluster-4090.102655	1.5	0.86	1.43	7.04	5.73	4.11	1.1	1.52	1.09	6.48	5.49	5.35	0.41	1.05	1.79	2.92	1.99	1.18	--	--	--	--	--	--	--
Cluster-4090.102665	0.18	0.1	0.04	5.47	10.55	12.86	0	0.09	0.09	0.11	0.32	0.85	3.53	1.62	7	0.15	0.18	0.35	K12153 phenylalanine N-monooxygenase [EC:1.14.14.40] | (RefSeq) phenylalanine N-monooxygenase (A)	PREDICTED: phenylalanine N-monooxygenase [Vitis vinifera]	RecName: Full=Isoleucine N-monooxygenase 2; EC=1.14.14.39 {ECO:0000269|PubMed:15122013}; AltName: Full=Cytochrome P450 79D4;	SubName: Full=Uncharacterized protein {ECO:0000313|EMBL:CCB49801.1};	Cytochrome P450 CYP2 subfamily	GO:0005783,endoplasmic reticulum; GO:0016021,integral component of membrane; GO:0031090,organelle membrane; GO:0020037,heme binding; GO:0005506,iron ion binding; GO:0004497,monooxygenase activity; GO:0016705,oxidoreductase activity, acting on paired donors, with incorporation or reduction of molecular oxygen; GO:0019756,cyanogenic glycoside biosynthetic process	Cytochrome P450
Cluster-4090.102687	192.04	234.32	186.42	67.12	56.09	86.03	143.79	43.8	69.35	72.34	137.83	158.68	154.44	110.89	52.24	148.26	160.41	81.13	--	--	--	--	--	--	--
Cluster-4090.102691	5.03	4.04	4.14	1.93	2.58	2.94	4.44	5.59	3.98	1.36	1.75	1.76	4.48	5.68	4.15	1.45	1.48	1.46	--	PREDICTED: probable ATP synthase 24 kDa subunit, mitochondrial [Vitis vinifera]	RecName: Full=Probable ATP synthase 24 kDa subunit, mitochondrial; Flags: Precursor;	SubName: Full=Uncharacterized protein {ECO:0000313|EnsemblPlants:GSMUA_Achr9P26890_001};	--	GO:0009507,chloroplast; GO:0016020,membrane; GO:0005753,mitochondrial proton-transporting ATP synthase complex; GO:0005739,mitochondrion; GO:0005730,nucleolus; GO:0045263,proton-transporting ATP synthase complex, coupling factor F(o); GO:0050897,cobalt ion binding; GO:0005507,copper ion binding; GO:0008270,zinc ion binding; GO:0009555,pollen development; GO:0015992,NA	--
Cluster-4090.102693	3.83	5.14	3.95	12.37	16.47	13.54	3.76	6.9	8.78	20.82	23.57	18.67	3.8	2.53	2.58	8.51	16.82	12.42	K13430 serine/threonine-protein kinase PBS1 [EC:2.7.11.1] | (RefSeq) serine/threonine-protein kinase PBS1 (A)	PREDICTED: G-type lectin S-receptor-like serine/threonine-protein kinase LECRK3 [Vitis vinifera]	RecName: Full=G-type lectin S-receptor-like serine/threonine-protein kinase LECRK4 {ECO:0000305}; Short=OsLecRK4 {ECO:0000303|PubMed:25485617}; EC=2.7.11.1 {ECO:0000305}; AltName: Full=OsRLCK136 {ECO:0000303|PubMed:19825577}; Flags: Precursor;	SubName: Full=Uncharacterized protein {ECO:0000313|EMBL:CCB60441.1};	--	GO:0016021,integral component of membrane; GO:0005886,plasma membrane; GO:0005524,ATP binding; GO:0030246,carbohydrate binding; GO:0004674,protein serine/threonine kinase activity; GO:0006468,protein phosphorylation	Protein kinase domain
Cluster-4090.102695	7.87	4.03	6.12	3.79	4.37	4.14	5.36	6.6	4.6	3.6	3.03	6.57	8.16	6.2	7.59	2.6	1.11	3.23	--	unnamed protein product, partial [Vitis vinifera]	--	SubName: Full=Uncharacterized protein {ECO:0000313|EMBL:CCB50397.1};	--	GO:0005524,ATP binding; GO:0042393,histone binding	--
Cluster-4090.102702	3.93	4.19	4.53	3.61	5.37	4.31	5.78	3.75	2.69	2.61	3.69	5.47	3.37	4.25	3.61	2.21	1.69	2.37	K13206 coiled-coil domain-containing protein 55 | (RefSeq) nuclear speckle splicing regulatory protein 1-like (A)	unnamed protein product, partial [Vitis vinifera]	--	SubName: Full=Uncharacterized protein {ECO:0000313|EMBL:CAN79937.1};	--	--	--
Cluster-4090.102712	0.7	2	4.21	0.49	0.73	1.06	4.52	1.91	1.21	1.7	1	0.96	3.83	2.43	3.3	1.26	3.06	2.19	K07399 cytochrome c biogenesis protein | (RefSeq) cytochrome c biogenesis protein CCS1, chloroplastic (A)	PREDICTED: cytochrome c biogenesis protein CCS1, chloroplastic [Vitis vinifera]	RecName: Full=Cytochrome c biogenesis protein CCS1, chloroplastic; AltName: Full=C-type cytochrome synthesis protein 1; Flags: Precursor;	SubName: Full=Uncharacterized protein {ECO:0000313|EMBL:CBI32546.3};	--	GO:0009535,chloroplast thylakoid membrane; GO:0016021,integral component of membrane; GO:0017004,cytochrome complex assembly	ResB-like family
Cluster-4090.102713	1.42	0.52	0.76	4.18	6.06	5.34	0.37	0.4	0.63	2.34	5.46	5.59	0.72	0.44	0.98	5.41	6.44	4.6	K00521 ferric-chelate reductase [EC:1.16.1.7] | (RefSeq) ferric reduction oxidase 7, chloroplastic-like (A)	PREDICTED: protein NTM1-like 9 isoform X3 [Vitis vinifera]	RecName: Full=Protein NTM1-like 9 {ECO:0000303|PubMed:17158162}; AltName: Full=Calmodulin-binding NAC protein {ECO:0000303|PubMed:17947243};	SubName: Full=Uncharacterized protein {ECO:0000313|EMBL:CCB61322.1};	--	GO:0005789,endoplasmic reticulum membrane; GO:0016021,integral component of membrane; GO:0005634,nucleus; GO:0005886,plasma membrane; GO:0005516,calmodulin binding; GO:0003700,DNA-binding transcription factor activity; GO:0044212,transcription regulatory region DNA binding; GO:0071470,cellular response to osmotic stress; GO:0045892,negative regulation of transcription, DNA-templated; GO:1900426,p…	--
Cluster-4090.102734	0	0	3.19	3.37	2.12	2.03	0	0	0	3.11	4.19	5.52	2.51	2.12	0	0.87	1.31	0.92	--	--	--	--	--	--	--
Cluster-4090.102739	15.63	17.07	16.94	79.85	82.62	64.55	20.87	20.56	21.95	65.96	78.35	84.53	15.25	21.13	16.51	42.18	38.54	32.04	--	PREDICTED: probable inactive poly [ADP-ribose]	--	SubName: Full=Uncharacterized protein {ECO:0000313|EMBL:CBI15032.3};	--	GO:0003950,NAD+ ADP-ribosyltransferase activity	--
Cluster-4090.102751	7.82	8.19	9.07	6.92	7.21	6.52	5.69	5.85	6.59	6.32	6.17	5.47	5.7	6.01	3.34	12.62	10.5	9.46	--	hypothetical protein VITISV_027779 [Vitis vinifera]	RecName: Full=NDR1/HIN1-like protein 1 {ECO:0000303|Ref.1};	SubName: Full=Uncharacterized protein {ECO:0000313|EMBL:CAN79940.1};	--	GO:0046658,anchored component of plasma membrane; GO:0016021,integral component of membrane; GO:0009506,plasmodesma; GO:0004871,NA; GO:0051607,defense response to virus	Late embryogenesis abundant protein
Cluster-4090.102752	2.26	1.22	2.31	8.75	2.4	6.71	2.27	2.28	2.24	5.96	8.33	6.37	0	1.45	2.16	2.24	3.38	2.49	K19613 leucine-rich repeat protein SHOC2 | (GenBank) disease resistance protein (NBS-LRR class) family protein (A)	PREDICTED: LOW QUALITY PROTEIN: TMV resistance protein N [Vitis vinifera]	RecName: Full=Disease resistance protein TAO1 {ECO:0000305}; AltName: Full=Protein TARGET OF AVRB OPERATION 1 {ECO:0000303|PubMed:18424557};	SubName: Full=TIR-NB-LRR type resistance protein RGA4 {ECO:0000313|EMBL:AGC24027.1};	--	GO:0043531,ADP binding; GO:0005524,ATP binding; GO:0042742,defense response to bacterium; GO:0009816,defense response to bacterium, incompatible interaction; GO:0007165,signal transduction	Leucine Rich repeats (2 copies)
Cluster-4090.102753	16.82	14.95	13.14	5.59	6.23	7.38	11.87	12.45	13.87	7.69	6.68	5.68	8.77	11.97	8.19	10.26	10.38	9.38	K03671 thioredoxin 1 | (RefSeq) thioredoxin F-type, chloroplastic-like (A)	PREDICTED: thioredoxin-like 1-2, chloroplastic [Vitis vinifera]	RecName: Full=Thioredoxin-like 1-1, chloroplastic; AltName: Full=Atypical cysteine/histidine-rich thioredoxin 4; Short=AtACHT4; AltName: Full=Lilium-type thioredoxin 1-1; Flags: Precursor;	SubName: Full=Uncharacterized protein {ECO:0000313|EMBL:CAN64194.1};	Thioredoxin	GO:0009507,chloroplast; GO:0031969,chloroplast membrane; GO:0009570,chloroplast stroma; GO:0016671,oxidoreductase activity, acting on a sulfur group of donors, disulfide as acceptor; GO:0045454,cell redox homeostasis	Thioredoxin
Cluster-4090.102754	15.05	29.4	18.57	3.25	3.2	2.58	2.89	9.2	15.13	12.4	2.88	7.87	23.14	21.59	5.68	17.26	22.43	17.03	K20628 expansin | (RefSeq) expansin-A8 (A)	PREDICTED: expansin-A6 [Gossypium raimondii]	RecName: Full=Expansin-A4; Short=AtEXPA4; AltName: Full=Alpha-expansin-4; Short=At-EXP4; Short=AtEx4; AltName: Full=Ath-ExpAlpha-1.6; Flags: Precursor;	SubName: Full=Uncharacterized protein {ECO:0000313|EMBL:KJB08889.1};	--	GO:0005829,cytosol; GO:0005576,extracellular region; GO:0016020,membrane; GO:0009505,plant-type cell wall; GO:0009506,plasmodesma; GO:0009664,plant-type cell wall organization; GO:0006949,syncytium formation	--
Cluster-4090.102755	4.1	12.86	7.93	3.79	3.69	2.17	4.05	3.46	4.35	3.8	6.16	3.37	13.42	7.91	3.64	5.51	10.88	7.43	K20628 expansin | (RefSeq) expansin-A8 (A)	PREDICTED: expansin-A4 [Vitis vinifera]	RecName: Full=Expansin-A4; Short=AtEXPA4; AltName: Full=Alpha-expansin-4; Short=At-EXP4; Short=AtEx4; AltName: Full=Ath-ExpAlpha-1.6; Flags: Precursor;	SubName: Full=Uncharacterized protein {ECO:0000313|EMBL:CCB43564.1};	--	GO:0005829,cytosol; GO:0005576,extracellular region; GO:0016020,membrane; GO:0009505,plant-type cell wall; GO:0009506,plasmodesma; GO:0009664,plant-type cell wall organization; GO:0006949,syncytium formation	Pollen allergen
Cluster-4090.10277	4.16	3.29	4.55	4.83	5.76	4.62	4.79	4.8	3.65	3.81	4.12	5.57	3.9	4.02	4.88	1.8	2.69	2.45	--	--	--	--	--	--	--
Cluster-4090.102789	1.51	1.64	2.54	6.07	5.81	8.39	6.15	1.26	1.99	3.68	4.17	3.22	6.71	3.4	1.35	1.09	3.89	2.7	K00133 aspartate-semialdehyde dehydrogenase [EC:1.2.1.11] | (RefSeq) aspartate-semialdehyde dehydrogenase (A)	PREDICTED: uncharacterized protein LOC100245641 [Vitis vinifera]	--	SubName: Full=Uncharacterized protein {ECO:0000313|EMBL:CCB50778.1};	Aspartate-semialdehyde dehydrogenase	GO:0005737,cytoplasm; GO:0004073,aspartate-semialdehyde dehydrogenase activity; GO:0003942,N-acetyl-gamma-glutamyl-phosphate reductase activity; GO:0051287,NAD binding; GO:0050661,NADP binding; GO:0046983,protein dimerization activity; GO:0009097,isoleucine biosynthetic process; GO:0009089,lysine biosynthetic process via diaminopimelate; GO:0009086,methionine biosynthetic process; GO:0009088,thre…	Semialdehyde dehydrogenase, NAD binding domain
Cluster-4090.10279	1	0.42	1.48	2.17	1.9	0	1	1.1	0.87	3.02	2.13	1.06	0.46	0	0.75	2.08	5.61	3.54	--	--	RecName: Full=Calcium-dependent protein kinase 18 {ECO:0000305}; Short=OsCDPK18 {ECO:0000305}; Short=OsCPK18 {ECO:0000303|PubMed:15695435}; EC=2.7.11.1 {ECO:0000269|PubMed:25035404}; AltName: Full=OsCDPK5 {ECO:0000303|PubMed:23456295};	--	--	GO:0005737,cytoplasm; GO:0005634,nucleus; GO:0005886,plasma membrane; GO:0005524,ATP binding; GO:0005509,calcium ion binding; GO:0010857,calcium-dependent protein kinase activity; GO:0009931,calcium-dependent protein serine/threonine kinase activity; GO:0005516,calmodulin binding; GO:0004683,calmodulin-dependent protein kinase activity; GO:0009738,abscisic acid-activated signaling pathway; GO:005…	--
Cluster-4090.102791	8.95	10.03	9.3	8.47	9.15	7.56	12.51	14.67	15.1	8.35	12.4	11.06	5.94	8.68	8.67	15.09	19.87	18.51	K00430 peroxidase [EC:1.11.1.7] | (RefSeq) peroxidase N1 (A)	PREDICTED: peroxidase N1 [Vitis vinifera]	RecName: Full=Peroxidase N1; EC=1.11.1.7; AltName: Full=Peroxidase B2; AltName: Full=Peroxidase B3; Flags: Precursor;	RecName: Full=Peroxidase {ECO:0000256|RuleBase:RU362060, ECO:0000256|SAAS:SAAS00709852}; EC=1.11.1.7 {ECO:0000256|RuleBase:RU362060, ECO:0000256|SAAS:SAAS00709852};	--	GO:0005576,extracellular region; GO:0020037,heme binding; GO:0046872,metal ion binding; GO:0004601,peroxidase activity; GO:0042744,hydrogen peroxide catabolic process; GO:0006979,response to oxidative stress	Peroxidase
Cluster-4090.102792	3.31	5.67	4.07	0.4	3.13	1.6	2.2	4.88	2.93	1.72	4.92	4.77	1.55	1.71	1.95	13.37	10.7	8.19	K00430 peroxidase [EC:1.11.1.7] | (RefSeq) cationic peroxidase 2 (A)	PREDICTED: cationic peroxidase 2 [Vitis vinifera]	RecName: Full=Peroxidase N1; EC=1.11.1.7; AltName: Full=Peroxidase B2; AltName: Full=Peroxidase B3; Flags: Precursor;	RecName: Full=Peroxidase {ECO:0000256|RuleBase:RU362060, ECO:0000256|SAAS:SAAS00709852}; EC=1.11.1.7 {ECO:0000256|RuleBase:RU362060, ECO:0000256|SAAS:SAAS00709852};	--	GO:0005576,extracellular region; GO:0020037,heme binding; GO:0046872,metal ion binding; GO:0004601,peroxidase activity; GO:0042744,hydrogen peroxide catabolic process; GO:0006979,response to oxidative stress	Peroxidase
Cluster-4090.102801	101.3	119.65	191.48	39.99	61.98	53.33	135.85	111.3	131.65	70.53	51.94	71.41	174.46	180.99	157.91	111.45	65.4	98.18	K15397 3-ketoacyl-CoA synthase [EC:2.3.1.199] | (RefSeq) 3-ketoacyl-CoA synthase 5-like isoform X3 (A)	PREDICTED: 3-ketoacyl-CoA synthase 5-like isoform X2 [Camelina sativa]	RecName: Full=3-ketoacyl-CoA synthase 5 {ECO:0000303|PubMed:18465198}; Short=KCS-5 {ECO:0000303|PubMed:18465198}; EC=2.3.1.199 {ECO:0000305}; AltName: Full=Eceriferum 60 {ECO:0000303|PubMed:11041893}; AltName: Full=Very long-chain fatty acid condensing enzyme 5 {ECO:0000303|PubMed:18465198}; Short=VLCFA condensing enzyme 5 {ECO:0000303|PubMed:18465198};	SubName: Full=Fatty acid condensing enzyme {ECO:0000313|EMBL:CAJ91145.1}; Flags: Fragment;	--	GO:0005783,endoplasmic reticulum; GO:0016021,integral component of membrane; GO:0016020,membrane; GO:0102336,3-oxo-arachidoyl-CoA synthase activity; GO:0102337,3-oxo-cerotoyl-CoA synthase activity; GO:0102338,3-oxo-lignoceronyl-CoA synthase activity; GO:0009922,fatty acid elongase activity; GO:0102756,very-long-chain 3-ketoacyl-CoA synthase activity; GO:0006633,fatty acid biosynthetic process; GO…	Chalcone and stilbene synthases, C-terminal domain
Cluster-4090.102819	3.97	5.17	4.66	6.32	6.53	6.44	5.69	3.71	3.59	3.22	3.85	6.75	5.17	3.77	4.1	1.45	1.9	2.07	K14486 auxin response factor | (RefSeq) auxin response factor 5 (A)	PREDICTED: auxin response factor 18 [Vitis vinifera]	RecName: Full=Auxin response factor 16;	RecName: Full=Auxin response factor {ECO:0000256|RuleBase:RU004561};	--	GO:0005634,nucleus; GO:0003677,DNA binding; GO:0003700,DNA-binding transcription factor activity; GO:0035198,miRNA binding; GO:0009734,auxin-activated signaling pathway; GO:0051301,cell division; GO:0007389,pattern specification process; GO:0009733,response to auxin; GO:0048829,root cap development; GO:0006351,transcription, DNA-templated	Auxin response factor
Cluster-4090.102836	20.51	15.14	15.98	17.27	11.22	16.37	11.87	15.28	19.06	14.82	18.78	15.85	8.99	13.34	11.97	27.47	28.1	31.01	K23452 UDP-glucosyltransferase 85A [EC:2.4.1.-] | (RefSeq) UDP-glycosyltransferase 85A2 (A)	PREDICTED: 7-deoxyloganetic acid glucosyltransferase isoform X2 [Vitis vinifera]	RecName: Full=7-deoxyloganetic acid glucosyltransferase; EC=2.4.1.323; AltName: Full=UDP-glucose glucosyltransferase 8; Short=CrUGT8; AltName: Full=UDP-glycosyltransferase 709C2;	RecName: Full=Glycosyltransferase {ECO:0000256|RuleBase:RU362057}; EC=2.4.1.- {ECO:0000256|RuleBase:RU362057};	UDP-glucuronosyl and UDP-glucosyl transferase	GO:0102970,7-deoxyloganetic acid glucosyltransferase activity; GO:0035251,UDP-glucosyltransferase activity; GO:1900994,(-)-secologanin biosynthetic process	UDP-glucoronosyl and UDP-glucosyl transferase
Cluster-4090.102838	24.97	30.04	19.34	36.56	24.68	19.77	24.54	13.42	28.34	17.68	30.21	22.11	14.33	20.06	12.95	41.47	41.63	39.5	K21374 7-deoxyloganetin glucosyltransferase [EC:2.4.1.324] | (RefSeq) UDP-glycosyltransferase 85A2 (A)	unnamed protein product, partial [Vitis vinifera]	RecName: Full=7-deoxyloganetic acid glucosyltransferase; EC=2.4.1.323; AltName: Full=UDP-glucose glucosyltransferase 8; Short=CrUGT8; AltName: Full=UDP-glycosyltransferase 709C2;	SubName: Full=Uncharacterized protein {ECO:0000313|EMBL:CCB56265.1};	UDP-glucuronosyl and UDP-glucosyl transferase	GO:0102970,7-deoxyloganetic acid glucosyltransferase activity; GO:0035251,UDP-glucosyltransferase activity; GO:1900994,(-)-secologanin biosynthetic process	--
Cluster-4090.102840	1.19	0.69	1.34	0	1.53	4.63	0	0	0.38	1.31	0.63	0.86	0.54	1.96	1.38	21.28	2.15	8.82	K14175 (3S,6E)-nerolidol synthase [EC:4.2.3.48] | (RefSeq) (3S,6E)-nerolidol synthase 1 (A)	PREDICTED: (3S,6E)-nerolidol synthase 1-like [Vitis vinifera]	RecName: Full=(3S,6E)-nerolidol synthase 1; Short=FaNES1; EC=4.2.3.48;	SubName: Full=Uncharacterized protein {ECO:0000313|EMBL:CAN83267.1};	--	GO:0005829,cytosol; GO:0000287,magnesium ion binding; GO:0010333,terpene synthase activity; GO:0016114,terpenoid biosynthetic process	Terpene synthase family, metal binding domain
Cluster-4090.102848	21.8	21.34	21.69	32.19	27.3	23.57	15.79	18.29	18.17	31.55	41.23	29.1	17.35	17.51	17.36	27.24	28.87	28.41	K19893 glucan endo-1,3-beta-glucosidase 5/6 [EC:3.2.1.39] | (RefSeq) glucan endo-1,3-beta-glucosidase 5-like (A)	PREDICTED: glucan endo-1,3-beta-glucosidase 8 [Vitis vinifera]	RecName: Full=Glucan endo-1,3-beta-glucosidase 8; EC=3.2.1.39; AltName: Full=(1->3)-beta-glucan endohydrolase 8; Short=(1->3)-beta-glucanase 8; AltName: Full=Beta-1,3-endoglucanase 8; Short=Beta-1,3-glucanase 8; Flags: Precursor;	SubName: Full=Uncharacterized protein {ECO:0000313|EMBL:CAN83571.1};	--	GO:0031225,anchored component of membrane; GO:0046658,anchored component of plasma membrane; GO:0048046,apoplast; GO:0005618,cell wall; GO:0005886,plasma membrane; GO:0009506,plasmodesma; GO:0042973,glucan endo-1,3-beta-D-glucosidase activity; GO:0004553,hydrolase activity, hydrolyzing O-glycosyl compounds; GO:0030247,polysaccharide binding; GO:0005975,carbohydrate metabolic process; GO:0006952,d…	Glycosyl hydrolases family 17
Cluster-4090.102850	564.05	411.53	562.69	413.55	470.85	390.24	806.12	445.22	496.86	276.85	309.48	477.67	674.49	620.22	690.07	37.65	47.51	124.01	K09840 9-cis-epoxycarotenoid dioxygenase [EC:1.13.11.51] | (RefSeq) CCD4a; probable carotenoid cleavage dioxygenase 4, chloroplastic (A)	carotenoid cleavage dioxygenase 4a [Vitis vinifera]	RecName: Full=Probable carotenoid cleavage dioxygenase 4, chloroplastic; Short=AtCCD4; EC=1.14.99.-; AltName: Full=AtNCED4; Flags: Precursor;	SubName: Full=Carotenoid cleavage dioxygenase 4a {ECO:0000313|EMBL:AGT63321.1};	Beta, beta-carotene 15,15'-dioxygenase and related enzymes	GO:0009507,chloroplast; GO:0010287,plastoglobule; GO:0046872,metal ion binding; GO:0016702,oxidoreductase activity, acting on single donors with incorporation of molecular oxygen, incorporation of two atoms of oxygen	Retinal pigment epithelial membrane protein
Cluster-4090.10286	5.84	7.23	5.84	19.23	21.72	19.15	4.38	7.15	6.7	34.15	25.93	26.97	7.59	9.09	5.45	11.67	12.95	15.11	K13420 LRR receptor-like serine/threonine-protein kinase FLS2 [EC:2.7.11.1] | (RefSeq) FLS2; LRR receptor-like serine/threonine-protein kinase FLS2 (A)	hypothetical protein VITISV_031289 [Vitis vinifera]	RecName: Full=LRR receptor-like serine/threonine-protein kinase FLS2; EC=2.7.11.1; AltName: Full=Protein FLAGELLIN-SENSING 2; AltName: Full=Protein FLAGELLIN-SENSITIVE 2; Flags: Precursor;	SubName: Full=Uncharacterized protein {ECO:0000313|EMBL:CAN78669.1};	--	GO:0005768,endosome; GO:0010008,endosome membrane; GO:0016021,integral component of membrane; GO:0016020,membrane; GO:0005886,plasma membrane; GO:0005524,ATP binding; GO:0004675,transmembrane receptor protein serine/threonine kinase activity; GO:0052544,defense response by callose deposition in cell wall; GO:0042742,defense response to bacterium; GO:0016045,detection of bacterium; GO:0006898,rece…	Leucine rich repeat
Cluster-4090.102870	3.06	2.78	1.91	7.43	3.84	4.52	2.18	2.7	3.46	6.07	7.82	3.96	1.96	1.77	1.99	2.79	2.95	3.45	--	PREDICTED: uncharacterized protein LOC104878641 [Vitis vinifera]	--	SubName: Full=Uncharacterized protein {ECO:0000313|EMBL:CCB45363.1};	--	--	Protein of unknown function (DUF740)
Cluster-4090.102871	4.13	3.24	3.36	33.31	25.18	41.24	5.2	4.3	5.29	45.06	43.56	31.28	5.14	5.58	4.36	14.59	7.39	4.22	K10523 speckle-type POZ protein | (RefSeq) putative BTB/POZ domain-containing protein At2g40440 (A)	PREDICTED: BTB/POZ and TAZ domain-containing protein 4 [Vitis vinifera]	RecName: Full=BTB/POZ and TAZ domain-containing protein 4; AltName: Full=BTB and TAZ domain protein 4;	SubName: Full=Uncharacterized protein {ECO:0000313|EMBL:CBI33698.3};	CREB binding protein/P300 and related TAZ Zn-finger proteins	GO:0005737,cytoplasm; GO:0005634,nucleus; GO:0019005,SCF ubiquitin ligase complex; GO:0005774,vacuolar membrane; GO:0005516,calmodulin binding; GO:0004402,histone acetyltransferase activity; GO:0003712,transcription coregulator activity; GO:0031625,ubiquitin protein ligase binding; GO:0008270,zinc ion binding; GO:0043161,proteasome-mediated ubiquitin-dependent protein catabolic process; GO:004278…	BTB/POZ domain
Cluster-4090.102883	0.41	0	0.72	0.25	0.51	0.24	0.39	2.43	3.7	0.32	1.37	0.43	0	0	0.07	0	0	0.03	--	protein vts1 [Quercus suber]	--	--	Predicted RNA-binding protein involved in translational regulation	--	SAM domain (Sterile alpha motif)
Cluster-4090.102884	0	7.13	7.88	3.2	1.78	0	6.81	3.71	0	3.64	2.05	4.08	7.1	8.76	5.97	0	4.26	5.59	--	PREDICTED: protein PHYTOCHROME KINASE SUBSTRATE 3 [Vitis vinifera]	RecName: Full=Protein PHYTOCHROME KINASE SUBSTRATE 3;	SubName: Full=Uncharacterized protein {ECO:0000313|EMBL:CAN60193.1};	--	GO:0009506,plasmodesma; GO:0009585,red, far-red light phototransduction	--
Cluster-4090.102888	4.11	3.06	1.7	2.12	2.34	1.76	3.39	0.59	1.17	1.37	4.12	2.74	2.2	3.91	6.59	6.61	3.8	6.41	--	PREDICTED: heavy metal-associated isoprenylated plant protein 35 [Vitis vinifera]	RecName: Full=Heavy metal-associated isoprenylated plant protein 23 {ECO:0000303|PubMed:21072340, ECO:0000303|PubMed:23368984}; Short=AtHIP23 {ECO:0000303|PubMed:21072340, ECO:0000303|PubMed:23368984}; Flags: Precursor;	SubName: Full=Uncharacterized protein {ECO:0000313|EMBL:CAN79553.1};	Copper chaperone	GO:0005737,cytoplasm; GO:0046914,transition metal ion binding; GO:0046916,cellular transition metal ion homeostasis; GO:0030001,metal ion transport	--
Cluster-4090.102894	13.79	18.51	12.55	43.31	34.79	21.38	13.73	18.64	29.99	50.14	52.25	31.02	16.89	16.34	12.51	36.67	24.79	24.09	K12486 stromal membrane-associated protein | (RefSeq) probable ADP-ribosylation factor GTPase-activating protein AGD5 (A)	probable ADP-ribosylation factor GTPase-activating protein AGD5 [Asparagus officinalis]	RecName: Full=Probable ADP-ribosylation factor GTPase-activating protein AGD5; Short=ARF GAP AGD5; AltName: Full=Protein ARF-GAP DOMAIN 5; Short=AtAGD5; AltName: Full=Protein ZIGA3;	SubName: Full=probable ADP-ribosylation factor GTPase-activating protein AGD5 isoform X1 {ECO:0000313|RefSeq:XP_004487666.1};	Predicted GTPase-activating protein	GO:0005829,cytosol; GO:0005768,endosome; GO:0005802,trans-Golgi network; GO:0005096,GTPase activator activity; GO:0046872,metal ion binding; GO:0090630,activation of GTPase activity; GO:0010227,floral organ abscission	Putative GTPase activating protein for Arf
Cluster-4090.102905	6.03	4.43	3.62	6.64	7.39	5.56	5.83	5.89	4.15	4.55	6.84	8.24	8.29	6.05	5.39	2.35	3.48	2.96	K03240 translation initiation factor eIF-2B subunit epsilon | (RefSeq) uncharacterized LOC100265440 (A)	PREDICTED: uncharacterized protein LOC104881577 [Vitis vinifera]	--	SubName: Full=Uncharacterized protein {ECO:0000313|EMBL:CAN66284.1};	FOG: Reverse transcriptase	--	Domain of unknown function (DUF4283)
Cluster-4090.102935	6.06	3.82	5.99	3.44	3.3	3.65	4.49	4.36	4.37	4.8	3.83	5.92	8.3	8.15	8.56	6.03	5.83	7.46	K03327 multidrug resistance protein, MATE family | (RefSeq) multidrug and toxin extrusion protein 1-like (A)	PREDICTED: protein DETOXIFICATION 48 [Vitis vinifera]	RecName: Full=Protein DETOXIFICATION 48 {ECO:0000303|PubMed:11739388}; Short=AtDTX48 {ECO:0000303|PubMed:11739388}; AltName: Full=Multidrug and toxic compound extrusion protein 48 {ECO:0000305}; Short=MATE protein 48 {ECO:0000305}; AltName: Full=Protein ABNORMAL SHOOT 4 {ECO:0000303|PubMed:26160579}; AltName: Full=Protein BUSH-AND-CHLOROTIC-DWARF 1 {ECO:0000303|PubMed:22150160}; Short=Protein BCD…	RecName: Full=Protein DETOXIFICATION {ECO:0000256|RuleBase:RU004914}; AltName: Full=Multidrug and toxic compound extrusion protein {ECO:0000256|RuleBase:RU004914};	Uncharacterized membrane protein, predicted efflux pump	GO:0005794,Golgi apparatus; GO:0000139,Golgi membrane; GO:0017119,Golgi transport complex; GO:0016021,integral component of membrane; GO:0005770,late endosome; GO:0031902,late endosome membrane; GO:0043226,organelle; GO:0015297,antiporter activity; GO:0015238,drug transmembrane transporter activity; GO:0005381,iron ion transmembrane transporter activity; GO:0006855,drug transmembrane transport; G…	MatE
Cluster-4090.102969	12.94	14.1	14.28	54.31	43.94	43.61	18.12	19.08	10.94	40.42	46.36	58.17	14.4	19.07	18.35	29.44	22.43	18.19	--	PREDICTED: probable inactive poly [ADP-ribose]	RecName: Full=Probable inactive poly [ADP-ribose] polymerase SRO2; AltName: Full=Protein SIMILAR TO RCD ONE 2;	SubName: Full=Uncharacterized protein {ECO:0000313|EMBL:CBI15032.3};	--	GO:0005634,nucleus; GO:0003950,NAD+ ADP-ribosyltransferase activity; GO:0007275,multicellular organism development	Poly(ADP-ribose) polymerase catalytic domain
Cluster-4090.102976	14.07	9.79	8.95	3.8	2.16	2.07	9	9.48	7.4	3.25	3.18	3.09	9.42	10.69	7.04	7.8	11.41	10.34	K19040 E3 ubiquitin-protein ligase ATL10/75/76/77/78 [EC:2.3.2.27] | (RefSeq) RING-H2 finger protein ATL74 (A)	PREDICTED: RING-H2 finger protein ATL74 [Vitis vinifera]	RecName: Full=RING-H2 finger protein ATL72; EC=2.3.2.27 {ECO:0000305}; AltName: Full=RING-type E3 ubiquitin transferase ATL72 {ECO:0000305};	SubName: Full=Uncharacterized protein {ECO:0000313|EMBL:CAN70348.1};	FOG: Predicted E3 ubiquitin ligase	GO:0016021,integral component of membrane; GO:0046872,metal ion binding; GO:0061630,ubiquitin protein ligase activity; GO:0043161,proteasome-mediated ubiquitin-dependent protein catabolic process	Ring finger domain
Cluster-4090.102985	2.4	0.19	1.21	2.33	4.06	1.06	1.49	2.86	2.28	2.72	5.85	2.93	0.4	0.43	2.35	0.2	1.05	0.76	K15429 tRNA (guanine37-N1)-methyltransferase [EC:2.1.1.228] | (RefSeq) tRNA (guanine(37)-N1)-methyltransferase 2-like (A)	hypothetical protein VITISV_028202 [Vitis vinifera]	RecName: Full=Probable LRR receptor-like serine/threonine-protein kinase At1g56130; EC=2.7.11.1; Flags: Precursor;	SubName: Full=Uncharacterized protein {ECO:0000313|EMBL:CAN73893.1};	--	GO:0016021,integral component of membrane; GO:0005886,plasma membrane; GO:0005524,ATP binding; GO:0004674,protein serine/threonine kinase activity	--
Cluster-4090.102987	10.86	10.79	14.18	2.02	2.3	2.28	5.61	17.11	2.83	3.41	10.1	5.17	6.85	9.41	13.16	12.12	6.3	3.61	K11855 ubiquitin carboxyl-terminal hydrolase 36/42 [EC:3.4.19.12] | (RefSeq) ubiquitin carboxyl-terminal hydrolase 23 (A)	unnamed protein product, partial [Vitis vinifera]	RecName: Full=Ubiquitin carboxyl-terminal hydrolase 23; EC=3.4.19.12; AltName: Full=Deubiquitinating enzyme 23; Short=AtUBP23; AltName: Full=Ubiquitin thioesterase 23; AltName: Full=Ubiquitin-specific-processing protease 23;	SubName: Full=Uncharacterized protein {ECO:0000313|EMBL:CCB46189.1};	Ubiquitin carboxyl-terminal hydrolase	GO:0036459,thiol-dependent ubiquitinyl hydrolase activity; GO:0016579,protein deubiquitination; GO:0006511,ubiquitin-dependent protein catabolic process	Ubiquitin carboxyl-terminal hydrolase
Cluster-4090.102988	1.5	2.02	1.05	3.86	1.84	2.31	1.68	2.13	1.1	2.24	3.19	1.76	1.1	1.69	2.02	0.57	0.89	0.99	--	RNA-binding 24 [Gossypium arboreum]	--	SubName: Full=RNA-binding 24 {ECO:0000313|EMBL:KHG27980.1};	--	GO:0003723,RNA binding	--
Cluster-4090.102992	4.75	0.09	4.79	2.98	11.18	1.36	2.63	20.53	37.45	5.21	18.46	9.31	0.09	0	0	0	0.33	0.16	K17742 sorbose reductase [EC:1.1.1.289] | (RefSeq) probable NADP-dependent mannitol dehydrogenase (A)	putative nadp-dependent mannitol dehydrogenase [Quercus suber]	RecName: Full=3-oxoacyl-[acyl-carrier-protein] reductase 3, chloroplastic; EC=1.1.1.100; AltName: Full=3-ketoacyl-acyl carrier protein reductase 3; Flags: Precursor;	SubName: Full=2,3-dihydro-2,3-dihydroxybenzoate dehydrogenase {ECO:0000313|EMBL:BAM82566.1};	Reductases with broad range of substrate specificities	GO:0009507,chloroplast; GO:0102131,3-oxo-glutaryl-[acp] methyl ester reductase activity; GO:0102132,3-oxo-pimeloyl-[acp] methyl ester reductase activity; GO:0004316,3-oxoacyl-[acyl-carrier-protein] reductase (NADPH) activity; GO:0051287,NAD binding; GO:0006633,fatty acid biosynthetic process	Enoyl-(Acyl carrier protein) reductase
Cluster-4090.1030	1.88	0.86	2.15	5.18	2.98	2.63	0.48	1.32	3.31	7.92	8.5	4.78	0.89	0.6	0.39	4.86	2.99	1.56	--	PREDICTED: uncharacterized protein LOC104881138 [Vitis vinifera]	--	SubName: Full=Uncharacterized protein {ECO:0000313|EMBL:CAN76522.1};	--	GO:0005622,intracellular; GO:0035556,intracellular signal transduction	--
Cluster-4090.103018	0.72	0.98	1.41	1.97	1.19	1.97	0.66	1.42	0.83	6.37	5.06	2.05	1.87	1.79	1.01	1.98	2.48	0.78	--	unnamed protein product, partial [Vitis vinifera]	RecName: Full=Ninja-family protein AFP2; AltName: Full=ABI five-binding protein 2; Short=ABI5-binding protein 2;	SubName: Full=Uncharacterized protein {ECO:0000313|EMBL:CCB51083.1};	--	GO:0005634,nucleus; GO:0009737,response to abscisic acid; GO:0009414,response to water deprivation; GO:0007165,signal transduction	--
Cluster-4090.103062	30.97	28.57	30.37	9.02	9.73	13.06	21.6	27.97	27.62	15	11.98	13.79	23.53	31.33	21.3	21.98	21.31	23.59	K01102 pyruvate dehydrogenase phosphatase [EC:3.1.3.43] | (RefSeq) probable protein phosphatase 2C 25 (A)	PREDICTED: probable protein phosphatase 2C 25 [Vitis vinifera]	RecName: Full=Probable protein phosphatase 2C 43; Short=OsPP2C43; EC=3.1.3.16;	SubName: Full=Uncharacterized protein {ECO:0000313|EMBL:CBI30015.3};	Protein phosphatase 2C/pyruvate dehydrogenase (lipoamide) phosphatase	GO:0046872,metal ion binding; GO:0004722,protein serine/threonine phosphatase activity	Protein phosphatase 2C
Cluster-4090.103081	24.07	22.12	15.38	9.94	9.6	12	31.04	19.65	19.77	8.99	10.49	13.52	22.09	24.08	21.53	16.59	19.92	19.14	K12126 phytochrome-interacting factor 3 | (RefSeq) transcription factor PIF3 (A)	hypothetical protein VITISV_023382 [Vitis vinifera]	RecName: Full=Transcription factor PIF3; AltName: Full=Basic helix-loop-helix protein 8; Short=AtbHLH8; Short=bHLH 8; AltName: Full=Phytochrome-associated protein 3; AltName: Full=Phytochrome-interacting factor 3; AltName: Full=Transcription factor EN 100; AltName: Full=bHLH transcription factor bHLH008;	SubName: Full=Uncharacterized protein {ECO:0000313|EMBL:CAN76246.1};	--	GO:0005634,nucleus; GO:0003677,DNA binding; GO:0003700,DNA-binding transcription factor activity; GO:0042802,identical protein binding; GO:0046983,protein dimerization activity; GO:0009704,de-etiolation; GO:0009740,gibberellic acid mediated signaling pathway; GO:0031539,positive regulation of anthocyanin metabolic process; GO:0010017,red or far-red light signaling pathway; GO:0009585,red, far-red…	--
Cluster-4090.10309	4.66	6.36	5.37	5.84	5.4	6.32	1.86	5.85	4.22	3.3	2.11	3.07	2.82	2.02	5.08	5.21	5.91	5.92	--	PREDICTED: uncharacterized protein LOC100253163 isoform X1 [Vitis vinifera]	--	SubName: Full=Uncharacterized protein {ECO:0000313|EMBL:CCB44040.1};	--	--	--
Cluster-4090.103096	2.41	5.86	4.1	4.19	2.13	1.98	3.22	7.54	3.21	2.66	1.92	6.57	6.54	7.66	5.42	2.11	3.63	6.64	K13457 disease resistance protein RPM1 | (RefSeq) disease resistance protein RPM1 (A)	PREDICTED: probable disease resistance protein RF45 [Vitis vinifera]	RecName: Full=Probable disease resistance protein At1g58390;	SubName: Full=Uncharacterized protein {ECO:0000313|EMBL:CCB49290.1};	Apoptotic ATPase	GO:0005886,plasma membrane; GO:0043531,ADP binding; GO:0005524,ATP binding; GO:0006952,defense response; GO:0007165,signal transduction	NB-ARC domain
Cluster-4090.10313	0.06	0	0.49	0.2	0.44	0.13	0.15	2.57	5.28	0.74	1.54	0.88	0	0	0.06	0	0	0.24	K00162 pyruvate dehydrogenase E1 component beta subunit [EC:1.2.4.1] | (RefSeq) pyruvate dehydrogenase E1 component subunit beta, mitochondrial-like (A)	pyruvate dehydrogenase e1 component subunit beta, mitochondrial [Quercus suber]	RecName: Full=Pyruvate dehydrogenase E1 component subunit beta-1, mitochondrial; Short=PDHE1-B; EC=1.2.4.1; AltName: Full=Protein MACCI-BOU; Flags: Precursor;	RecName: Full=Pyruvate dehydrogenase E1 component subunit beta {ECO:0000256|RuleBase:RU364074}; EC=1.2.4.1 {ECO:0000256|RuleBase:RU364074};	Pyruvate dehydrogenase E1, beta subunit	GO:0048046,apoplast; GO:0005759,mitochondrial matrix; GO:0005739,mitochondrion; GO:0005730,nucleolus; GO:0005774,vacuolar membrane; GO:0004739,pyruvate dehydrogenase (acetyl-transferring) activity; GO:0006086,acetyl-CoA biosynthetic process from pyruvate; GO:0042742,defense response to bacterium; GO:0006096,glycolytic process	Transketolase, pyrimidine binding domain
Cluster-4090.103144	1.24	1.91	1.19	4.36	2.56	2.99	1.72	1.51	1.08	2.11	2.29	3.64	1.42	2.19	1.43	0.93	0.96	1.43	--	transmembrane protein [Quercus suber]	--	SubName: Full=Uncharacterized protein {ECO:0000313|EMBL:CCB45266.1};	Predicted seven transmembrane receptor - rhodopsin family	GO:0016021,integral component of membrane; GO:0005215,transporter activity	Organic solute transporter Ostalpha
Cluster-4090.103149	2.29	3.86	2.7	2.5	2.42	3.91	3.9	3.17	3.62	2.38	2.64	3.99	3.4	4.14	3.39	0.72	1.43	2.5	--	--	--	--	--	--	--
Cluster-4090.103154	3.46	2.49	3.13	7.88	5.44	8	2.88	4.06	6.05	7	8.06	10.62	5.13	4.41	6.27	3.23	4.72	5.53	K06269 serine/threonine-protein phosphatase PP1 catalytic subunit [EC:3.1.3.16] | (RefSeq) serine/threonine-protein phosphatase PP1 (A)	PREDICTED: serine/threonine-protein phosphatase PP1 [Vitis vinifera]	RecName: Full=Serine/threonine-protein phosphatase PP1; EC=3.1.3.16;	RecName: Full=Serine/threonine-protein phosphatase {ECO:0000256|RuleBase:RU004273}; EC=3.1.3.16 {ECO:0000256|RuleBase:RU004273};	Serine/threonine specific protein phosphatase PP1, catalytic subunit	GO:0046872,metal ion binding; GO:0004721,phosphoprotein phosphatase activity	Calcineurin-like phosphoesterase
Cluster-4090.103180	1.68	0.03	1.45	0.56	2.41	0.56	0.45	4.75	10.98	1.53	4.67	1.33	0.02	0.03	0.07	0.03	0	0.19	K11593 eukaryotic translation initiation factor 2C | (RefSeq) protein argonaute-2-like (A)	protein argonaute 18 [Quercus suber]	RecName: Full=Protein argonaute 5;	SubName: Full=Protein argonaute-2 {ECO:0000313|EMBL:JAT41237.1}; Flags: Fragment;	Translation initiation factor 2C (eIF-2C) and related proteins	GO:0005829,cytosol; GO:0030529,NA; GO:0046872,metal ion binding; GO:0003723,RNA binding; GO:0009814,defense response, incompatible interaction; GO:0031047,gene silencing by RNA; GO:0006355,regulation of transcription, DNA-templated; GO:0006417,regulation of translation; GO:0009615,response to virus; GO:0006351,transcription, DNA-templated; GO:0060145,viral gene silencing in virus induced gene sil…	Piwi domain
Cluster-4090.103186	100.77	136.61	236.62	99.86	114.84	148.21	316.87	71.44	204.7	135.43	48.23	89.26	63.17	142.57	202.41	12.13	9.34	8.26	K08912 light-harvesting complex II chlorophyll a/b binding protein 1 | (RefSeq) hypothetical protein (A)	hypothetical protein GLYMA_16G162600, partial [Glycine max]	RecName: Full=Chlorophyll a-b binding protein of LHCII type 1; AltName: Full=Chlorophyll a-b binding protein of LHCII type I; Short=CAB; Short=LHCP; Flags: Fragment;	RecName: Full=Chlorophyll a-b binding protein, chloroplastic {ECO:0000256|RuleBase:RU363080}; Flags: Fragment;	--	GO:0009535,chloroplast thylakoid membrane; GO:0016021,integral component of membrane; GO:0009522,photosystem I; GO:0009523,photosystem II; GO:0016168,chlorophyll binding; GO:0046872,metal ion binding; GO:0009765,photosynthesis, light harvesting; GO:0018298,protein-chromophore linkage	Chlorophyll A-B binding protein
Cluster-4090.103189	4.4	5.58	4.41	2.25	1.59	1.39	4.12	3.02	2.37	2.21	2.16	2.48	4.77	5.78	5.09	1.25	2.1	1.95	--	unnamed protein product, partial [Vitis vinifera]	--	--	--	--	--
Cluster-4090.103190	9.79	13.76	10.07	5.06	4.13	3.44	11.4	12.98	6.89	4.2	3.53	2.92	9.94	16.41	12.59	4.45	6.26	8.78	--	unnamed protein product, partial [Vitis vinifera]	--	--	--	--	--
Cluster-4090.10320	8.81	8.63	9.96	7.26	7.62	8.89	8.86	8.89	7.64	7.98	8.45	10.01	6.95	11.07	9.25	3.93	4.71	4.48	K10268 F-box and leucine-rich repeat protein 2/20 | (RefSeq) F-box/LRR-repeat protein 3 (A)	PREDICTED: F-box/LRR-repeat protein 3 [Vitis vinifera]	RecName: Full=F-box/LRR-repeat protein 3;	SubName: Full=Uncharacterized protein {ECO:0000313|EMBL:CBI39535.3};	Leucine rich repeat proteins, some proteins contain F-box	--	Leucine Rich repeat
Cluster-4090.103205	4.65	4.46	4.56	5.04	7.36	5.57	4.44	4.76	3.17	4.86	5.1	7.22	3.6	3.75	3.28	2.48	2.47	3.04	--	--	--	--	--	--	--
Cluster-4090.103224	35.44	15.61	22.14	13.43	12.55	11.92	29.83	25.05	27.42	14.28	14.07	15.55	31.91	28.03	31.54	20.35	27.14	29.79	--	--	--	--	--	--	--
Cluster-4090.103225	11.14	11.56	10.18	72.47	40.61	50.47	6.72	11.72	7.29	48.36	42.31	38.45	4.88	7.27	4.81	12.77	16.05	12.66	K16055 trehalose 6-phosphate synthase/phosphatase [EC:2.4.1.15 3.1.3.12] | (RefSeq) probable alpha,alpha-trehalose-phosphate synthase [UDP-forming] 9 (A)	unnamed protein product, partial [Vitis vinifera]	RecName: Full=Probable alpha,alpha-trehalose-phosphate synthase [UDP-forming] 9; EC=2.4.1.15; AltName: Full=Trehalose-6-phosphate synthase 9; Short=AtTPS9;	SubName: Full=Uncharacterized protein {ECO:0000313|EMBL:CCB42998.1};	Trehalose-6-phosphate synthase component TPS1 and related subunits	GO:0005737,cytoplasm; GO:0016791,phosphatase activity; GO:0016757,transferase activity, transferring glycosyl groups; GO:0005992,trehalose biosynthetic process; GO:0070413,trehalose metabolism in response to stress	Trehalose-phosphatase
Cluster-4090.103233	5.06	3.83	5.25	12.94	11.27	11.88	1.13	2.15	1.27	10.59	10.2	15.09	1.13	2.17	1.42	8.23	13.69	14.82	K02866 large subunit ribosomal protein L10e | (RefSeq) 60S ribosomal protein L10-like (A)	hypothetical protein DCAR_014384 [Daucus carota subsp. sativus]	RecName: Full=60S ribosomal protein L10; AltName: Full=QM protein homolog;	SubName: Full=Uncharacterized protein {ECO:0000313|EMBL:KZM98254.1};	--	GO:0005840,ribosome; GO:0003735,structural constituent of ribosome; GO:0006412,translation	--
Cluster-4090.103246	1.94	0.34	2.02	3.32	4.54	2.59	0.82	0	0.71	5.71	4.88	4.63	1	0.37	0.4	1.21	3.68	2.77	--	hypothetical protein VITISV_014082 [Vitis vinifera]	--	SubName: Full=Uncharacterized protein {ECO:0000313|EMBL:CAN71406.1};	--	GO:0070652,HAUS complex; GO:0051225,spindle assembly	--
Cluster-4090.103269	15.5	8.43	7.35	4.41	6.14	7.18	14.31	16.2	11.69	5.3	3.61	5.41	10.55	12.41	11.56	2.26	1.57	3.94	K19613 leucine-rich repeat protein SHOC2 | (RefSeq) receptor-like protein 12 (A)	hypothetical protein VITISV_022039 [Vitis vinifera]	RecName: Full=Receptor like protein 6 {ECO:0000303|PubMed:18434605}; Short=AtRLP6 {ECO:0000303|PubMed:18434605}; Flags: Precursor;	SubName: Full=Uncharacterized protein {ECO:0000313|EMBL:CAN66864.1};	FOG: Leucine rich repeat	GO:0016021,integral component of membrane; GO:0016020,membrane	Leucine rich repeat
Cluster-4090.103270	1.59	0.95	0.48	3.75	4.43	3.75	0.36	0	1.61	2.43	4.88	3.37	0.19	1.42	0.95	0.87	0.46	1.31	K19613 leucine-rich repeat protein SHOC2 | (RefSeq) receptor-like protein 12 (A)	hypothetical protein VITISV_022039 [Vitis vinifera]	RecName: Full=Receptor like protein 7 {ECO:0000303|PubMed:18434605}; Short=AtRLP7 {ECO:0000303|PubMed:18434605}; Flags: Precursor;	SubName: Full=Uncharacterized protein {ECO:0000313|EMBL:CAN66864.1};	FOG: Leucine rich repeat	GO:0016021,integral component of membrane	Leucine Rich repeats (2 copies)
Cluster-4090.103271	1.25	0.37	0.34	3.24	3.62	1.99	0.92	0.88	1.57	2.76	7.01	2.3	0.45	1.11	0.99	1.48	0.98	2.12	K19613 leucine-rich repeat protein SHOC2 | (RefSeq) receptor-like protein 9DC1 (A)	PREDICTED: receptor-like protein 12 isoform X1 [Vitis vinifera]	RecName: Full=Receptor like protein 6 {ECO:0000303|PubMed:18434605}; Short=AtRLP6 {ECO:0000303|PubMed:18434605}; Flags: Precursor;	SubName: Full=Uncharacterized protein {ECO:0000313|EMBL:CAN66864.1};	FOG: Leucine rich repeat	GO:0016021,integral component of membrane; GO:0016020,membrane	Leucine rich repeat
Cluster-4090.103273	0.91	0.19	0.17	1.69	2.74	1.83	0.42	0.74	1.27	1.9	5.03	3.15	0.37	0.8	0.18	1.03	1.24	1.05	K13420 LRR receptor-like serine/threonine-protein kinase FLS2 [EC:2.7.11.1] | (RefSeq) LRR receptor-like serine/threonine-protein kinase FLS2 (A)	hypothetical protein VITISV_022039 [Vitis vinifera]	RecName: Full=Leucine-rich repeat receptor-like serine/threonine-protein kinase BAM1; EC=2.7.11.1; AltName: Full=Protein BARELY ANY MERISTEM 1; Flags: Precursor;	SubName: Full=Uncharacterized protein {ECO:0000313|EMBL:CAN66864.1};	FOG: Leucine rich repeat	GO:0016021,integral component of membrane; GO:0005886,plasma membrane; GO:0005524,ATP binding; GO:0043621,protein self-association; GO:0004674,protein serine/threonine kinase activity; GO:0033612,receptor serine/threonine kinase binding; GO:0030154,cell differentiation; GO:0048437,floral organ development; GO:0048229,gametophyte development; GO:0010075,regulation of meristem growth	Leucine rich repeat
Cluster-4090.103274	1.25	0.09	0	4.76	1.9	2.48	0	0.66	0.39	1.68	3.56	2.53	0.09	0.56	0	0.62	1.09	1.8	K19613 leucine-rich repeat protein SHOC2 | (RefSeq) receptor-like protein 9DC1 (A)	PREDICTED: receptor-like protein 12 isoform X1 [Vitis vinifera]	RecName: Full=Receptor like protein 6 {ECO:0000303|PubMed:18434605}; Short=AtRLP6 {ECO:0000303|PubMed:18434605}; Flags: Precursor;	SubName: Full=Uncharacterized protein {ECO:0000313|EMBL:CAN66864.1};	FOG: Leucine rich repeat	GO:0016021,integral component of membrane; GO:0016020,membrane	Leucine rich repeat
Cluster-4090.103282	0.46	0.5	0.64	2.76	2.31	0.94	0.15	0.82	1.09	2.64	4.96	1.79	0.17	0.29	0.22	0.43	1.06	0.61	K16226 disease resistance protein RPS4 | (RefSeq) disease resistance protein RPS4-like (A)	PREDICTED: LOW QUALITY PROTEIN: TMV resistance protein N [Vitis vinifera]	RecName: Full=Probable WRKY transcription factor 19; AltName: Full=WRKY DNA-binding protein 19;	SubName: Full=Uncharacterized protein {ECO:0000313|EMBL:CCB48746.1};	--	GO:0009941,chloroplast envelope; GO:0005634,nucleus; GO:0043531,ADP binding; GO:0005524,ATP binding; GO:0003700,DNA-binding transcription factor activity; GO:0004674,protein serine/threonine kinase activity; GO:0043565,sequence-specific DNA binding; GO:0006952,defense response; GO:0006351,transcription, DNA-templated	Leucine rich repeat
Cluster-4090.10329	4.67	3.52	2.56	26.75	15.15	19.9	1.19	1.81	2.61	29.6	27.93	17.55	0.42	1.13	0.7	22.75	15.32	12.02	K13418 somatic embryogenesis receptor kinase 1 [EC:2.7.10.1 2.7.11.1] | (RefSeq) hypothetical protein (A)	PREDICTED: non-functional pseudokinase ZED1-like [Vitis vinifera]	RecName: Full=Non-functional pseudokinase ZED1 {ECO:0000305}; AltName: Full=Protein HOPZ-ETI-DEFICIENT 1 {ECO:0000303|PubMed:24170858};	SubName: Full=Uncharacterized protein {ECO:0000313|EMBL:CCB44935.1};	Serine/threonine protein kinase	GO:0005886,plasma membrane; GO:0005524,ATP binding; GO:0004674,protein serine/threonine kinase activity; GO:0007166,cell surface receptor signaling pathway; GO:0050829,defense response to Gram-negative bacterium	Protein tyrosine kinase
Cluster-4090.103290	1.92	1.92	1.42	3.07	4	2.73	3.16	4.01	2.44	2.52	2.15	3.65	1.97	2.33	2.66	2.57	1.35	0.93	--	unnamed protein product, partial [Vitis vinifera]	--	SubName: Full=Uncharacterized protein {ECO:0000313|EMBL:CBI27672.3};	--	--	--
Cluster-4090.103294	37.61	30.39	37.43	55.22	35.34	63.47	30.22	49.17	56.93	108.27	96.48	57.55	22.1	38.75	30.76	86.92	67.42	50.47	K00521 ferric-chelate reductase [EC:1.16.1.7] | (RefSeq) ferric reduction oxidase 7, chloroplastic-like (A)	unnamed protein product, partial [Vitis vinifera]	RecName: Full=NAC domain-containing protein 2; Short=ANAC002;	SubName: Full=Uncharacterized protein {ECO:0000313|EMBL:CCB45474.1};	--	GO:0005634,nucleus; GO:0003677,DNA binding; GO:0003700,DNA-binding transcription factor activity; GO:0009788,negative regulation of abscisic acid-activated signaling pathway; GO:0009611,response to wounding; GO:0006351,transcription, DNA-templated	No apical meristem (NAM) protein
Cluster-4090.103295	1	0.66	0.96	4.32	4.91	3.55	1.03	1.6	1.43	1.72	2.93	5.2	0.85	0.93	1.45	0.42	0.56	0.61	--	--	--	--	--	--	--
Cluster-4090.103310	2.54	4.17	4.61	0.95	1.6	1.54	3.64	3.48	2.31	2.63	3.29	1.32	2.69	2.7	1.77	3.09	4.11	7.02	K23810 (E)-8-carboxylinalool synthase [EC:1.14.14.-] | (RefSeq) geraniol 8-hydroxylase (A)	PREDICTED: cytochrome P450 76AD1 isoform X2 [Vitis vinifera]	RecName: Full=Cytochrome P450 76C4; EC=1.14.-.-;	SubName: Full=Uncharacterized protein {ECO:0000313|EMBL:CCB61350.1};	Cytochrome P450 CYP2 subfamily	GO:0016021,integral component of membrane; GO:0016020,membrane; GO:0020037,heme binding; GO:0005506,iron ion binding; GO:0016709,oxidoreductase activity, acting on paired donors, with incorporation or reduction of molecular oxygen, NAD(P)H as one donor, and incorporation of one atom of oxygen; GO:0044550,secondary metabolite biosynthetic process	Cytochrome P450
Cluster-4090.103316	9.39	11.19	11.71	20.49	18.24	21.8	6.27	9.48	12.05	22.75	22.59	17.73	8.07	9.78	10.5	14.52	11.72	13.31	K14803 protein phosphatase PTC2/3 [EC:3.1.3.16] | (RefSeq) probable protein phosphatase 2C 49 (A)	PREDICTED: probable protein phosphatase 2C 49 [Vitis vinifera]	RecName: Full=Probable protein phosphatase 2C 2; Short=OsPP2C02; EC=3.1.3.16;	SubName: Full=Uncharacterized protein {ECO:0000313|EMBL:CCB50270.1};	Serine/threonine protein phosphatase	GO:0046872,metal ion binding; GO:0004722,protein serine/threonine phosphatase activity	Protein phosphatase 2C
Cluster-4090.103320	13.94	8.29	8.8	10.07	12.15	11.26	9.11	13.74	22.83	14.41	15.91	10.56	11.82	8.07	10.66	5.78	6.72	4.11	K00799 glutathione S-transferase [EC:2.5.1.18] | (RefSeq) probable glutathione S-transferase (A)	PREDICTED: probable glutathione S-transferase [Vitis vinifera]	RecName: Full=Probable glutathione S-transferase; EC=2.5.1.18; AltName: Full=G2-4; AltName: Full=Heat shock protein 26A;	SubName: Full=Uncharacterized protein {ECO:0000313|EMBL:CCB60208.1};	Glutathione S-transferase	GO:0005737,cytoplasm; GO:0004364,glutathione transferase activity; GO:0006749,glutathione metabolic process; GO:0009737,response to abscisic acid; GO:0009733,response to auxin; GO:0009735,response to cytokinin; GO:0009739,response to gibberellin; GO:0009408,response to heat; GO:0010038,response to metal ion; GO:0009407,toxin catabolic process	Glutathione S-transferase, N-terminal domain
Cluster-4090.103335	0.45	0.16	0.72	2.21	3.68	1.93	0.35	0.92	0.23	1.05	2.08	3.67	0.61	0.17	0.61	0.17	0.15	0	--	--	--	--	--	--	--
Cluster-4090.103346	2.39	1.49	4.1	10.38	7.77	7.31	1.65	0.99	3.35	6.65	7.13	7.64	2.87	1.59	1.44	10.89	5.19	1.85	--	hypothetical protein VITISV_014170 [Vitis vinifera]	--	SubName: Full=Uncharacterized protein {ECO:0000313|EMBL:CAN75947.1};	--	--	--
Cluster-4090.103355	3.13	3.27	3.98	9.88	11.1	7.06	3.6	3.23	1.05	6.32	5.5	15.02	4.89	4.25	3.18	11.04	6.51	3.15	K04728 serine-protein kinase ATM [EC:2.7.11.1] | (RefSeq) serine/threonine-protein kinase ATM-like (A)	hypothetical protein VITISV_042880 [Vitis vinifera]	--	SubName: Full=Uncharacterized protein {ECO:0000313|EMBL:CAN75589.1};	FOG: Reverse transcriptase	--	zinc-binding in reverse transcriptase
Cluster-4090.103359	3.18	3.42	2.05	5.93	6.2	3.74	2.12	3.68	2.44	4.45	4.46	5.2	1.76	2.49	2.39	2.9	3.13	3.66	K13457 disease resistance protein RPM1 | (RefSeq) disease resistance protein RPM1-like (A)	PREDICTED: disease resistance protein RPH8A [Vitis vinifera]	RecName: Full=Disease resistance protein RPH8A; AltName: Full=RPP8 homolog A;	SubName: Full=Uncharacterized protein {ECO:0000313|EMBL:CBI40359.3};	Apoptotic ATPase	GO:0043531,ADP binding; GO:0005524,ATP binding; GO:0009626,plant-type hypersensitive response	Leucine Rich repeats (2 copies)
Cluster-4090.103363	19.61	19.32	14.2	15.69	17.14	11.75	28.71	26.03	22.65	12.03	15.73	11.61	24.49	25.05	22.59	4.04	6.65	6.75	K19613 leucine-rich repeat protein SHOC2 | (RefSeq) receptor-like protein 9DC1 (A)	PREDICTED: receptor-like protein 12 [Vitis vinifera]	RecName: Full=Receptor like protein 42 {ECO:0000303|PubMed:18434605}; Short=AtRLP42 {ECO:0000303|PubMed:18434605}; AltName: Full=Protein RESPONSIVENESS TO BOTRYTIS POLYGALACTURONASES 1 {ECO:0000303|PubMed:24259685}; Flags: Precursor;	SubName: Full=Uncharacterized protein {ECO:0000313|EMBL:CAN66864.1};	FOG: Leucine rich repeat	GO:0016021,integral component of membrane; GO:0006952,defense response; GO:1900150,regulation of defense response to fungus; GO:1902288,regulation of defense response to oomycetes; GO:0002238,response to molecule of fungal origin	Leucine rich repeat
Cluster-4090.103366	19.6	25.13	22.54	11.92	15.72	17.1	26.21	26.27	20.95	14.5	12.47	10.99	22.94	17.54	19.95	4.34	4.39	6.85	K00889 1-phosphatidylinositol-4-phosphate 5-kinase [EC:2.7.1.68] | (RefSeq) phosphatidylinositol 4-phosphate 5-kinase 6-like (A)	PREDICTED: protein ACCELERATED CELL DEATH 6 [Vitis vinifera]	RecName: Full=Protein ACCELERATED CELL DEATH 6 {ECO:0000303|PubMed:10488236};	SubName: Full=Uncharacterized protein {ECO:0000313|EMBL:CCB47259.1};	FOG: Ankyrin repeat	GO:0030176,integral component of endoplasmic reticulum membrane; GO:0005887,integral component of plasma membrane; GO:0016020,membrane; GO:0008219,cell death; GO:0071446,cellular response to salicylic acid stimulus; GO:0009816,defense response to bacterium, incompatible interaction; GO:1900426,positive regulation of defense response to bacterium; GO:1902290,positive regulation of defense response…	Ankyrin repeats (many copies)
Cluster-4090.103367	14.42	20.82	15.78	11.75	12.07	9.71	11.34	14.69	15.42	11.46	12.24	12.99	12.14	12.47	11.9	4.8	6.17	6.44	K00889 1-phosphatidylinositol-4-phosphate 5-kinase [EC:2.7.1.68] | (RefSeq) phosphatidylinositol 4-phosphate 5-kinase 6-like (A)	unnamed protein product, partial [Vitis vinifera]	RecName: Full=Protein ACCELERATED CELL DEATH 6 {ECO:0000303|PubMed:10488236};	SubName: Full=Uncharacterized protein {ECO:0000313|EMBL:CBI28754.3};	FOG: Ankyrin repeat	GO:0030176,integral component of endoplasmic reticulum membrane; GO:0005887,integral component of plasma membrane; GO:0016020,membrane; GO:0008219,cell death; GO:0071446,cellular response to salicylic acid stimulus; GO:0009816,defense response to bacterium, incompatible interaction; GO:1900426,positive regulation of defense response to bacterium; GO:1902290,positive regulation of defense response…	Ankyrin repeats (3 copies)
Cluster-4090.103369	1.22	2.15	1.59	0.53	1.47	0.39	0.59	0.78	0.9	0.59	1.33	1.48	1.42	0.63	0.78	4.31	4.84	3.8	K06892 feruloyl-CoA ortho-hydroxylase [EC:1.14.11.-] | (RefSeq) feruloyl CoA ortho-hydroxylase 1-like (A)	hypothetical protein VITISV_011327 [Vitis vinifera]	RecName: Full=Feruloyl CoA ortho-hydroxylase 2; EC=1.14.11.-;	SubName: Full=Uncharacterized protein {ECO:0000313|EMBL:CCB47215.1};	Iron/ascorbate family oxidoreductases	GO:0051213,dioxygenase activity; GO:0046872,metal ion binding	2OG-Fe(II) oxygenase superfamily
Cluster-4090.103370	6.14	6.35	6.1	1.71	2.48	2.09	6.09	6.57	4.82	1.35	2.2	2.53	7.66	8.49	5.7	1.96	2.71	2.61	K03046 DNA-directed RNA polymerase subunit beta' [EC:2.7.7.6] | (RefSeq) rpoC2, CDC77_pgp074; RpoC2 (A)	hypothetical protein GLYMA_06G225900 [Glycine max]	RecName: Full=DNA-directed RNA polymerase subunit beta'' {ECO:0000255|HAMAP-Rule:MF_01324}; EC=2.7.7.6 {ECO:0000255|HAMAP-Rule:MF_01324}; AltName: Full=PEP {ECO:0000255|HAMAP-Rule:MF_01324}; AltName: Full=Plastid-encoded RNA polymerase subunit beta'' {ECO:0000255|HAMAP-Rule:MF_01324}; Short=RNA polymerase subunit beta'' {ECO:0000255|HAMAP-Rule:MF_01324};	SubName: Full=Uncharacterized protein {ECO:0000313|EMBL:KRH55036.1};	--	GO:0009507,chloroplast; GO:0003677,DNA binding; GO:0003899,DNA-directed 5'-3' RNA polymerase activity; GO:0006351,transcription, DNA-templated	--
Cluster-4090.103373	5.76	4.26	4.09	1.54	1.76	1.43	2.88	3.43	1.49	2.43	2.26	3.29	4.37	4.25	1.85	4.49	3.22	2.59	K05658 ATP-binding cassette, subfamily B (MDR/TAP), member 1 [EC:7.6.2.2] | (RefSeq) uncharacterized protein LOC111781709 (A)	PREDICTED: protein SRG1 [Vitis vinifera]	RecName: Full=Protein SRG1; Short=AtSRG1; AltName: Full=Protein SENESCENCE-RELATED GENE 1;	SubName: Full=Uncharacterized protein {ECO:0000313|EMBL:CCB43919.1};	Iron/ascorbate family oxidoreductases	GO:0046872,metal ion binding; GO:0016682,oxidoreductase activity, acting on diphenols and related substances as donors, oxygen as acceptor; GO:0010150,leaf senescence	2OG-Fe(II) oxygenase superfamily
Cluster-4090.103377	8.51	4.09	8.29	11.06	9.14	11.08	1.55	2.82	6.89	32.72	23.37	15.21	2.12	1.5	0.57	12.72	8.58	7.4	--	unnamed protein product, partial [Vitis vinifera]	--	SubName: Full=Uncharacterized protein {ECO:0000313|EMBL:CCB55157.1};	--	--	--
Cluster-4090.103381	21.43	12.57	13.16	21.14	22.73	14.94	16.12	21.96	27.84	14.36	21.88	17.34	11.91	14.15	20.82	4.67	7.63	8.94	K23810 (E)-8-carboxylinalool synthase [EC:1.14.14.-] | (RefSeq) GFH2; ripening-related P-450 enzyme-like (A)	cytochrome P450 CYP76F14 [Vitis vinifera]	RecName: Full=Geraniol 8-hydroxylase; EC=1.14.13.152; AltName: Full=Cytochrome P450 76B6; AltName: Full=Geraniol 10-hydroxylase; Short=CrG10H;	SubName: Full=Cytochrome P450 CYP76F14 {ECO:0000313|EMBL:AOE22894.1}; EC=1.14.14.1 {ECO:0000313|EMBL:AOE22894.1};	Cytochrome P450 CYP2 subfamily	GO:0005789,endoplasmic reticulum membrane; GO:0016021,integral component of membrane; GO:0102811,geraniol 10-hydroxylase activity; GO:0020037,heme binding; GO:0005506,iron ion binding; GO:0016709,oxidoreductase activity, acting on paired donors, with incorporation or reduction of molecular oxygen, NAD(P)H as one donor, and incorporation of one atom of oxygen; GO:0016099,monoterpenoid biosynthetic…	Cytochrome P450
Cluster-4090.103382	15.64	7.98	7.48	17.75	16.09	11.35	12.28	16.95	22.53	7.74	17.78	8.57	10.36	8.85	13.32	2.37	5.58	4.21	K23810 (E)-8-carboxylinalool synthase [EC:1.14.14.-] | (RefSeq) geraniol 8-hydroxylase (A)	cytochrome P450 CYP76F12 [Vitis vinifera]	RecName: Full=Geraniol 8-hydroxylase; EC=1.14.13.152; AltName: Full=Cytochrome P450 76B6; AltName: Full=Geraniol 10-hydroxylase; Short=CrG10H;	SubName: Full=Cytochrome P450 CYP76F12 {ECO:0000313|EMBL:AOE22893.1}; EC=1.14.14.1 {ECO:0000313|EMBL:AOE22893.1};	Cytochrome P450 CYP2 subfamily	GO:0005789,endoplasmic reticulum membrane; GO:0016021,integral component of membrane; GO:0102811,geraniol 10-hydroxylase activity; GO:0020037,heme binding; GO:0005506,iron ion binding; GO:0016709,oxidoreductase activity, acting on paired donors, with incorporation or reduction of molecular oxygen, NAD(P)H as one donor, and incorporation of one atom of oxygen; GO:0016099,monoterpenoid biosynthetic…	Cytochrome P450
Cluster-4090.103384	0.56	0	0.36	2.95	3.98	1.1	0.65	0.58	1.5	3.76	2.95	1.48	0.38	1.37	0	4.76	2.56	2.1	K15015 solute carrier family 32 (vesicular inhibitory amino acid transporter) | (RefSeq) vacuolar amino acid transporter 1 (A)	PREDICTED: vacuolar amino acid transporter 1 [Vitis vinifera]	--	SubName: Full=Uncharacterized protein {ECO:0000313|EMBL:CBI17148.3};	--	GO:0016021,integral component of membrane; GO:0015171,amino acid transmembrane transporter activity; GO:0003333,amino acid transmembrane transport	Transmembrane amino acid transporter protein
Cluster-4090.103387	20.75	15.56	11.89	32.12	27.96	21.37	12.73	19.14	35.04	40.11	45.33	15.82	13.53	22.56	12.58	56.02	35.68	29.26	K15015 solute carrier family 32 (vesicular inhibitory amino acid transporter) | (RefSeq) vacuolar amino acid transporter 1 (A)	PREDICTED: vacuolar amino acid transporter 1 [Vitis vinifera]	RecName: Full=Amino acid transporter AVT1I {ECO:0000305}; Short=AtAvt1I {ECO:0000303|PubMed:27925655};	SubName: Full=Uncharacterized protein {ECO:0000313|EMBL:CBI22205.3};	Amino acid transporters	GO:0016021,integral component of membrane; GO:0005774,vacuolar membrane; GO:0015171,amino acid transmembrane transporter activity; GO:0003333,amino acid transmembrane transport	Transmembrane amino acid transporter protein
Cluster-4090.103395	5.58	7.13	5.33	9.88	6.71	11.79	6.51	8.14	5.5	10.59	6.06	8.13	5.92	3.86	3.63	6.17	6.7	9.21	--	putative fungal elicitor protein CMPG1, partial [Phillyrea latifolia]	RecName: Full=U-box domain-containing protein 26; EC=2.3.2.27; AltName: Full=Plant U-box protein 26; AltName: Full=RING-type E3 ubiquitin transferase PUB26 {ECO:0000305};	SubName: Full=Putative fungal elicitor protein CMPG1 {ECO:0000313|EMBL:CAK18856.1}; Flags: Fragment;	--	GO:0004842,ubiquitin-protein transferase activity	--
Cluster-4090.103421	10.23	19.87	14.17	13.34	22.82	20.53	11.29	17.49	11.25	25.44	25.62	23.76	14.64	12.13	6.33	14.77	16.03	17.66	K09527 DnaJ homolog subfamily C member 7 | (RefSeq) uncharacterized protein LOC110105734 (A)	PREDICTED: uncharacterized protein LOC100264117 [Vitis vinifera]	--	SubName: Full=Uncharacterized protein {ECO:0000313|EMBL:CBI36934.3};	--	--	Tetratricopeptide repeat
Cluster-4090.103452	3.4	2.75	3.62	2.24	2.52	2.51	4.65	3.1	3.03	3.07	1.5	3.77	5.48	3.72	3.91	7.43	7.9	12.61	K00521 ferric-chelate reductase [EC:1.16.1.7] | (RefSeq) ferric reduction oxidase 7, chloroplastic (A)	hypothetical protein VITISV_035329 [Vitis vinifera]	RecName: Full=Ferric reduction oxidase 7, chloroplastic; Short=AtFRO7; EC=1.16.1.7; AltName: Full=Ferric-chelate reductase 7; Flags: Precursor;	SubName: Full=Uncharacterized protein {ECO:0000313|EMBL:CAN83907.1};	Ferric reductase, NADH/NADPH oxidase and related proteins	GO:0009507,chloroplast; GO:0031969,chloroplast membrane; GO:0016021,integral component of membrane; GO:0000293,ferric-chelate reductase activity; GO:0046872,metal ion binding; GO:0006811,ion transport; GO:0009767,photosynthetic electron transport chain	Ferric reductase like transmembrane component
Cluster-4090.103473	6.2	4.65	6.7	5.85	7.15	7.05	6.66	8.36	7.55	8.28	6.21	6.53	5.83	5.94	9.69	2.88	3.93	3.36	K14833 nucleolar complex protein 2 | (RefSeq) nucleolar complex protein 2 homolog (A)	PREDICTED: nucleolar complex protein 2 homolog isoform X2 [Vitis vinifera]	--	SubName: Full=nucleolar complex protein 2 homolog {ECO:0000313|RefSeq:XP_018828824.1};	--	--	--
Cluster-4090.103479	2.92	1.59	0.13	6.85	8.54	4.29	2.2	1.73	0	9.17	9.06	6.31	1.13	0.66	1.22	3.98	2.79	6.42	K16222 Dof zinc finger protein DOF5.5 | (RefSeq) cyclic dof factor 1-like (A)	PREDICTED: cyclic dof factor 2 [Vitis vinifera]	RecName: Full=Cyclic dof factor 2; AltName: Full=Dof zinc finger protein DOF5.2; Short=AtDOF5.2;	SubName: Full=Uncharacterized protein {ECO:0000313|EMBL:CCB56536.1};	--	GO:0005634,nucleus; GO:0003700,DNA-binding transcription factor activity; GO:0046872,metal ion binding; GO:0043565,sequence-specific DNA binding; GO:0009908,flower development; GO:0006355,regulation of transcription, DNA-templated; GO:0006351,transcription, DNA-templated	Dof domain, zinc finger
Cluster-4090.103486	0.51	0	0.29	0.35	0.94	0.22	0.15	1.56	4.46	0.65	1.88	0.8	0.04	0	0.13	0	0	0.12	K00814 alanine transaminase [EC:2.6.1.2] | (RefSeq) alanine aminotransferase 2-like (A)	putative alanine aminotransferase, mitochondrial [Quercus suber]	RecName: Full=Alanine aminotransferase 2; Short=ALAAT-2; EC=2.6.1.2; AltName: Full=Glutamate pyruvate transaminase 2; Short=GPT; AltName: Full=Glutamic--alanine transaminase 2; AltName: Full=Glutamic--pyruvic transaminase 2;	SubName: Full=Uncharacterized protein {ECO:0000313|EMBL:ETP13560.1};	Alanine aminotransferase	GO:0004021,L-alanine:2-oxoglutarate aminotransferase activity; GO:0030170,pyridoxal phosphate binding; GO:0009058,biosynthetic process; GO:0042853,L-alanine catabolic process	Aminotransferase class I and II
Cluster-4090.103488	35.02	27.32	24.15	13.44	6.95	7.05	17.3	22.29	25.92	6.89	10.16	9.22	22.34	40.22	22.49	13.02	16.07	17.93	K00924 kinase [EC:2.7.1.-] | (RefSeq) receptor-like protein kinase HSL1 (A)	unnamed protein product, partial [Vitis vinifera]	RecName: Full=Receptor protein-tyrosine kinase CEPR2 {ECO:0000303|PubMed:25324386}; EC=2.7.10.1 {ECO:0000255|PROSITE-ProRule:PRU10027}; AltName: Full=Protein C-TERMINALLY ENCODED PEPTIDE RECEPTOR 2 {ECO:0000303|PubMed:25324386}; Flags: Precursor;	SubName: Full=Uncharacterized protein {ECO:0000313|EMBL:CCB61670.1};	--	GO:0016021,integral component of membrane; GO:0005886,plasma membrane; GO:0005524,ATP binding; GO:0042277,peptide binding; GO:0017046,peptide hormone binding; GO:0001653,peptide receptor activity; GO:0004674,protein serine/threonine kinase activity; GO:0004714,transmembrane receptor protein tyrosine kinase activity; GO:1902025,nitrate import; GO:2000280,regulation of root development; GO:0048831,…	Leucine rich repeat
Cluster-4090.103499	1.87	1.52	1.49	3.17	2.85	1.2	1.44	2.68	2.91	2.95	4.61	2.77	0.89	1.09	1.69	1.4	1.26	1.44	K12386 cystinosin | (RefSeq) cystinosin homolog (A)	PREDICTED: cystinosin homolog isoform X2 [Vitis vinifera]	--	SubName: Full=Uncharacterized protein {ECO:0000313|EMBL:CCB44548.1};	--	GO:0016021,integral component of membrane; GO:0005774,vacuolar membrane; GO:0015184,L-cystine transmembrane transporter activity; GO:0015811,L-cystine transport	--
Cluster-4090.103506	1.14	1.29	1.11	1.16	1.52	0.5	0.41	1.15	0.6	3.81	1.55	1.56	0.54	0.76	0.82	3.67	3.28	2.1	K19042 E3 ubiquitin-protein ligase BOI and related proteins [EC:2.3.2.27] | (RefSeq) probable BOI-related E3 ubiquitin-protein ligase 2 (A)	PREDICTED: probable BOI-related E3 ubiquitin-protein ligase 2 isoform X1 [Vitis vinifera]	RecName: Full=Probable BOI-related E3 ubiquitin-protein ligase 2; EC=2.3.2.27 {ECO:0000250|UniProtKB:Q9FHE4}; AltName: Full=RING-type E3 ubiquitin transferase BRG2 {ECO:0000305};	SubName: Full=Uncharacterized protein {ECO:0000313|EMBL:CCB51797.1};	Predicted E3 ubiquitin ligase	GO:0046872,metal ion binding; GO:0016740,transferase activity; GO:0006952,defense response; GO:0043161,proteasome-mediated ubiquitin-dependent protein catabolic process; GO:0043067,regulation of programmed cell death	Zinc finger, C3HC4 type (RING finger)
Cluster-4090.103508	10.54	9.02	10.9	7.93	9.3	13.77	13.15	7.76	8.86	7.29	5.36	10.99	9.12	10.38	7.73	3.49	3.82	4.2	--	PREDICTED: probable plastid-lipid-associated protein 8, chloroplastic [Vitis vinifera]	RecName: Full=Probable plastid-lipid-associated protein 8, chloroplastic; AltName: Full=Fibrillin-6; Flags: Precursor;	SubName: Full=Uncharacterized protein {ECO:0000313|EMBL:CBI20782.3};	--	GO:0009507,chloroplast; GO:0009941,chloroplast envelope; GO:0009534,chloroplast thylakoid	PAP_fibrillin
Cluster-4090.103510	349.92	397.58	302.2	388.81	334.96	394.11	283.94	321.5	449.79	386.94	423.63	384.44	132.68	184.45	218.84	107.64	110	144.2	K19892 glucan endo-1,3-beta-glucosidase 4 [EC:3.2.1.39] | (RefSeq) glucan endo-1,3-beta-glucosidase 4-like isoform X1 (A)	beta-1,3-glucanase [Vitis riparia]	RecName: Full=Glucan endo-1,3-beta-glucosidase, basic isoform; EC=3.2.1.39; AltName: Full=(1->3)-beta-glucan endohydrolase; Short=(1->3)-beta-glucanase; AltName: Full=Beta-1,3-endoglucanase; AltName: Full=PpGns1; Flags: Precursor;	SubName: Full=Beta-1,3-glucanase {ECO:0000313|EMBL:ACD45060.1};	--	GO:0042973,glucan endo-1,3-beta-D-glucosidase activity; GO:0005975,carbohydrate metabolic process; GO:0006952,defense response; GO:0009607,response to biotic stimulus	Glycosyl hydrolases family 17
Cluster-4090.103524	2.1	0	0	1.33	3.73	1.38	3.95	2.59	0.13	0.01	0	0.01	0.13	0	4.69	0	1.92	1.68	K02259 cytochrome c oxidase assembly protein subunit 15 | (RefSeq) cytochrome c oxidase assembly protein COX15 (A)	PREDICTED: cytochrome c oxidase assembly protein COX15 [Vitis vinifera]	RecName: Full=Cytochrome c oxidase assembly protein COX15;	SubName: Full=Uncharacterized protein {ECO:0000313|EMBL:CBI39816.3};	Cytochrome oxidase assembly factor COX15	GO:0016021,integral component of membrane; GO:0005743,mitochondrial inner membrane; GO:0005739,mitochondrion; GO:0016627,oxidoreductase activity, acting on the CH-CH group of donors; GO:0006784,heme a biosynthetic process	Cytochrome oxidase assembly protein
Cluster-4090.103525	8.23	4.69	11.34	7.79	4.28	4.9	6.28	5.26	6.07	15.2	9.5	8.04	3.56	3.9	3.13	15.44	10.26	15	K09422 transcription factor MYB, plant | (RefSeq) protein ODORANT1 (A)	PREDICTED: protein ODORANT1 [Vitis vinifera]	RecName: Full=Transcription factor MYB102 {ECO:0000305}; AltName: Full=Myb-related protein 102 {ECO:0000305}; Short=AtMYB102 {ECO:0000303|PubMed:12857823}; AltName: Full=Myb-related protein M4 {ECO:0000305}; Short=AtM4 {ECO:0000303|PubMed:8980549};	SubName: Full=Uncharacterized protein {ECO:0000313|EMBL:CCB62756.1};	Transcription factor, Myb superfamily	GO:0005634,nucleus; GO:0003700,DNA-binding transcription factor activity; GO:0000981,DNA-binding transcription factor activity, RNA polymerase II-specific; GO:0043565,sequence-specific DNA binding; GO:0001135,RNA polymerase II transcription regulator recruiting activity; GO:0044212,transcription regulatory region DNA binding; GO:0030154,cell differentiation; GO:0006952,defense response; GO:000635…	--
Cluster-4090.103539	0	0	0	2.39	3.65	3.13	3.76	4.33	2.1	0	3.52	4.14	1.75	0	3.31	0.99	1.7	1.9	K13415 protein brassinosteroid insensitive 1 [EC:2.7.10.1 2.7.11.1] | (RefSeq) systemin receptor SR160-like (A)	PREDICTED: serine/threonine-protein kinase BRI1-like 2 [Vitis vinifera]	RecName: Full=Serine/threonine-protein kinase BRI1-like 2; EC=2.7.11.1; AltName: Full=BRASSINOSTEROID INSENSITIVE 1-like protein 2; AltName: Full=Protein VASCULAR HIGHWAY 1; Flags: Precursor;	SubName: Full=Uncharacterized protein {ECO:0000313|EMBL:CCB50751.1};	--	GO:0016021,integral component of membrane; GO:0005886,plasma membrane; GO:0005524,ATP binding; GO:0004675,transmembrane receptor protein serine/threonine kinase activity; GO:0009734,auxin-activated signaling pathway; GO:0009742,brassinosteroid mediated signaling pathway; GO:0010305,leaf vascular tissue pattern formation; GO:0010233,phloem transport; GO:0010051,xylem and phloem pattern formation	Leucine rich repeat
Cluster-4090.103540	45.17	45.35	38.53	15.01	24.85	26.18	36.98	32.61	29.81	14.39	12.39	14.06	57.31	59.56	45.83	24.97	30.25	35.35	K20617 cytochrome P450 family 71 subfamily A | (RefSeq) cytochrome P450 71A1-like (A)	PREDICTED: cytochrome P450 71A1 [Vitis vinifera]	RecName: Full=Cytochrome P450 71A1; EC=1.14.-.-; AltName: Full=ARP-2; AltName: Full=CYPLXXIA1;	SubName: Full=Uncharacterized protein {ECO:0000313|EMBL:CCB46010.1};	Cytochrome P450 CYP2 subfamily	GO:0005789,endoplasmic reticulum membrane; GO:0016021,integral component of membrane; GO:0031090,organelle membrane; GO:0020037,heme binding; GO:0005506,iron ion binding; GO:0004497,monooxygenase activity; GO:0016705,oxidoreductase activity, acting on paired donors, with incorporation or reduction of molecular oxygen; GO:0009835,fruit ripening	Cytochrome P450
Cluster-4090.103552	2.51	0	0	4.06	4.62	2.54	2.64	2.77	2.2	0	0	2.2	2.5	0	1.87	0.87	1.17	2.45	K08790 serine/threonine kinase 38 [EC:2.7.11.1] | (RefSeq) serine/threonine-protein kinase tricorner-like (A)	hypothetical protein VITISV_002979 [Vitis vinifera]	--	SubName: Full=Uncharacterized protein {ECO:0000313|EMBL:CAN80672.1};	--	GO:0005768,endosome; GO:0005802,trans-Golgi network	--
Cluster-4090.103561	0.95	1.98	1.13	3.91	7.61	4.06	1.63	2.42	1.89	5.75	7.88	7.88	0.71	1.04	0.96	9.62	4.62	3.41	K16578 CLIP-associating protein 1/2 | (RefSeq) CLIP-associated protein-like (A)	hypothetical protein VITISV_033221 [Vitis vinifera]	RecName: Full=Putative ribonuclease H protein At1g65750; EC=3.1.26.4;	SubName: Full=Uncharacterized protein {ECO:0000313|EMBL:CAN60818.1};	FOG: Reverse transcriptase	GO:0046872,metal ion binding; GO:0003676,nucleic acid binding; GO:0004523,RNA-DNA hybrid ribonuclease activity	--
Cluster-4090.103565	3.13	1.77	3.49	4.71	5.35	4.85	3.41	4.9	2.74	4.53	4.05	4.96	3.02	3.59	3.69	1.32	2.41	2.5	--	--	--	--	--	--	--
Cluster-4090.10357	5.4	3.59	3.75	10.15	11.36	8.18	3.95	2.01	2.95	24.73	15.8	9.31	0	1.08	0.25	18.58	32.88	21.22	K01772 protoporphyrin/coproporphyrin ferrochelatase [EC:4.99.1.1 4.99.1.9] | (RefSeq) ferrochelatase-1, chloroplastic (A)	ferrochelatase-1, chloroplastic [Amborella trichopoda]	RecName: Full=Ferrochelatase-1, chloroplastic; EC=4.99.1.1; AltName: Full=Ferrochelatase I; AltName: Full=Heme synthase 1; AltName: Full=Protoheme ferro-lyase 1; Flags: Precursor;	RecName: Full=Ferrochelatase {ECO:0000256|RuleBase:RU000607}; EC=4.99.1.1 {ECO:0000256|RuleBase:RU000607};	Protoheme ferro-lyase (ferrochelatase)	GO:0009507,chloroplast; GO:0005739,mitochondrion; GO:0004325,ferrochelatase activity; GO:0006783,heme biosynthetic process; GO:0006979,response to oxidative stress	Ferrochelatase
Cluster-4090.103572	1.63	1.96	1.63	5	8.54	6.41	0.93	2.51	0.71	3.2	5.81	8.51	1.69	2.08	1.71	0.31	0.34	0.52	K09338 homeobox-leucine zipper protein | (RefSeq) homeobox-leucine zipper protein HAT4 (A)	PREDICTED: homeobox-leucine zipper protein HAT4 [Vitis vinifera]	RecName: Full=Homeobox-leucine zipper protein HAT4; AltName: Full=HD-ZIP protein ATHB-2; AltName: Full=Homeodomain transcription factor ATHB-2; AltName: Full=Homeodomain-leucine zipper protein HAT4; Short=HD-ZIP protein 4;	SubName: Full=Uncharacterized protein {ECO:0000313|EMBL:CBI29502.3};	Transcription factor HEX, contains HOX and HALZ domains	GO:0005634,nucleus; GO:0003700,DNA-binding transcription factor activity; GO:0042803,protein homodimerization activity; GO:0043565,sequence-specific DNA binding; GO:0008283,cell proliferation; GO:0045892,negative regulation of transcription, DNA-templated; GO:0010017,red or far-red light signaling pathway; GO:0009585,red, far-red light phototransduction; GO:0009733,response to auxin; GO:0009735,r…	HD-ZIP protein N terminus
Cluster-4090.103576	2.61	3.42	2.64	1.75	1.14	1.15	2.97	2.53	1.52	2.87	1.02	0.6	2.09	3.48	0.81	5.2	4.58	5.61	K15121 solute carrier family 25, member 44 | (RefSeq) uncharacterized protein LOC112037286 (A)	PREDICTED: uncharacterized protein LOC109124120 [Vitis vinifera]	--	SubName: Full=Uncharacterized protein {ECO:0000313|EMBL:CBI26580.3};	FOG: Ankyrin repeat	GO:0016021,integral component of membrane; GO:0016020,membrane; GO:0007165,signal transduction	Domain of unknown function
Cluster-4090.103582	0.47	0	0.99	0.29	0.94	0.38	0.43	2.38	7.98	0.76	1.52	0.76	0	0	0	0	0.09	0.18	K07937 ADP-ribosylation factor 1 | (RefSeq) ADP-ribosylation factor (A)	adp-ribosylation factor [Quercus suber]	RecName: Full=ADP-ribosylation factor;	SubName: Full=Uncharacterized protein {ECO:0000313|EMBL:JAG97188.1};	GTP-binding ADP-ribosylation factor Arf1	GO:0005794,Golgi apparatus; GO:0005525,GTP binding; GO:0015031,protein transport; GO:0007264,small GTPase mediated signal transduction; GO:0016192,vesicle-mediated transport	ADP-ribosylation factor family
Cluster-4090.10360	8.23	4.55	4.81	3.55	3.22	2.77	2.89	6.56	7.1	4.24	2.89	7.11	11.04	8.34	6.48	8.01	7.38	4.39	K00850 6-phosphofructokinase 1 [EC:2.7.1.11] | (RefSeq) ATP-dependent 6-phosphofructokinase 5, chloroplastic-like (A)	PREDICTED: syncoilin [Vitis vinifera]	--	SubName: Full=Uncharacterized protein {ECO:0000313|EMBL:CBI17071.3};	--	--	Transcriptional activator
Cluster-4090.103605	4.83	5.61	4.61	1.67	1.08	2.71	6.17	6.07	1.88	0.31	0.62	1.23	2.97	6.82	5.97	0.61	1.31	1.81	K13217 pre-mRNA-processing factor 39 | (RefSeq) uncharacterized protein LOC114183870 isoform X1 (A)	hypothetical protein VITISV_008952 [Vitis vinifera]	--	SubName: Full=Uncharacterized protein {ECO:0000313|EMBL:CAN74104.1};	FOG: Transposon-encoded proteins with TYA, reverse transcriptase, integrase domains in various combinations	GO:0003676,nucleic acid binding	C2H2 zinc-finger
Cluster-4090.103606	5.19	2.26	0.41	1.79	2.63	0.44	0.99	3.59	4.34	0.5	0.99	0.5	7.8	4.31	6.11	0.49	1.28	2.51	--	--	--	--	--	--	--
Cluster-4090.103611	4.41	3.37	2.74	2.71	3.34	2.16	2.19	2.91	2.38	2.76	4.12	2.61	2.16	2.5	1.81	5.63	5.33	3.88	K10406 kinesin family member C2/C3 | (RefSeq) LOW QUALITY PROTEIN: disease resistance protein RPS6-like (A)	unnamed protein product, partial [Vitis vinifera]	RecName: Full=Probable disease resistance protein At5g66900;	SubName: Full=Uncharacterized protein {ECO:0000313|EMBL:CBI23299.3};	--	GO:0043531,ADP binding; GO:0005524,ATP binding; GO:0006952,defense response	Leucine Rich repeats (2 copies)
Cluster-4090.103613	13.49	10.86	10.99	3.37	3.64	3.88	12.07	17.25	12.38	4.06	4.6	3.07	11.62	15.61	12.57	11	12.69	13.64	K03043 DNA-directed RNA polymerase subunit beta [EC:2.7.7.6] | (RefSeq) LOW QUALITY PROTEIN: uncharacterized protein LOC112323823 (A)	RNA polymerase beta subunit (chloroplast) [Liquidambar formosana]	RecName: Full=DNA-directed RNA polymerase subunit beta {ECO:0000255|HAMAP-Rule:MF_01321}; EC=2.7.7.6 {ECO:0000255|HAMAP-Rule:MF_01321}; AltName: Full=PEP {ECO:0000255|HAMAP-Rule:MF_01321}; AltName: Full=Plastid-encoded RNA polymerase subunit beta {ECO:0000255|HAMAP-Rule:MF_01321}; Short=RNA polymerase subunit beta {ECO:0000255|HAMAP-Rule:MF_01321};	RecName: Full=DNA-directed RNA polymerase subunit beta {ECO:0000256|RuleBase:RU363031}; EC=2.7.7.6 {ECO:0000256|RuleBase:RU363031};	RNA polymerase II, second largest subunit	GO:0009507,chloroplast; GO:0003677,DNA binding; GO:0003899,DNA-directed 5'-3' RNA polymerase activity; GO:0032549,ribonucleoside binding; GO:0006351,transcription, DNA-templated	--
Cluster-4090.103639	1.43	2.19	2.26	8.74	6.3	5.84	1.71	1.33	0.99	5.09	3.42	5.08	0.72	0.91	1.06	0.99	2.98	2.94	--	putative serine threonine kinase [Sandersonia aurantiaca]	RecName: Full=CBL-interacting protein kinase 9; EC=2.7.11.1; AltName: Full=OsCIPK09;	SubName: Full=Putative serine threonine kinase {ECO:0000313|EMBL:AAL85889.1};	Serine/threonine protein kinase	GO:0005622,intracellular; GO:0005524,ATP binding; GO:0004674,protein serine/threonine kinase activity; GO:0035556,intracellular signal transduction; GO:0018105,peptidyl-serine phosphorylation; GO:0018107,peptidyl-threonine phosphorylation	NAF domain
Cluster-4090.103645	53.6	57.31	51.47	44.18	53.82	51.16	59.08	48.18	50.29	38.65	40.48	51.87	63.53	65.16	47.84	95.04	97.25	100.49	--	PREDICTED: ACT domain-containing protein ACR9 [Vitis vinifera]	RecName: Full=ACT domain-containing protein ACR9 {ECO:0000305}; AltName: Full=Protein ACT DOMAIN REPEATS 9 {ECO:0000303|PubMed:21861936};	SubName: Full=Uncharacterized protein {ECO:0000313|EMBL:CBI31701.3};	--	--	--
Cluster-4090.103654	2.6	2.93	3.14	2.26	2.48	2.91	2.84	2.6	1.84	1.53	2.27	2.78	3.69	3.71	2.77	1.2	0.96	1.27	--	--	--	--	--	--	--
Cluster-4090.103655	0.82	1.21	1.55	3.41	3.18	3.25	0.4	0	0	1.99	3.68	3.58	1.25	0.73	2.02	0	1.33	0	K20362 protein transport protein YIF1 | (RefSeq) protein YIF1B (A)	hypothetical protein CISIN_1g038636mg [Citrus sinensis]	RecName: Full=LRR receptor-like serine/threonine-protein kinase GSO1 {ECO:0000303|PubMed:18088309}; EC=2.7.11.1 {ECO:0000255|PROSITE-ProRule:PRU00159}; AltName: Full=Protein GASSHO 1 {ECO:0000303|PubMed:18088309}; AltName: Full=Protein SCHENGEN 3 {ECO:0000303|PubMed:25233277}; Flags: Precursor;	SubName: Full=Uncharacterized protein {ECO:0000313|EMBL:KDO46275.1};	FOG: Leucine rich repeat	GO:0048226,Casparian strip; GO:0016021,integral component of membrane; GO:0005886,plasma membrane; GO:0005524,ATP binding; GO:0004674,protein serine/threonine kinase activity; GO:0071555,cell wall organization; GO:0009793,embryo development ending in seed dormancy; GO:0035987,endodermal cell differentiation; GO:0045184,establishment of protein localization; GO:0090558,plant epidermis development;…	Leucine Rich repeats (2 copies)
Cluster-4090.103658	0	0	0	0.22	1.88	7.47	3.12	0	0	2.85	1.87	0.6	0	0.44	0	0	0	0	--	PREDICTED: protein YABBY 4 [Vitis vinifera]	RecName: Full=Protein YABBY 5; AltName: Full=OsYAB3; AltName: Full=OsYABBY5;	SubName: Full=Uncharacterized protein {ECO:0000313|EMBL:CBI31883.3};	--	GO:0005634,nucleus; GO:0046872,metal ion binding; GO:0030154,cell differentiation; GO:0007275,multicellular organism development	YABBY protein
Cluster-4090.103672	34.01	12.7	17.99	60.44	90.77	55.73	15.11	33.77	25.55	69.14	115.11	91.96	26.09	20.94	17.92	54.24	29.22	31.18	K01537 Ca2+-transporting ATPase [EC:3.6.3.8] | (RefSeq) putative calcium-transporting ATPase 13, plasma membrane-type (A)	PREDICTED: putative calcium-transporting ATPase 13, plasma membrane-type [Vitis vinifera]	--	SubName: Full=Uncharacterized protein {ECO:0000313|EMBL:CCB57438.1};	--	GO:0005887,integral component of plasma membrane; GO:0043231,intracellular membrane-bounded organelle; GO:0005388,calcium-transporting ATPase activity; GO:0000166,nucleotide binding	Cation transporting ATPase, C-terminus
Cluster-4090.103681	2.24	1.47	1.3	13.01	6.12	7.37	0.84	0.75	0.92	14.01	8.67	6.58	0.2	0.28	0.18	8.95	9.44	7.87	--	PREDICTED: E3 ubiquitin-protein ligase PUB23 [Vitis vinifera]	RecName: Full=E3 ubiquitin-protein ligase PUB22 {ECO:0000303|PubMed:11495788}; EC=2.3.2.27 {ECO:0000269|PubMed:18664614, ECO:0000269|PubMed:18771922, ECO:0000269|PubMed:23170036}; AltName: Full=Plant U-box protein 22 {ECO:0000303|PubMed:11495788}; AltName: Full=RING-type E3 ubiquitin transferase PUB22 {ECO:0000303|PubMed:11495788}; AltName: Full=U-box domain-containing protein 22 {ECO:0000303|Pub…	RecName: Full=RING-type E3 ubiquitin transferase {ECO:0000256|SAAS:SAAS00702733}; EC=2.3.2.27 {ECO:0000256|SAAS:SAAS00702733};	--	GO:0005829,cytosol; GO:0004842,ubiquitin-protein transferase activity; GO:0006952,defense response; GO:0051865,protein autoubiquitination; GO:0016567,protein ubiquitination; GO:0010200,response to chitin; GO:0009414,response to water deprivation	--
Cluster-4090.103693	1.68	2.33	1.28	0.69	0.69	0.62	2.56	1.05	2.44	0	1.36	0.78	1.96	3.29	2.03	3.94	5.33	5.99	K13415 protein brassinosteroid insensitive 1 [EC:2.7.10.1 2.7.11.1] | (RefSeq) protein BRASSINOSTEROID INSENSITIVE 1 (A)	PREDICTED: probable inactive receptor kinase At5g58300 isoform X2 [Vitis vinifera]	RecName: Full=Probable inactive receptor kinase At5g58300; Flags: Precursor;	SubName: Full=Uncharacterized protein {ECO:0000313|EMBL:CBI32886.3};	--	GO:0016021,integral component of membrane; GO:0005886,plasma membrane; GO:0005524,ATP binding; GO:0004672,protein kinase activity	Protein kinase domain
Cluster-4090.10370	10.21	13.52	12.2	6.55	4.2	5.3	12.41	12.83	9.3	4.67	2.49	5.59	13.64	20.66	16.83	2.41	4.97	7.04	K09286 EREBP-like factor | (RefSeq) ethylene-responsive transcription factor ERF060 (A)	PREDICTED: ethylene-responsive transcription factor ERF061 [Vitis vinifera]	RecName: Full=Ethylene-responsive transcription factor ERF061;	SubName: Full=Uncharacterized protein {ECO:0000313|EMBL:CBI34474.3};	--	GO:0005634,nucleus; GO:0003677,DNA binding; GO:0003700,DNA-binding transcription factor activity; GO:0009873,ethylene-activated signaling pathway; GO:0010200,response to chitin; GO:0006351,transcription, DNA-templated	AP2 domain
Cluster-4090.103704	3.83	3.4	2.87	4.73	4.94	3.67	2	2.85	1.58	3.26	2.66	4.12	3.34	3.78	4.33	0.96	2.85	1.49	--	PREDICTED: translin-associated protein X [Vitis vinifera]	--	SubName: Full=Uncharacterized protein {ECO:0000313|EMBL:CBI27401.3};	Translin-associated protein X	GO:0005634,nucleus; GO:0043565,sequence-specific DNA binding	Translin family
Cluster-4090.10371	6.46	5.62	5.58	1.52	2.1	2.68	9.54	8.79	7.27	3.57	2.67	1.26	14.89	7.95	10.43	4.38	2.94	1.22	K09286 EREBP-like factor | (RefSeq) ethylene-responsive transcription factor ERF060 (A)	PREDICTED: ethylene-responsive transcription factor ERF061 [Vitis vinifera]	RecName: Full=Ethylene-responsive transcription factor ERF061;	SubName: Full=Uncharacterized protein {ECO:0000313|EMBL:CBI34474.3};	--	GO:0005634,nucleus; GO:0003677,DNA binding; GO:0003700,DNA-binding transcription factor activity; GO:0009873,ethylene-activated signaling pathway; GO:0010200,response to chitin; GO:0006351,transcription, DNA-templated	AP2 domain
Cluster-4090.103714	3.01	2.17	2.7	2.92	8.5	4.74	4.11	3.27	1.13	1.53	1.52	7.37	3.03	3.12	2.67	2.34	1.47	1.44	--	--	--	--	--	--	--
Cluster-4090.103718	8.65	7.63	9.76	7.35	5.82	5.51	11.74	11.64	8.39	4.77	2.67	5.25	11.49	11.52	14.76	2.5	3.41	5.58	--	PREDICTED: uncharacterized protein LOC100253416 [Vitis vinifera]	--	SubName: Full=Uncharacterized protein {ECO:0000313|EMBL:CAN78011.1};	--	--	--
Cluster-4090.103722	0.31	0	2.25	0.32	4.4	0.79	1.26	7.66	18.65	1.82	8.84	4.7	0	0	0	0	0	0	--	--	--	--	--	--	--
Cluster-4090.103732	5.18	6.39	4.06	7.88	10.32	9.8	5.03	7.22	4.31	10.52	10.91	9.82	6.13	3.76	4.8	2.56	1.96	3.83	K23288 syndetin | (RefSeq) uncharacterized LOC105761952 (A)	hypothetical protein VITISV_027481 [Vitis vinifera]	RecName: Full=Retrovirus-related Pol polyprotein from transposon TNT 1-94; Includes: RecName: Full=Protease; EC=3.4.23.-; Includes: RecName: Full=Reverse transcriptase; EC=2.7.7.49; Includes: RecName: Full=Endonuclease;	SubName: Full=Uncharacterized protein {ECO:0000313|EMBL:CAN76639.1};	FOG: Transposon-encoded proteins with TYA, reverse transcriptase, integrase domains in various combinations	GO:0004190,aspartic-type endopeptidase activity; GO:0004519,endonuclease activity; GO:0003676,nucleic acid binding; GO:0003964,RNA-directed DNA polymerase activity; GO:0008270,zinc ion binding; GO:0015074,DNA integration	Reverse transcriptase (RNA-dependent DNA polymerase)
Cluster-4090.103746	83.03	73.33	57.5	29.98	64.59	37.88	103.66	76.54	96.44	48.28	61.22	62.03	68.73	77.3	69.64	9.8	15.38	25.52	--	PREDICTED: probable leucine-rich repeat receptor-like protein kinase At1g35710 [Vitis vinifera]	RecName: Full=MDIS1-interacting receptor like kinase 2 {ECO:0000303|PubMed:26863186}; Short=AtMIK2 {ECO:0000303|PubMed:26863186}; AltName: Full=Probable LRR receptor-like serine/threonine-protein kinase At4g08850; EC=2.7.11.1 {ECO:0000305}; Flags: Precursor;	SubName: Full=Uncharacterized protein {ECO:0000313|EMBL:CCB48649.1};	--	GO:0016021,integral component of membrane; GO:0016020,membrane; GO:0005886,plasma membrane; GO:0009506,plasmodesma; GO:0090406,pollen tube; GO:0005524,ATP binding; GO:0004674,protein serine/threonine kinase activity	Leucine rich repeat N-terminal domain
Cluster-4090.103747	1.42	0	1.82	0.6	2.26	0.63	0.67	6.29	13.71	1.83	4.62	1.95	0	0.12	0	0.06	0.05	0.25	K05692 actin beta/gamma 1 | (RefSeq) actin, gamma (A)	hypothetical protein SNOG_01139 [Parastagonospora nodorum SN15]	RecName: Full=Actin;	SubName: Full=Actin {ECO:0000313|EMBL:ADC45376.1};	Actin and related proteins	GO:0005737,cytoplasm; GO:0005856,cytoskeleton; GO:0005524,ATP binding	Actin
Cluster-4090.103779	1.84	1.57	0.96	4.32	2.01	1.51	1.92	1.7	1	7.16	3.65	3.85	1.01	2.4	2.03	4.33	4.07	1.6	--	--	--	--	--	--	--
Cluster-4090.10379	23.74	34.56	28.2	12.81	4.88	13.81	23.04	21.13	19.14	2.22	7.61	10.81	25.42	26.45	24.8	14.28	10.48	14.84	--	Concanavalin A-like lectin/glucanases superfamily [Corchorus capsularis]	RecName: Full=Citrate-binding protein; Flags: Precursor;	SubName: Full=Concanavalin A-like lectin/glucanases superfamily {ECO:0000313|EMBL:OMO55915.1};	--	GO:0005773,vacuole	--
Cluster-4090.103800	7.01	6.88	9.6	2.6	3.15	3.47	10.4	8.99	7.25	1.94	6.02	4.34	8.42	7.4	4.66	4.49	7.36	6.75	--	--	--	--	--	--	--
Cluster-4090.103823	5.15	0	3.35	3.21	3.52	1.7	2.38	7.73	28.98	4.78	19.94	5.96	0	0	0.59	0.59	0.51	0.59	K00660 chalcone synthase [EC:2.3.1.74] | (RefSeq) stilbene synthase 1 (A)	PREDICTED: stilbene synthase 3-like [Vitis vinifera]	RecName: Full=Stilbene synthase 4; EC=2.3.1.95; AltName: Full=Resveratrol synthase 4; AltName: Full=Trihydroxystilbene synthase 4; Short=StSy 4;	SubName: Full=Uncharacterized protein {ECO:0000313|EMBL:CCB56439.1};	--	GO:0005737,cytoplasm; GO:0050350,trihydroxystilbene synthase activity; GO:0009058,biosynthetic process; GO:0006952,defense response	Chalcone and stilbene synthases, N-terminal domain
Cluster-4090.103828	8.66	8.91	8.36	30.82	24.66	27.91	7.61	11.27	10.63	30.79	22.1	35.14	9.21	8.64	8.64	71	27.66	18.31	K15333 tRNA guanosine-2'-O-methyltransferase [EC:2.1.1.34] | (RefSeq) uncharacterized protein LOC104224633 (A)	PREDICTED: subtilisin-like protease SBT3.6 isoform X2 [Vitis vinifera]	RecName: Full=Subtilisin-like protease SBT3.2 {ECO:0000303|PubMed:16193095}; EC=3.4.21.- {ECO:0000255|PROSITE-ProRule:PRU10082}; AltName: Full=Subtilase subfamily 3 member 2 {ECO:0000303|PubMed:16193095}; Short=AtSBT3.2 {ECO:0000303|PubMed:16193095}; Flags: Precursor;	SubName: Full=Uncharacterized protein {ECO:0000313|EMBL:CBI38006.3};	--	GO:0005576,extracellular region; GO:0004252,serine-type endopeptidase activity	Fibronectin type-III domain
Cluster-4090.103831	5.24	2.01	1.48	10.23	3.68	5.94	0.64	5.04	1.85	5.04	7.97	4.01	2.42	1.29	1.42	2.72	2.3	1.6	--	PREDICTED: regulator of G-protein signaling 1 isoform X1 [Vitis vinifera]	RecName: Full=Regulator of G-protein signaling 1; Short=AtRGS1;	SubName: Full=Uncharacterized protein {ECO:0000313|EMBL:CBI27518.3};	--	GO:0010008,endosome membrane; GO:0016021,integral component of membrane; GO:0005634,nucleus; GO:0005886,plasma membrane; GO:0004930,G protein-coupled receptor activity; GO:0005096,GTPase activator activity; GO:0009968,negative regulation of signal transduction; GO:0043547,positive regulation of GTPase activity; GO:0042127,regulation of cell proliferation; GO:0009737,response to abscisic acid; GO:…	Regulator of G protein signaling domain
Cluster-4090.103840	16.45	14.48	23.45	19.4	24.39	22.43	28.84	21.36	20	22.72	19.35	23.12	24.84	26.79	27.14	12.19	12.04	11.98	K17710 pentatricopeptide repeat domain-containing protein 1 | (RefSeq) pentatricopeptide repeat-containing protein At2g18940, chloroplastic-like (A)	PREDICTED: pentatricopeptide repeat-containing protein At5g42310, mitochondrial [Vitis vinifera]	RecName: Full=Pentatricopeptide repeat-containing protein At5g42310, chloroplastic {ECO:0000305}; AltName: Full=Protein CRP1 homolog {ECO:0000303|PubMed:28261232}; Short=AtCRP1 {ECO:0000303|PubMed:28261232}; Flags: Precursor;	SubName: Full=Uncharacterized protein {ECO:0000313|EMBL:CBI40709.3};	FOG: PPR repeat	GO:0009507,chloroplast; GO:0042644,chloroplast nucleoid; GO:0009570,chloroplast stroma; GO:0009534,chloroplast thylakoid; GO:0042651,thylakoid membrane; GO:0004519,endonuclease activity; GO:0003723,RNA binding; GO:0003727,single-stranded RNA binding; GO:0010239,chloroplast mRNA processing; GO:0009658,chloroplast organization; GO:0006417,regulation of translation; GO:0009451,RNA modification	PPR repeat family
Cluster-4090.103852	3.2	1.35	4.58	12.36	10.29	8.39	4.55	8.99	6.94	10.42	12.57	10.67	6.28	5.58	3.42	3.83	3.28	7.75	K13206 coiled-coil domain-containing protein 55 | (RefSeq) nuclear speckle splicing regulatory protein 1-like (A)	PREDICTED: nuclear speckle splicing regulatory protein 1 [Vitis vinifera]	--	SubName: Full=Uncharacterized protein {ECO:0000313|EMBL:CAN79937.1};	Uncharacterized conserved protein	--	Coiled-coil domain-containing protein 55 (DUF2040)
Cluster-4090.103856	5.66	6.7	5.7	9.04	14.45	14.6	4.65	5.8	5.14	14.56	13.55	14.02	3.48	3.4	1.86	15.6	13.48	10.83	--	unnamed protein product, partial [Vitis vinifera]	RecName: Full=Probable receptor-like protein kinase At5g59700; EC=2.7.11.-; Flags: Precursor;	SubName: Full=Uncharacterized protein {ECO:0000313|EMBL:CCB49752.1};	Serine/threonine protein kinase	GO:0016021,integral component of membrane; GO:0005886,plasma membrane; GO:0009506,plasmodesma; GO:0005524,ATP binding; GO:0004674,protein serine/threonine kinase activity	--
Cluster-4090.103868	13.62	9.71	14.22	20.32	16.13	20.69	10.94	10.85	11.56	26.67	23.73	24.28	13.04	17.16	10.3	16.69	11.64	7.23	K14156 choline/ethanolamine kinase [EC:2.7.1.32 2.7.1.82] | (RefSeq) probable choline kinase 1 (A)	PREDICTED: probable choline kinase 1 [Vitis vinifera]	RecName: Full=Probable choline kinase 2; EC=2.7.1.32;	SubName: Full=Uncharacterized protein {ECO:0000313|EMBL:CBI22774.3};	Choline kinase	GO:0005524,ATP binding; GO:0004103,choline kinase activity	Choline/ethanolamine kinase
Cluster-4090.103877	3.08	1.88	3.52	2.19	4.09	5.11	5.02	1.29	2.38	2.93	2.56	3.04	2.02	0.46	0	6.95	7.3	6.34	K13415 protein brassinosteroid insensitive 1 [EC:2.7.10.1 2.7.11.1] | (RefSeq) uncharacterized protein LOC103413440 isoform X1 (A)	resistance to powdery mildew8.2-like protein c [Vitis pseudoreticulata]	RecName: Full=Probable disease resistance protein At5g66900;	SubName: Full=Resistance to powdery mildew8.2-like protein c {ECO:0000313|EMBL:AOV18868.1};	--	GO:0043531,ADP binding; GO:0005524,ATP binding; GO:0006952,defense response	NB-ARC domain
Cluster-4090.103878	15.43	12.07	6.33	20.71	23.54	16.1	9.19	7.87	7.14	31.63	20.49	22.84	2.77	6.99	3.1	68.58	64.66	58.44	K13415 protein brassinosteroid insensitive 1 [EC:2.7.10.1 2.7.11.1] | (RefSeq) uncharacterized protein LOC103413440 isoform X1 (A)	resistance to powdery mildew8.2-like protein c [Vitis pseudoreticulata]	RecName: Full=Probable disease resistance protein At5g66910;	SubName: Full=Resistance to powdery mildew8.2-like protein c {ECO:0000313|EMBL:AOV18868.1};	--	GO:0043531,ADP binding; GO:0005524,ATP binding; GO:0006952,defense response	Arabidopsis broad-spectrum mildew resistance protein RPW8
Cluster-4090.103880	1.71	3.14	3.07	7.98	8.83	8.65	2.71	3.95	2.15	15.4	21.95	9.37	2.8	2.84	1.95	7.99	3.98	3.09	--	--	--	--	--	--	--
Cluster-4090.103884	4.4	3.31	3.16	2.62	2.44	0.94	7.06	7.83	5.84	2.38	3.24	1.7	3.23	3.37	4.44	1.74	4.89	5.32	--	--	RecName: Full=Peroxidase 52; Short=Atperox P52; EC=1.11.1.7; AltName: Full=ATP49; Flags: Precursor;	--	--	GO:0048046,apoplast; GO:0005618,cell wall; GO:0005829,cytosol; GO:0005794,Golgi apparatus; GO:0020037,heme binding; GO:0046872,metal ion binding; GO:0004601,peroxidase activity; GO:0042744,hydrogen peroxide catabolic process; GO:0009809,lignin biosynthetic process; GO:1901430,positive regulation of syringal lignin biosynthetic process; GO:0006979,response to oxidative stress; GO:0010089,xylem dev…	--
Cluster-4090.103891	1.42	0	2.82	0.53	1.42	0.92	0.82	6.39	17.27	1.18	5.97	2	0	0	0	0	0.1	0.29	--	--	--	--	--	--	--
Cluster-4090.103895	21.44	22.63	23.02	28.71	33.17	30.59	19.26	22.81	20.31	38.41	34.78	33.63	23.63	17.46	18.79	49.1	36.81	41.8	K19613 leucine-rich repeat protein SHOC2 | (RefSeq) putative disease resistance RPP13-like protein 1 (A)	PREDICTED: disease resistance protein RGA2 isoform X2 [Vitis vinifera]	RecName: Full=Putative disease resistance protein At3g14460;	SubName: Full=Uncharacterized protein {ECO:0000313|EMBL:CCB62191.1};	Apoptotic ATPase	GO:0005886,plasma membrane; GO:0043531,ADP binding; GO:0005524,ATP binding; GO:0006952,defense response; GO:0007165,signal transduction	Leucine rich repeat
Cluster-4090.103896	7.26	9.39	7.83	7.51	5.07	6.13	7.25	7.96	8.89	7.93	6.14	5.25	6.71	7.6	6.81	19.71	20.43	12.39	--	PREDICTED: uncharacterized protein LOC100242029 [Vitis vinifera]	--	SubName: Full=Uncharacterized protein {ECO:0000313|EMBL:CCB61286.1};	FOG: Reverse transcriptase	--	Methyltransferase domain
Cluster-4090.103900	2.03	2.84	2.1	0	0.66	0.77	1.67	1	1.73	1.97	0.76	2.04	0.79	3.72	1.66	3.17	1.77	1.18	K12878 THO complex subunit 1 | (RefSeq) THO complex subunit 1 (A)	PREDICTED: THO complex subunit 1 isoform X1 [Vitis vinifera]	RecName: Full=THO complex subunit 1; Short=AtTHO1; AltName: Full=HPR1 homolog; Short=AtHPR1;	SubName: Full=Uncharacterized protein {ECO:0000313|EMBL:CCB58627.1};	Nuclear matrix protein	GO:0005634,nucleus; GO:0000347,THO complex; GO:0003723,RNA binding; GO:0050832,defense response to fungus; GO:0009873,ethylene-activated signaling pathway; GO:0031047,gene silencing by RNA; GO:0006406,mRNA export from nucleus; GO:0006397,mRNA processing; GO:0010267,production of ta-siRNAs involved in RNA interference; GO:0008380,RNA splicing	THO complex subunit 1 transcription elongation factor
Cluster-4090.103916	8.83	6.86	8.16	5.51	2.75	4.29	10.63	9.93	6.71	3.53	5.79	5.97	11.66	8.59	8.79	11.33	8.84	12.19	--	--	--	--	--	--	--
Cluster-4090.103930	6.33	7.89	7.01	2.81	2.63	3.48	6.89	7.17	5.21	2.97	3.31	2.99	7.83	8.64	6.98	4.92	6.4	10.23	K12309 beta-galactosidase [EC:3.2.1.23] | (RefSeq) LOW QUALITY PROTEIN: beta-galactosidase 2 (A)	Beta-galactosidase 11 [Morus notabilis]	RecName: Full=Beta-galactosidase 11; Short=Lactase 11; EC=3.2.1.23; Flags: Precursor;	RecName: Full=Beta-galactosidase {ECO:0000256|RuleBase:RU000675}; EC=3.2.1.23 {ECO:0000256|RuleBase:RU000675};	Beta-galactosidase	GO:0048046,apoplast; GO:0005618,cell wall; GO:0005773,vacuole; GO:0004565,beta-galactosidase activity; GO:0030246,carbohydrate binding; GO:0005975,carbohydrate metabolic process	--
Cluster-4090.10394	2.87	0	2.58	0	0	3.11	1.58	1.92	1.09	0	0	1.35	4.15	2.79	10.2	2.14	0	0	K20619 cytochrome P450 family 78 subfamily A | (RefSeq) cytochrome P450 78A5 (A)	PREDICTED: cytochrome P450 78A5 [Vitis vinifera]	RecName: Full=Cytochrome P450 78A5; EC=1.14.-.-; AltName: Full=Protein KLUH;	SubName: Full=Uncharacterized protein {ECO:0000313|EMBL:CCB51085.1};	Cytochrome P450 CYP2 subfamily	GO:0005783,endoplasmic reticulum; GO:0016021,integral component of membrane; GO:0016020,membrane; GO:0020037,heme binding; GO:0005506,iron ion binding; GO:0016709,oxidoreductase activity, acting on paired donors, with incorporation or reduction of molecular oxygen, NAD(P)H as one donor, and incorporation of one atom of oxygen; GO:0048437,floral organ development; GO:0035265,organ growth; GO:00082…	Cytochrome P450
Cluster-4090.103960	3.43	2.23	3.48	8.59	5.64	6.66	2.91	2.44	7.3	11.61	14.09	6.68	2.22	1.47	2.14	14.29	11.52	9.45	--	PREDICTED: senescence-associated carboxylesterase 101 [Vitis vinifera]	RecName: Full=Senescence-associated carboxylesterase 101; EC=3.1.1.1; Flags: Precursor;	SubName: Full=Uncharacterized protein {ECO:0000313|EMBL:CCB58544.1};	--	GO:0005737,cytoplasm; GO:0016021,integral component of membrane; GO:0005634,nucleus; GO:0052689,carboxylic ester hydrolase activity; GO:0007568,aging; GO:0006952,defense response; GO:0016042,lipid catabolic process; GO:1900426,positive regulation of defense response to bacterium; GO:1902290,positive regulation of defense response to oomycetes; GO:0002230,positive regulation of defense response to…	--
Cluster-4090.103976	19.57	19.22	18.7	28.64	25.23	26.77	15.37	16.64	21.28	26.01	24.72	29.93	12.96	11.61	15.2	29.15	21.95	23.63	--	PREDICTED: uncharacterized protein LOC100256982 [Vitis vinifera]	--	SubName: Full=Uncharacterized protein {ECO:0000313|EMBL:CCB49712.1};	--	GO:0016021,integral component of membrane	--
Cluster-4090.104004	6.16	1.61	1.47	7.98	8.36	9.97	3.54	3.21	4.12	7.75	11.2	10.56	4.1	1.71	5.69	0	1.52	0.99	K21844 protein FAM126 | (RefSeq) uncharacterized protein LOC109823350 (A)	Chromo domain-containing protein [Cephalotus follicularis]	--	SubName: Full=Chromo domain-containing protein {ECO:0000313|EMBL:GAV69252.1};	FOG: Transposon-encoded proteins with TYA, reverse transcriptase, integrase domains in various combinations	--	--
Cluster-4090.104005	3.95	4.08	3.49	11.27	12.08	10.45	4.21	4.06	3.33	6.61	11.8	12.75	4.27	4.02	3.89	0.83	1.69	1.47	K13416 brassinosteroid insensitive 1-associated receptor kinase 1 [EC:2.7.10.1 2.7.11.1] | (RefSeq) BRASSINOSTEROID INSENSITIVE 1-associated receptor kinase 1-like (A)	PREDICTED: putative serine/threonine-protein kinase [Vitis vinifera]	RecName: Full=Cold-responsive protein kinase 1 {ECO:0000303|PubMed:28344081}; EC=2.7.11.1 {ECO:0000255|PROSITE-ProRule:PRU00159, ECO:0000269|PubMed:28344081};	SubName: Full=Uncharacterized protein {ECO:0000313|EMBL:CBI20206.3};	Serine/threonine protein kinase	GO:0005886,plasma membrane; GO:0005524,ATP binding; GO:0004674,protein serine/threonine kinase activity; GO:0033160,positive regulation of protein import into nucleus, translocation; GO:0046777,protein autophosphorylation; GO:0009409,response to cold; GO:0050826,response to freezing; GO:0009625,response to insect; GO:0002237,response to molecule of bacterial origin	Protein tyrosine kinase
Cluster-4090.10401	2.55	1.88	2.73	3.29	3.18	4.02	2.14	3.36	2.32	3.31	2.89	3.88	3.59	2.53	2.51	1.3	1.91	1.86	--	--	--	--	--	--	--
Cluster-4090.104030	31.41	36.99	39.97	27.97	27.39	27.71	38.98	30.01	33.11	23.87	31.84	39.28	43.74	38.14	35.98	12.69	17.88	18.97	K21737 acyl-lipid Delta6-acetylenase / acyl-lipid (9-3)-desaturase [EC:1.14.19.38 1.14.19.47] | (RefSeq) acyl-lipid (9-3)-desaturase (A)	PREDICTED: acyl-lipid (9-3)-desaturase [Vitis vinifera]	RecName: Full=Delta(8)-fatty-acid desaturase; EC=1.14.19.29 {ECO:0000269|PubMed:11368168}; AltName: Full=Delta(8)-sphingolipid desaturase; AltName: Full=Sphingolipid 8-(E/Z)-desaturase;	SubName: Full=Delta8-sphingolipid desaturase 2 {ECO:0000313|EMBL:ANN11743.1};	Delta 6-fatty acid desaturase/delta-8 sphingolipid desaturase	GO:0016021,integral component of membrane; GO:0046872,metal ion binding; GO:0016491,oxidoreductase activity; GO:0006665,sphingolipid metabolic process	Cytochrome b5-like Heme/Steroid binding domain
Cluster-4090.104031	3.8	3.81	6.22	4.46	5.08	5.07	6.66	4.98	5.84	5.01	4.16	4.89	4	4.22	4.71	1.68	2.3	2.36	K23280 rhamnogalacturonan I rhamnosyltransferase [EC:2.4.1.351] | (RefSeq) uncharacterized protein At1g04910-like (A)	PREDICTED: uncharacterized protein At1g04910 isoform X2 [Vitis vinifera]	RecName: Full=O-fucosyltransferase 11 {ECO:0000305}; Short=O-FucT-11 {ECO:0000305}; EC=2.4.1.- {ECO:0000305}; AltName: Full=O-fucosyltransferase family protein {ECO:0000312|EMBL:ARJ31411.1};	SubName: Full=Uncharacterized protein {ECO:0000313|EMBL:CBI19065.3};	--	GO:0016021,integral component of membrane; GO:0016757,transferase activity, transferring glycosyl groups; GO:0006004,fucose metabolic process; GO:0006486,protein glycosylation	GDP-fucose protein O-fucosyltransferase
Cluster-4090.10407	2.19	2.86	2.35	0.79	1.99	1.33	3.47	4.76	1.11	0	0.21	0.59	1.93	3.26	2.96	2.93	1.34	1.19	K13806 sn1-specific diacylglycerol lipase [EC:3.1.1.-] | (RefSeq) hypothetical protein (A)	PREDICTED: uncharacterized protein LOC100259313 [Vitis vinifera]	--	SubName: Full=Uncharacterized protein {ECO:0000313|EMBL:CCB47866.1};	Predicted lipase/calmodulin-binding heat-shock protein	GO:0016787,hydrolase activity; GO:0016042,lipid catabolic process	Lipase (class 3)
Cluster-4090.104072	3.23	1.92	1.16	5.89	4.78	3.51	2.71	5.17	3.99	4.91	6.31	4.94	1.21	3.27	1.83	3.63	3.59	4.16	K13420 LRR receptor-like serine/threonine-protein kinase FLS2 [EC:2.7.11.1] | (RefSeq) LRR receptor-like serine/threonine-protein kinase FLS2 (A)	PREDICTED: probable leucine-rich repeat receptor-like protein kinase At1g35710 isoform X2 [Vitis vinifera]	RecName: Full=Probable leucine-rich repeat receptor-like protein kinase At1g35710; EC=2.7.11.1; Flags: Precursor;	SubName: Full=Uncharacterized protein {ECO:0000313|EMBL:CCB47528.1};	--	GO:0016021,integral component of membrane; GO:0005524,ATP binding; GO:0004674,protein serine/threonine kinase activity	Leucine rich repeat
Cluster-4090.104088	2.54	3.72	7.61	1.58	1.53	1.37	5.84	4.15	2.37	1.77	1.75	1.97	4.94	5.98	4.8	3.25	5.45	5.36	--	--	--	--	--	--	--
Cluster-4090.104109	2.82	2.5	0.88	0.69	1.43	1.64	0.96	2.31	0.48	7.43	5.71	2.47	0	1.53	1.85	12.95	3.74	2.18	--	--	--	--	--	--	--
Cluster-4090.10411	4.3	5.4	4.58	2.01	1.08	0.81	4.45	4.4	2.61	0.9	1.45	0.92	6.5	6.26	6.02	0.77	1.29	1.51	--	PREDICTED: uncharacterized protein LOC100264463 [Vitis vinifera]	--	SubName: Full=Uncharacterized protein {ECO:0000313|EMBL:CBI24663.3};	--	GO:0016021,integral component of membrane	--
Cluster-4090.104112	2.55	2.32	1.79	7.05	6.15	4.29	1.96	3.12	2.9	4.34	5.29	5.49	2.31	2.63	1.38	2.11	2.49	1.48	K16578 CLIP-associating protein 1/2 | (RefSeq) CLIP-associated protein-like (A)	hypothetical protein VITISV_020014 [Vitis vinifera]	RecName: Full=Putative ribonuclease H protein At1g65750; EC=3.1.26.4;	SubName: Full=Uncharacterized protein {ECO:0000313|EMBL:CAN78730.1};	FOG: Reverse transcriptase	GO:0046872,metal ion binding; GO:0003676,nucleic acid binding; GO:0004523,RNA-DNA hybrid ribonuclease activity	--
Cluster-4090.104141	3.77	1.41	2.84	11.14	9.58	10.71	3.56	1.92	1.75	10.46	10.4	14.46	2.17	2.38	2.18	9.56	9.44	9.43	--	--	--	--	--	--	--
Cluster-4090.104152	2.5	1.72	3.55	1.77	0.93	1	2.46	2.89	2.57	1.57	0.82	1.07	3.31	2.99	2.89	4.81	4.64	2.12	--	PREDICTED: uncharacterized protein LOC100253160 [Vitis vinifera]	--	SubName: Full=Uncharacterized protein {ECO:0000313|EMBL:CBI35802.3};	--	--	zinc-finger of the FCS-type, C2-C2
Cluster-4090.104158	5.39	3.61	4.79	2.97	2.86	1.3	6.31	7.37	5.16	1.1	3.48	5.16	6.86	7.73	4.99	3.35	3.47	2.42	K03217 YidC/Oxa1 family membrane protein insertase | (RefSeq) inner membrane protein PPF-1, chloroplastic (A)	PREDICTED: inner membrane protein ALBINO3, chloroplastic-like [Erythranthe guttata]	RecName: Full=Inner membrane protein ALBINO3, chloroplastic; Flags: Precursor;	SubName: Full=Inner membrane protein PPF-1, chloroplastic {ECO:0000313|EMBL:PHT68681.1};	Inner membrane protein translocase involved in respiratory chain assembly	GO:0009507,chloroplast; GO:0009534,chloroplast thylakoid; GO:0009535,chloroplast thylakoid membrane; GO:0016021,integral component of membrane; GO:0043234,NA; GO:0019904,protein domain specific binding; GO:0070208,protein heterotrimerization; GO:0045038,protein import into chloroplast thylakoid membrane; GO:0051205,protein insertion into membrane; GO:0072598,protein localization to chloroplast; G…	60Kd inner membrane protein
Cluster-4090.10416	7.84	6.52	9.59	6.29	8.42	6.38	10.67	10.48	10.41	8.18	9.14	8.86	11.07	8.28	12.16	3.68	3.89	5.73	--	PREDICTED: proline-, glutamic acid- and leucine-rich protein 1 [Vitis vinifera]	--	SubName: Full=proline-, glutamic acid- and leucine-rich protein 1 isoform X1 {ECO:0000313|RefSeq:XP_018842582.1};	--	--	rRNA processing/ribosome biogenesis
Cluster-4090.10417	4.84	4.06	6.67	5.49	4.72	4.77	6.53	5.77	4.29	3.91	4.65	5.28	6.42	4.47	6.62	1.6	2.08	2.99	--	PREDICTED: proline-, glutamic acid- and leucine-rich protein 1 [Vitis vinifera]	--	SubName: Full=Uncharacterized protein {ECO:0000313|EMBL:CCB58574.1};	--	--	--
Cluster-4090.104191	0.51	0	1.42	0.14	3.33	0.09	0.7	1.84	6.65	1.22	1.46	0.47	0	0	0	0	0	0.08	--	--	--	--	--	--	--
Cluster-4090.10421	19.12	17.06	11.57	4.33	7.58	5.31	10.14	14.94	13.54	9.95	9.6	10.17	13.53	17.82	16.7	18.61	18.75	17.73	K03108 signal recognition particle subunit SRP72 | (RefSeq) signal recognition particle subunit SRP72 (A)	unnamed protein product, partial [Vitis vinifera]	--	RecName: Full=Signal recognition particle subunit SRP72 {ECO:0000256|PIRNR:PIRNR038922};	--	GO:0005786,signal recognition particle, endoplasmic reticulum targeting; GO:0008312,7S RNA binding; GO:0006616,SRP-dependent cotranslational protein targeting to membrane, translocation	--
Cluster-4090.104215	0.5	0.31	1.06	1.98	1.05	2.18	0.56	0.48	0.54	3.49	4.56	2.84	0.64	0.69	0.1	0.39	0.44	0.87	K03013 DNA-directed RNA polymerases I, II, and III subunit RPABC1 | (RefSeq) DNA-directed RNA polymerase V subunit 5C-like (A)	uncharacterized protein LOC110653673, partial [Hevea brasiliensis]	--	SubName: Full=uncharacterized protein LOC107844569 {ECO:0000313|RefSeq:XP_016544438.1};	--	--	--
Cluster-4090.104219	6.25	5.01	7.8	7.4	8.89	7.15	4.25	10.42	29.74	19.34	26.85	13.35	4.8	3.56	5.45	7.17	7.62	2.19	K00469 inositol oxygenase [EC:1.13.99.1] | (RefSeq) probable inositol oxygenase (A)	hypothetical protein VITISV_036400 [Vitis vinifera]	RecName: Full=Inositol oxygenase 4; EC=1.13.99.1; AltName: Full=Myo-inositol oxygenase 4; Short=AtMIOX4; Short=MI oxygenase 4;	SubName: Full=Uncharacterized protein {ECO:0000313|EMBL:CAN78063.1};	Aldehyde reductase	GO:0005737,cytoplasm; GO:0050113,inositol oxygenase activity; GO:0005506,iron ion binding; GO:0019310,inositol catabolic process; GO:0019853,L-ascorbic acid biosynthetic process	Myo-inositol oxygenase
Cluster-4090.104226	1.06	0.67	0.61	8.81	9.86	5.8	0.49	0.87	0.64	8.64	10.29	14.47	1.07	1.18	1.08	0.24	0.62	0.2	K20224 importin-9 | (RefSeq) importin-9 (A)	PREDICTED: uncharacterized protein LOC104606771 [Nelumbo nucifera]	--	SubName: Full=uncharacterized protein LOC104606771 {ECO:0000313|RefSeq:XP_010270441.1};	--	--	gag-polyprotein putative aspartyl protease
Cluster-4090.104256	6.34	8.03	5.39	5.17	10.37	12.36	8.45	4.26	3.69	8.97	17.43	10.33	7.77	4.33	5.84	5.82	5.65	7.15	K15078 structure-specific endonuclease subunit SLX1 [EC:3.6.1.-] | (RefSeq) putative disease resistance protein RGA1 (A)	PREDICTED: disease resistance protein RGA2 [Vitis vinifera]	RecName: Full=Putative disease resistance protein RGA4; AltName: Full=RGA4-blb;	SubName: Full=Uncharacterized protein {ECO:0000313|EMBL:CAN62651.1};	Apoptotic ATPase	GO:0043531,ADP binding; GO:0005524,ATP binding; GO:0006952,defense response	Leucine rich repeat
Cluster-4090.104259	18.74	13.83	11.58	7.13	5.84	5.02	11.4	13.89	16.02	5.43	5.07	7.6	9.14	13.71	13.65	19.66	14.85	14.05	--	hypothetical protein L195_g056538 [Trifolium pratense]	--	SubName: Full=uncharacterized protein LOC107799502 {ECO:0000313|RefSeq:XP_016478109.1};	--	--	Wound-induced protein
Cluster-4090.104268	7.96	8.29	7.02	1.9	1.88	1.88	16.91	5.13	4.31	3.56	0	4.19	8.55	10.2	8.63	5.61	8.51	8.31	--	--	--	--	--	--	--
Cluster-4090.104276	2.92	3.63	1.4	10.56	10.8	7.54	1.05	3.17	2.92	9.94	9.66	7.15	0.73	0.6	1.48	9.06	8.19	11.03	--	--	--	--	--	--	--
Cluster-4090.104284	1.27	1.97	1.02	9.31	9.15	10.36	0.9	1.83	1.3	9.02	5.43	8.96	1.44	1.9	1.06	9.46	4.44	2.51	K09422 transcription factor MYB, plant | (RefSeq) transcription factor MYB44 (A)	PREDICTED: transcription factor MYB44 [Vitis vinifera]	RecName: Full=Transcription factor MYB77 {ECO:0000303|PubMed:11597504}; AltName: Full=Myb-related protein 77 {ECO:0000303|PubMed:11597504}; Short=AtMYB77 {ECO:0000303|PubMed:11597504}; AltName: Full=Myb-related protein R2 {ECO:0000303|PubMed:9678577}; Short=AtMYBR2 {ECO:0000303|PubMed:9678577};	SubName: Full=Uncharacterized protein {ECO:0000313|EMBL:CCB62347.1};	Transcription factor, Myb superfamily	GO:0005634,nucleus; GO:0003700,DNA-binding transcription factor activity; GO:0000981,DNA-binding transcription factor activity, RNA polymerase II-specific; GO:0043565,sequence-specific DNA binding; GO:0001135,RNA polymerase II transcription regulator recruiting activity; GO:0044212,transcription regulatory region DNA binding; GO:0030154,cell differentiation; GO:0048527,lateral root development; G…	Myb-like DNA-binding domain
Cluster-4090.10430	3.25	3.79	3.13	4.15	5.42	5.26	3.2	4.85	7.79	8.33	8.54	4.33	2.4	3.19	1.79	3.74	5.11	4.05	K18045 tyrosine-protein phosphatase SIW14 [EC:3.1.3.48] | (RefSeq) probable tyrosine-protein phosphatase At1g05000 (A)	PREDICTED: probable tyrosine-protein phosphatase At1g05000 [Vitis vinifera]	RecName: Full=Tyrosine-protein phosphatase DSP3 {ECO:0000305}; EC=3.1.3.48 {ECO:0000255|PROSITE-ProRule:PRU10044, ECO:0000269|PubMed:21409566}; AltName: Full=Protein PLANT AND FUNGI ATYPICAL DUAL-SPECIFICITY PHOSPHATASE 3 {ECO:0000303|PubMed:21409566}; Short=AtPFA-DSP3 {ECO:0000303|PubMed:21409566};	SubName: Full=Uncharacterized protein {ECO:0000313|EMBL:CAN67527.1};	Predicted protein tyrosine phosphatase	GO:0005737,cytoplasm; GO:0005634,nucleus; GO:0016791,phosphatase activity; GO:0004725,protein tyrosine phosphatase activity	Tyrosine phosphatase family
Cluster-4090.104303	6.89	0.96	9.65	2.86	11.67	4.22	3.17	9.56	19.84	5.87	15.31	4.21	0.46	1.53	1.39	0.52	0.91	1.33	--	hypothetical protein JCGZ_06007 [Jatropha curcas]	--	SubName: Full=Putative ovule protein {ECO:0000313|EMBL:JAP13563.1}; Flags: Fragment;	--	--	--
Cluster-4090.104306	3.71	3.07	2.85	6.41	4.51	4.88	2.38	2.09	2.97	9.98	5.07	4.39	1.02	0.63	0.56	5.33	11.87	18.47	--	unnamed protein product, partial [Vitis vinifera]	RecName: Full=bZIP transcription factor 17 {ECO:0000303|PubMed:11906833}; Short=AtbZIP17 {ECO:0000303|PubMed:11906833};	SubName: Full=BZIP transcription factor {ECO:0000313|EMBL:AES81124.1}; SubName: Full=cAMP response element binding (CREB) protein {ECO:0000313|EMBL:ABN09189.1};	--	GO:0005783,endoplasmic reticulum; GO:0005789,endoplasmic reticulum membrane; GO:0000139,Golgi membrane; GO:0016021,integral component of membrane; GO:0005634,nucleus; GO:0003677,DNA binding; GO:0003700,DNA-binding transcription factor activity; GO:0042538,hyperosmotic salinity response; GO:0045893,positive regulation of transcription, DNA-templated; GO:0006355,regulation of transcription, DNA-tem…	--
Cluster-4090.104319	2.36	2.66	2.12	0.57	0.56	0.84	3.03	3.53	2.91	0.8	0.8	0.48	3.07	2.75	3.51	5.31	5.13	3.99	--	--	--	--	--	--	--
Cluster-4090.104326	0.13	0.08	0.84	1.69	4.25	0.77	0	0.77	0.25	2.8	1.16	4.32	0.25	0.55	0.5	3.57	2.51	0.98	K02218 casein kinase 1 [EC:2.7.11.1] | (RefSeq) casein kinase I-like protein (A)	casein kinase I-like protein [Medicago truncatula]	RecName: Full=Casein kinase 1-like protein 1 {ECO:0000305}; EC=2.7.11.1 {ECO:0000305}; AltName: Full=Casein kinase 1 {ECO:0000303|PubMed:7923358}; AltName: Full=Casein kinase I isoform delta-like {ECO:0000305}; Short=CKI-delta {ECO:0000305}; AltName: Full=Protein CASEIN KINASE I-LIKE 1 {ECO:0000303|PubMed:16126836};	SubName: Full=Casein kinase I-like protein {ECO:0000313|EMBL:AES65481.1}; SubName: Full=Protein kinase {ECO:0000313|EMBL:ABN09106.1};	Casein kinase (serine/threonine/tyrosine protein kinase)	GO:0005737,cytoplasm; GO:0005634,nucleus; GO:0009506,plasmodesma; GO:0005524,ATP binding; GO:0004674,protein serine/threonine kinase activity; GO:0006897,endocytosis; GO:0018105,peptidyl-serine phosphorylation; GO:0008360,regulation of cell shape	--
Cluster-4090.104327	0.14	0	0.67	2.77	3.05	2.31	0.32	0.57	0.58	1.98	1.58	1.58	0.56	0.41	0.14	7.34	3.34	1.96	--	--	--	--	--	--	--
Cluster-4090.104330	0.64	1.12	1.07	4.88	3.66	2.38	1.23	0.68	0.44	3.97	1.97	2.54	0.44	1.89	1.52	1.49	1.51	1.44	--	PREDICTED: sorting nexin 2B isoform X1 [Vitis vinifera]	--	SubName: Full=Uncharacterized protein {ECO:0000313|EMBL:CCB49825.1};	--	GO:0005768,endosome; GO:0019898,extrinsic component of membrane; GO:0035091,phosphatidylinositol binding; GO:0006897,endocytosis; GO:0016050,vesicle organization	--
Cluster-4090.104331	4.51	5.33	4.31	0.61	1.97	1.19	5.63	4.81	4.51	0.91	1.8	1.81	6.71	2.16	3.97	3.32	3.63	2.26	K19222 1,4-dihydroxy-2-naphthoyl-CoA hydrolase [EC:3.1.2.28] | (RefSeq) 1,4-dihydroxy-2-naphthoyl-CoA thioesterase 1 (A)	--	--	--	--	--	--
Cluster-4090.104337	0.94	1.07	1.12	3.05	2.9	2.64	1.23	1.25	0.74	1.55	2.49	3.83	1.1	0.98	1.41	0.36	0.38	0.4	K13111 WD40 repeat-containing protein SMU1 | (RefSeq) suppressor of mec-8 and unc-52 protein homolog 1 (A)	hypothetical protein POPTR_011G156900v3 [Populus trichocarpa]	RecName: Full=Suppressor of mec-8 and unc-52 protein homolog 1; Short=AtSMU-1; AltName: Full=RNA splicing protein SMU1; AltName: Full=WD40 repeat-containing protein SMU1;	SubName: Full=Uncharacterized protein {ECO:0000313|EMBL:CBI14981.3};	Conserved WD40 repeat-containing protein	GO:0080008,Cul4-RING E3 ubiquitin ligase complex; GO:0005634,nucleus; GO:0008380,RNA splicing	--
Cluster-4090.104384	25.61	34.01	33.44	14.62	14.35	15.4	36.92	36.28	26.88	10.17	12.85	18.37	31.15	25.9	24.52	16.11	18.76	16.94	K13065 shikimate O-hydroxycinnamoyltransferase [EC:2.3.1.133] | (RefSeq) vinorine synthase-like (A)	hypothetical protein VITISV_030499 [Vitis vinifera]	RecName: Full=Pelargonidin 3-O-(6-caffeoylglucoside) 5-O-(6-O-malonylglucoside) 4'''-malonyltransferase; EC=2.3.1.214; AltName: Full=Anthocyanin 5-O-glucoside-4'''-O-malonyltransferase 2; Short=Ss5MaT2;	SubName: Full=Uncharacterized protein {ECO:0000313|EMBL:CAN82806.1};	--	GO:0102801,anthocyanin 5-O-glucoside-4'''-O-malonyltransferase activity; GO:0016747,transferase activity, transferring acyl groups other than amino-acyl groups; GO:0009718,anthocyanin-containing compound biosynthetic process; GO:0043473,pigmentation	Transferase family
Cluster-4090.104392	4.85	6.5	5.3	9.35	13.48	9.28	7.99	2.19	4.19	16.15	12.73	10.28	2.76	4.63	1.4	17.53	12.43	8.76	--	PREDICTED: TMV resistance protein N [Vitis vinifera]	--	SubName: Full=Uncharacterized protein {ECO:0000313|EMBL:CAN78885.1};	--	--	--
Cluster-4090.104394	7.85	10.7	38.57	13.16	15.85	20.28	17.69	18.22	14.63	17.45	9.21	18.9	15.88	20.2	13.6	1.18	3.27	4.24	K11714 rhamnogalacturonan II specific xylosyltransferase [EC:2.4.2.-] | (RefSeq) UDP-D-xylose:L-fucose alpha-1,3-D-xylosyltransferase MGP4 (A)	PREDICTED: uncharacterized acetyltransferase At3g50280-like [Vitis vinifera]	RecName: Full=Protein ENHANCED PSEUDOMONAS SUSCEPTIBILTY 1 {ECO:0000303|PubMed:19036031}; EC=2.3.1.- {ECO:0000305};	SubName: Full=Uncharacterized protein {ECO:0000313|EMBL:CCB45819.1};	--	GO:0016747,transferase activity, transferring acyl groups other than amino-acyl groups; GO:0006952,defense response; GO:1900424,regulation of defense response to bacterium; GO:1900150,regulation of defense response to fungus; GO:0009617,response to bacterium; GO:0009753,response to jasmonic acid; GO:0009697,salicylic acid biosynthetic process	Transferase family
Cluster-4090.104407	22.34	7.97	11.19	7.05	12.09	4.41	16.91	32.49	61.96	12.95	19.43	9.71	12.32	10.85	15.14	7.09	11.21	12.32	K08900 mitochondrial chaperone BCS1 | (RefSeq) AAA-ATPase At3g50940 (A)	PREDICTED: AAA-ATPase At3g50940 [Vitis vinifera]	RecName: Full=Protein HYPER-SENSITIVITY-RELATED 4 {ECO:0000303|PubMed:15181213}; Short=AtHSR4 {ECO:0000303|PubMed:15181213}; EC=3.6.1.3 {ECO:0000250|UniProtKB:Q9FLD5}; AltName: Full=BCS1-like protein;	SubName: Full=Uncharacterized protein {ECO:0000313|EMBL:CCB60487.1};	AAA+-type ATPase	GO:0016021,integral component of membrane; GO:0005740,mitochondrial envelope; GO:0005741,mitochondrial outer membrane; GO:0005739,mitochondrion; GO:0005524,ATP binding; GO:0016887,ATPase activity; GO:0042802,identical protein binding; GO:0008219,cell death; GO:0009626,plant-type hypersensitive response; GO:0009617,response to bacterium; GO:0002237,response to molecule of bacterial origin; GO:0009…	Domain associated at C-terminal with AAA
Cluster-4090.104412	36.36	39.21	41.18	59.98	61.16	52.43	39.94	33.96	48.51	69.52	72.99	57.21	31.63	38.51	33.86	73.18	57.47	49.34	K00924 kinase [EC:2.7.1.-] | (RefSeq) probable receptor-like protein kinase At3g55450 (A)	PREDICTED: serine/threonine-protein kinase At5g01020 [Vitis vinifera]	RecName: Full=Probable serine/threonine-protein kinase PBL17 {ECO:0000305}; EC=2.7.11.1 {ECO:0000305}; AltName: Full=PBS1-like protein 17 {ECO:0000303|PubMed:20413097};	SubName: Full=Uncharacterized protein {ECO:0000313|EMBL:CCB48923.1};	Serine/threonine protein kinase	GO:0005886,plasma membrane; GO:0005524,ATP binding; GO:0004675,transmembrane receptor protein serine/threonine kinase activity; GO:0007166,cell surface receptor signaling pathway; GO:0006952,defense response; GO:0006468,protein phosphorylation	Protein kinase domain
Cluster-4090.104423	7.23	2.25	5.39	6.53	11.04	7.59	6.77	12.16	27.72	10.43	22.83	6.36	1.07	2.96	0.65	9.68	9.54	7.82	K21989 calcium permeable stress-gated cation channel | (RefSeq) CSC1-like protein RXW8 (A)	PREDICTED: protein SAR DEFICIENT 1 [Vitis vinifera]	RecName: Full=Protein SAR DEFICIENT 1 {ECO:0000303|PubMed:20921422};	SubName: Full=Uncharacterized protein {ECO:0000313|EMBL:CBI15484.3};	--	GO:0005634,nucleus; GO:0003700,DNA-binding transcription factor activity; GO:0043565,sequence-specific DNA binding; GO:0071219,cellular response to molecule of bacterial origin; GO:0042742,defense response to bacterium; GO:0002229,defense response to oomycetes; GO:0009626,plant-type hypersensitive response; GO:1900426,positive regulation of defense response to bacterium; GO:0080142,regulation of …	Calmodulin binding protein-like
Cluster-4090.104441	0.5	0.95	0.57	1.01	2.37	1.78	0.64	0.68	5.63	0.73	1.87	1.9	0.78	0.54	0.85	1.14	0.84	0.98	K16292 KDEL-tailed cysteine endopeptidase [EC:3.4.22.-] | (RefSeq) senescence-specific cysteine protease SAG39 (A)	PREDICTED: senescence-specific cysteine protease SAG39 [Vitis vinifera]	RecName: Full=Senescence-specific cysteine protease SAG39 {ECO:0000305}; EC=3.4.22.- {ECO:0000305}; AltName: Full=Cysteine proteinase SAG39 {ECO:0000305}; AltName: Full=Protein SENESCENCE-ASSOCIATED GENE 39 {ECO:0000250|UniProtKB:Q7XWK5}; Flags: Precursor;	SubName: Full=Uncharacterized protein {ECO:0000313|EMBL:CCB55675.1};	Cysteine proteinase Cathepsin L	GO:0010282,senescence-associated vacuole; GO:0008234,cysteine-type peptidase activity; GO:0007568,aging; GO:0010150,leaf senescence; GO:0010623,programmed cell death involved in cell development; GO:0009737,response to abscisic acid; GO:0009723,response to ethylene; GO:0009739,response to gibberellin	Papain family cysteine protease
Cluster-4090.104442	2.02	2.38	2.53	16.27	27.41	17.32	2.03	5.11	2.91	14.66	17.68	25.15	1.54	1.8	1.48	20.45	19.12	12	--	--	--	--	--	--	--
Cluster-4090.104451	5.15	4.79	5.59	5.27	6.78	5.79	5.98	5.74	4.42	4.17	6.05	7.09	5.29	6.53	5.37	1.8	2.92	2.6	K00753 glycoprotein 3-alpha-L-fucosyltransferase [EC:2.4.1.214] | (RefSeq) putative fucosyltransferase-like protein (A)	--	--	--	--	--	--
Cluster-4090.104457	0	0	0	5.34	2.55	0	2.25	0	2.09	0	0	5.46	1.68	1.89	2.35	0	0	2.56	K07466 replication factor A1 | (RefSeq) uncharacterized LOC101313743 (A)	PREDICTED: TMV resistance protein N isoform X1 [Vitis vinifera]	RecName: Full=TMV resistance protein N;	SubName: Full=Uncharacterized protein {ECO:0000313|EMBL:CAN62576.1};	--	GO:0005737,cytoplasm; GO:0043531,ADP binding; GO:0005524,ATP binding; GO:0009626,plant-type hypersensitive response; GO:0007165,signal transduction	TIR domain
Cluster-4090.104459	14.44	9.29	9.85	12.75	7.74	15.56	3.17	9.39	9.68	19.21	20.06	13.33	6.12	10.7	11.07	18.95	26.53	26.05	K13459 disease resistance protein RPS2 | (RefSeq) probable disease resistance protein At1g52660 (A)	PREDICTED: TMV resistance protein N [Vitis vinifera]	RecName: Full=Toll/interleukin-1 receptor-like protein; Short=AtTIR;	SubName: Full=Uncharacterized protein {ECO:0000313|EMBL:CCB56095.1};	--	GO:0005737,cytoplasm; GO:0009506,plasmodesma; GO:0006952,defense response; GO:0007165,signal transduction	TIR domain
Cluster-4090.104472	23.62	1.52	6.66	23.5	4.61	1.52	13.26	5.53	3.94	41.39	6.64	17.52	2.18	7	5.72	1.22	4.89	6.95	--	--	--	--	--	--	--
Cluster-4090.104493	2.83	1.27	2.68	1.81	2.8	0.41	2.13	2.1	3.88	0.94	0.7	1.39	3.07	4.45	4.07	9.47	6.36	5.53	K03165 DNA topoisomerase III [EC:5.6.2.1] | (RefSeq) DNA topoisomerase 3-alpha-like (A)	PREDICTED: uncharacterized protein LOC109122518 [Vitis vinifera]	--	SubName: Full=Uncharacterized protein {ECO:0000313|EMBL:CAN70311.1};	FOG: Reverse transcriptase	GO:0016021,integral component of membrane	--
Cluster-4090.104516	5.73	4.03	4.74	2.9	1.89	4.92	3.77	4.46	3.23	2.97	1.38	1.71	2.3	4.06	6.05	8.49	4.63	4.26	K08869 aarF domain-containing kinase | (RefSeq) uncharacterized aarF domain-containing protein kinase At1g79600, chloroplastic (A)	PREDICTED: uncharacterized aarF domain-containing protein kinase At1g79600, chloroplastic [Vitis vinifera]	RecName: Full=Protein ACTIVITY OF BC1 COMPLEX KINASE 3, chloroplastic {ECO:0000303|PubMed:23673981}; Short=ABC1-LIKE KINASE 3 {ECO:0000303|PubMed:23673981}; EC=2.7.-.- {ECO:0000255|PROSITE-ProRule:PRU00159}; EC=2.7.11.1 {ECO:0000269|PubMed:23632854}; AltName: Full=Protein REPRESSOR OF BDR1 {ECO:0000303|PubMed:25882344}; Flags: Precursor;	SubName: Full=Uncharacterized protein {ECO:0000313|EMBL:CBI34152.3};	Predicted unusual protein kinase	GO:0009507,chloroplast; GO:0010287,plastoglobule; GO:0005524,ATP binding; GO:0004672,protein kinase activity; GO:0006995,cellular response to nitrogen starvation; GO:0009658,chloroplast organization; GO:0080177,plastoglobule organization; GO:0050821,protein stabilization; GO:1902171,regulation of tocopherol cyclase activity; GO:0009644,response to high light intensity; GO:0080183,response to phot…	ABC1 family
Cluster-4090.104538	4.97	3.27	3.11	3.55	3.66	4	3.8	5.6	2.17	6.8	6.04	2.77	2.39	2.73	2.15	11.13	6.22	11.91	--	--	--	--	--	--	--
Cluster-4090.104552	26.59	48.81	29.72	8.51	2.13	4.37	19.11	15.5	8.29	0	21.04	25.54	38.19	32.11	6.15	12	16.75	12.17	--	--	--	--	--	--	--
Cluster-4090.104553	11.92	15.76	7.96	3.29	3.22	4.45	3.65	4.12	2.79	3.23	4.12	6.83	10.36	7.04	5.21	7.68	8.61	4.6	--	--	--	--	--	--	--
Cluster-4090.104554	83.8	84.67	64.16	11.46	16.05	11.8	23.2	26.31	17.88	33.87	32.76	47.56	43.3	47	19.91	25.89	49.76	24.09	--	--	--	--	--	--	--
Cluster-4090.104555	42.2	48.55	72.07	31.63	31.87	35.69	57.62	70.03	52.81	30.17	23.36	29.14	63.01	72.57	64.84	30.09	26.46	25.37	K09754 coumaroylquinate(coumaroylshikimate) 3'-monooxygenase [EC:1.14.13.36] | (RefSeq) cytochrome P450 98A2 (A)	PREDICTED: cytochrome P450 98A2 [Vitis vinifera]	RecName: Full=Cytochrome P450 98A2; EC=1.14.-.-;	SubName: Full=Uncharacterized protein {ECO:0000313|EMBL:CCB57133.1};	Cytochrome P450 CYP2 subfamily	GO:0016021,integral component of membrane; GO:0016020,membrane; GO:0020037,heme binding; GO:0005506,iron ion binding; GO:0016709,oxidoreductase activity, acting on paired donors, with incorporation or reduction of molecular oxygen, NAD(P)H as one donor, and incorporation of one atom of oxygen; GO:0009809,lignin biosynthetic process	Cytochrome P450
Cluster-4090.104556	2.28	2.31	3.53	0	1.71	1.43	3.45	2.35	6.17	1.83	2.23	1.64	5.62	3.37	7.13	1.69	0.57	1.37	K09754 coumaroylquinate(coumaroylshikimate) 3'-monooxygenase [EC:1.14.13.36] | (RefSeq) cytochrome P450 98A2 (A)	hypothetical protein CRG98_020710 [Punica granatum]	RecName: Full=Cytochrome P450 98A2; EC=1.14.-.-;	SubName: Full=Uncharacterized protein {ECO:0000313|EMBL:PKI58964.1};	Cytochrome P450 CYP2 subfamily	GO:0016021,integral component of membrane; GO:0016020,membrane; GO:0020037,heme binding; GO:0005506,iron ion binding; GO:0016709,oxidoreductase activity, acting on paired donors, with incorporation or reduction of molecular oxygen, NAD(P)H as one donor, and incorporation of one atom of oxygen; GO:0009809,lignin biosynthetic process	Cytochrome P450
Cluster-4090.104563	8.73	6.95	7.8	6.28	8.39	6.69	7.85	10.47	7.41	5.94	5.02	7.75	8.97	9.22	9.21	3.43	3.52	4.01	K13424 WRKY transcription factor 33 | (RefSeq) probable WRKY transcription factor 58 (A)	WRKY transcription factor [Trifolium pratense]	RecName: Full=Probable WRKY transcription factor 3; AltName: Full=WRKY DNA-binding protein 3;	SubName: Full=Uncharacterized protein {ECO:0000313|EnsemblPlants:PGSC0003DMT400072837};	--	GO:0005634,nucleus; GO:0003700,DNA-binding transcription factor activity; GO:0043565,sequence-specific DNA binding; GO:0006351,transcription, DNA-templated	WRKY DNA -binding domain
Cluster-4090.104572	0.15	0.93	3.77	7.1	20.63	13.21	2.05	3.7	0.45	11.51	7.86	14.88	0.88	2.96	1.21	14.55	9.1	8.32	--	--	--	--	--	--	--
Cluster-4090.104573	5.75	7.99	7.67	30.76	51.44	34.88	8.72	11.18	7.2	32.8	33.67	43.67	2	5.93	1.96	49.01	33.05	26.19	--	--	--	--	--	--	--
Cluster-4090.104584	1.73	1.76	1.55	5.58	3.43	2.42	1.76	3.03	3.96	6.53	5.1	2.58	1.32	1.5	1.44	2.04	3.92	4.73	K20623 typhasterol/6-deoxotyphasterol 2alpha-hydroxylase | (RefSeq) cytochrome P450 71A1 (A)	hypothetical protein VITISV_021888 [Vitis vinifera]	RecName: Full=Tryptophan N-monooxygenase 2; EC=1.14.13.125; AltName: Full=Cytochrome P450 79B3; AltName: Full=Tryptophan N-hydroxylase 2;	SubName: Full=Uncharacterized protein {ECO:0000313|EMBL:CAN77776.1};	Cytochrome P450 CYP2 subfamily	GO:0016021,integral component of membrane; GO:0016020,membrane; GO:0020037,heme binding; GO:0005506,iron ion binding; GO:0016709,oxidoreductase activity, acting on paired donors, with incorporation or reduction of molecular oxygen, NAD(P)H as one donor, and incorporation of one atom of oxygen; GO:0010120,camalexin biosynthetic process; GO:0006952,defense response; GO:0052544,defense response by c…	Cytochrome P450
Cluster-4090.104585	1.75	1.31	1.39	3.25	2.07	1.73	1.48	2.6	3.26	4.77	3.16	1.92	0.93	1.17	1.15	1.54	2.88	3.83	K20623 typhasterol/6-deoxotyphasterol 2alpha-hydroxylase | (RefSeq) cytochrome P450 71A1 (A)	hypothetical protein VITISV_021888 [Vitis vinifera]	RecName: Full=Tryptophan N-monooxygenase 2; EC=1.14.13.125; AltName: Full=Cytochrome P450 79B3; AltName: Full=Tryptophan N-hydroxylase 2;	SubName: Full=Uncharacterized protein {ECO:0000313|EMBL:CAN77776.1};	Cytochrome P450 CYP2 subfamily	GO:0016021,integral component of membrane; GO:0016020,membrane; GO:0020037,heme binding; GO:0005506,iron ion binding; GO:0016709,oxidoreductase activity, acting on paired donors, with incorporation or reduction of molecular oxygen, NAD(P)H as one donor, and incorporation of one atom of oxygen; GO:0010120,camalexin biosynthetic process; GO:0006952,defense response; GO:0052544,defense response by c…	Cytochrome P450
Cluster-4090.104605	71.15	74.14	100.95	67.31	74.34	48.95	104.63	69.07	65.51	34.61	42	74.98	115.5	125.68	109.39	8.11	9.2	6.96	K09840 9-cis-epoxycarotenoid dioxygenase [EC:1.13.11.51] | (RefSeq) CCD4a; probable carotenoid cleavage dioxygenase 4, chloroplastic (A)	carotenoid cleavage dioxygenase 4a [Vitis vinifera]	RecName: Full=Probable carotenoid cleavage dioxygenase 4, chloroplastic; Short=AtCCD4; EC=1.14.99.-; AltName: Full=AtNCED4; Flags: Precursor;	SubName: Full=Carotenoid cleavage dioxygenase 4a {ECO:0000313|EMBL:AGT63321.1};	Beta, beta-carotene 15,15'-dioxygenase and related enzymes	GO:0009507,chloroplast; GO:0010287,plastoglobule; GO:0046872,metal ion binding; GO:0016702,oxidoreductase activity, acting on single donors with incorporation of molecular oxygen, incorporation of two atoms of oxygen	--
Cluster-4090.10461	0.46	0	0.51	3.2	1.55	1.02	0.27	0.22	0.16	3.7	1.64	0.92	0	0.24	0	4.32	2.36	2.78	--	--	--	--	--	--	--
Cluster-4090.104617	6.12	6.85	6	5.99	10.74	7.45	7.65	6.68	5.78	7.22	8.9	12.61	11.48	6.91	7.66	3.36	2.22	1.96	K05665 ATP-binding cassette, subfamily C (CFTR/MRP), member 1 [EC:7.6.2.3] | (RefSeq) ABC transporter C family member 12-like (A)	PREDICTED: ABC transporter C family member 12 [Vitis vinifera]	RecName: Full=ABC transporter C family member 12; Short=ABC transporter ABCC.12; Short=AtABCC12; EC=3.6.3.44; AltName: Full=ATP-energized glutathione S-conjugate pump 13; AltName: Full=Glutathione S-conjugate-transporting ATPase 13; AltName: Full=Multidrug resistance-associated protein 13;	SubName: Full=Uncharacterized protein {ECO:0000313|EMBL:CCB55840.1};	Multidrug resistance-associated protein/mitoxantrone resistance protein, ABC superfamily	GO:0016021,integral component of membrane; GO:0000325,plant-type vacuole; GO:0005774,vacuolar membrane; GO:0005524,ATP binding; GO:0042626,ATPase activity, coupled to transmembrane movement of substances; GO:0008559,xenobiotic transmembrane transporting ATPase activity; GO:0055085,transmembrane transport	--
Cluster-4090.104623	12.99	15.83	16	6.3	4.76	6.72	10.99	9.46	8.94	6.45	6.26	8.66	13.63	13.73	13.37	12.66	9.9	10.4	K09874 aquaporin NIP | (RefSeq) probable aquaporin NIP5-1 (A)	PREDICTED: probable aquaporin NIP5-1 [Vitis vinifera]	RecName: Full=Probable aquaporin NIP5-1; AltName: Full=NOD26-like intrinsic protein 5-1; Short=AtNIP5;1; AltName: Full=Nodulin-26-like major intrinsic protein 6; Short=NodLikeMip6; Short=Protein NLM6;	SubName: Full=Uncharacterized protein {ECO:0000313|EMBL:CBI34648.3};	Aquaporin (major intrinsic protein family)	GO:0005887,integral component of plasma membrane; GO:0016328,lateral plasma membrane; GO:0005886,plasma membrane; GO:0046715,active borate transmembrane transporter activity; GO:0015105,arsenite transmembrane transporter activity; GO:0015250,water channel activity; GO:0015700,arsenite transport; GO:0046713,borate transport; GO:0080029,cellular response to boron-containing substance levels; GO:004…	Major intrinsic protein
Cluster-4090.104637	0.93	1.14	0.32	1.98	1.18	1.29	1	1.71	0.77	2.01	1.66	1.58	0.97	1.09	1.35	2.67	3.98	1.39	--	PREDICTED: uncharacterized protein LOC100242257 [Vitis vinifera]	RecName: Full=Phospholipase A1-II 1; EC=3.1.1.-;	SubName: Full=Uncharacterized protein {ECO:0000313|EMBL:CBI21422.3};	Predicted lipase	GO:0005737,cytoplasm; GO:0008970,phospholipase A1 activity; GO:0016042,lipid catabolic process	Lipase (class 3)
Cluster-4090.104644	17.11	13.29	20.58	11.11	18.09	9.62	13.43	16.84	13.38	19.56	12.54	19.57	28.27	21.7	63.55	21.49	19.66	30.24	K00700 1,4-alpha-glucan branching enzyme [EC:2.4.1.18] | (RefSeq) 1,4-alpha-glucan-branching enzyme 1, chloroplastic/amyloplastic (A)	PREDICTED: 1,4-alpha-glucan-branching enzyme 1, chloroplastic/amyloplastic isoform X1 [Vitis vinifera]	RecName: Full=1,4-alpha-glucan-branching enzyme 1, chloroplastic/amyloplastic; EC=2.4.1.18; AltName: Full=Starch branching enzyme I; Flags: Precursor; Fragment;	SubName: Full=Uncharacterized protein {ECO:0000313|EMBL:CBI18866.3};	--	GO:0009501,amyloplast; GO:0009507,chloroplast; GO:0003844,1,4-alpha-glucan branching enzyme activity; GO:0102752,1,4-alpha-glucan branching enzyme activity (using a glucosylated glycogenin as primer for glycogen synthesis); GO:0043169,cation binding; GO:0004553,hydrolase activity, hydrolyzing O-glycosyl compounds; GO:0005978,glycogen biosynthetic process; GO:0019252,starch biosynthetic process	--
Cluster-4090.104662	0.35	0.45	0.86	4.17	3.9	3.47	0.48	1.21	1.5	3.62	3.01	3.96	1.62	1.05	0.83	0.8	0.86	1.34	K20456 oxysterol-binding protein 1 | (RefSeq) oxysterol-binding protein-related protein 1C (A)	PREDICTED: oxysterol-binding protein-related protein 1C isoform X1 [Vitis vinifera]	RecName: Full=Oxysterol-binding protein-related protein 1C; AltName: Full=OSBP-related protein 1C;	SubName: Full=Uncharacterized protein {ECO:0000313|EMBL:CCB45517.1};	Oxysterol-binding protein	GO:0008289,lipid binding; GO:0006869,lipid transport	Oxysterol-binding protein
Cluster-4090.104663	3.18	1.66	2.03	5.22	4.81	4.56	3.05	3.27	2.13	7.07	6.71	9.15	5.6	1.17	2.15	2.7	3.38	2.55	--	--	--	--	--	--	--
Cluster-4090.104666	4.12	3.59	3.83	0.47	0.69	0.46	3.29	3.95	2.63	0.93	0.4	0.53	3.92	4.04	3.59	1.8	2	2.19	--	--	--	--	--	--	--
Cluster-4090.104677	6.87	3.95	8.29	11.33	14.77	12.07	6.05	6.04	6.87	14.59	13.84	14.28	8.56	10.21	9.52	2.15	3.09	6.02	K02995 small subunit ribosomal protein S8e | (RefSeq) 40S ribosomal protein S8 (A)	PREDICTED: uncharacterized protein LOC104881534 [Vitis vinifera]	--	SubName: Full=Uncharacterized protein {ECO:0000313|EMBL:CAN62127.1};	--	GO:0046983,protein dimerization activity	Protein of unknown function (DUF 659)
Cluster-4090.104692	16	15.9	13.21	19.99	17.14	22.04	12.77	24.72	20.03	25.56	34.63	23.95	14.26	14.14	14.72	19.22	19.43	16.01	K00924 kinase [EC:2.7.1.-] | (RefSeq) receptor-like protein kinase HSL1 (A)	PREDICTED: non-functional pseudokinase ZED1 [Vitis vinifera]	RecName: Full=Non-functional pseudokinase ZED1 {ECO:0000305}; AltName: Full=Protein HOPZ-ETI-DEFICIENT 1 {ECO:0000303|PubMed:24170858};	SubName: Full=Uncharacterized protein {ECO:0000313|EMBL:CBI31254.3};	Serine/threonine protein kinase	GO:0005886,plasma membrane; GO:0005524,ATP binding; GO:0004674,protein serine/threonine kinase activity; GO:0007166,cell surface receptor signaling pathway; GO:0050829,defense response to Gram-negative bacterium	Protein tyrosine kinase
Cluster-4090.104725	0.86	1.06	1.07	4.34	3.13	3.31	1.14	0.83	1.17	6.53	4.31	4.25	0.47	0.54	0.66	4.35	3.02	1.76	--	unnamed protein product, partial [Vitis vinifera]	--	SubName: Full=Uncharacterized protein {ECO:0000313|EMBL:CCB58883.1};	Uncharacterized conserved protein	--	Eukaryotic protein of unknown function (DUF829)
Cluster-4090.104762	7.5	6.71	5.73	2.92	3.7	3.21	5.8	5.27	6.86	3.04	2.69	2.17	4.24	5.99	5.08	5.24	6.04	8.36	K11649 SWI/SNF related-matrix-associated actin-dependent regulator of chromatin subfamily C | (RefSeq) F-box and associated interaction domain protein (A)	PREDICTED: F-box protein At3g07870 [Vitis vinifera]	RecName: Full=F-box protein At3g07870;	SubName: Full=Uncharacterized protein {ECO:0000313|EMBL:CAN68678.1};	--	GO:0009506,plasmodesma; GO:0008284,positive regulation of cell proliferation	F-box domain
Cluster-4090.104764	3.41	3.14	3.26	5.6	4.43	6.65	1.61	3.28	2.21	4.65	4.61	3.92	2.62	2.21	3.65	12.44	6.07	7.5	--	--	--	--	--	--	--
Cluster-4090.104770	7.2	7.52	5.24	2.84	2.08	1.74	5.91	7.08	5.84	3.58	4.73	2.36	12.04	9.87	6.92	6.62	7.08	5.28	--	--	--	--	--	--	--
Cluster-4090.104777	1.75	4.87	2.23	10.3	4.77	6.59	2.02	1.22	1.17	23.1	9.39	4	1.56	0	0.59	12.71	20.29	15.5	K10257 acyl-lipid omega-3 desaturase [EC:1.14.19.25 1.14.19.35 1.14.19.36] | (RAP-DB) Os03g0290300; Similar to W-3 fatty acid desaturase (Fragment). (A)	hypothetical protein CUMW_000030 [Citrus unshiu]	RecName: Full=Omega-3 fatty acid desaturase, chloroplastic; EC=1.14.19.-; Flags: Precursor;	SubName: Full=Uncharacterized protein {ECO:0000313|EnsemblPlants:Bo07597s010.1};	--	GO:0031969,chloroplast membrane; GO:0016717,oxidoreductase activity, acting on paired donors, with oxidation of a pair of donors resulting in the reduction of molecular oxygen to two molecules of water; GO:0006636,unsaturated fatty acid biosynthetic process	Fatty acid desaturase
Cluster-4090.104778	0.22	0.77	0.1	1.75	1.62	1.01	0	0.16	0.35	3.55	1.62	1.96	0.55	0	0.12	3.11	3.85	5.17	K10257 acyl-lipid omega-3 desaturase [EC:1.14.19.25 1.14.19.35 1.14.19.36] | (RefSeq) omega-3 fatty acid desaturase, chloroplastic (A)	unnamed protein product, partial [Vitis vinifera]	RecName: Full=Omega-3 fatty acid desaturase, chloroplastic; EC=1.14.19.-; Flags: Precursor;	SubName: Full=Fatty acid desaturase {ECO:0000313|EMBL:AGC51776.1};	--	GO:0031969,chloroplast membrane; GO:0016717,oxidoreductase activity, acting on paired donors, with oxidation of a pair of donors resulting in the reduction of molecular oxygen to two molecules of water; GO:0006636,unsaturated fatty acid biosynthetic process	Fatty acid desaturase
Cluster-4090.104779	8.7	9.72	7.13	4.74	3.21	2.3	5.4	6.98	5.61	2.52	4.88	4.37	7.27	6.44	4.64	9.15	10.14	10.09	--	--	--	--	--	--	--
Cluster-4090.104789	4.76	4.1	3.47	1.62	2.42	2.22	4.92	5.06	3.12	1.71	2.41	1.9	4.27	4.49	4.2	5.4	2.49	3.63	K20823 N-alpha-acetyltransferase 35, NatC auxiliary subunit | (RefSeq) N-alpha-acetyltransferase 35, NatC auxiliary subunit-like (A)	hypothetical protein VITISV_032750 [Vitis vinifera]	RecName: Full=Putative ribonuclease H protein At1g65750; EC=3.1.26.4;	SubName: Full=Uncharacterized protein {ECO:0000313|EMBL:CAN70106.1};	FOG: Reverse transcriptase	GO:0046872,metal ion binding; GO:0003676,nucleic acid binding; GO:0004523,RNA-DNA hybrid ribonuclease activity	--
Cluster-4090.104795	0.8	1.24	0.58	8.19	9.11	5.66	1.09	1.1	0.91	9.63	12.19	7.65	0.69	0	1.12	8.43	4.08	3.32	K14156 choline/ethanolamine kinase [EC:2.7.1.32 2.7.1.82] | (RefSeq) probable choline kinase 1 (A)	PREDICTED: probable choline kinase 1 [Vitis vinifera]	RecName: Full=Probable choline kinase 1; Short=AtCK1; EC=2.7.1.32;	SubName: Full=Uncharacterized protein {ECO:0000313|EMBL:CBI22774.3};	Choline kinase	GO:0005524,ATP binding; GO:0004103,choline kinase activity; GO:0009611,response to wounding	--
Cluster-4090.104806	8.61	8.47	4.65	4.75	4.21	4.77	5.59	6.44	5.14	4.45	4.63	4.72	6.32	5.83	4.84	12.52	16.48	14.58	--	PREDICTED: uncharacterized protein LOC100247256 [Vitis vinifera]	--	SubName: Full=Uncharacterized protein {ECO:0000313|EMBL:CBI38180.3};	--	--	WW domain
Cluster-4090.104809	7.43	3.77	9.47	0.7	0.91	1.14	6.47	8.53	4.51	1.3	1.3	0.52	4.98	8.21	8.42	2.29	4.84	5.62	--	--	--	--	--	--	--
Cluster-4090.104819	8.55	5.73	8.12	7.25	6.66	5.8	10.05	9.26	2.12	5.7	7.38	7.73	9.5	10.05	5.94	0.91	3.61	1.69	--	--	--	--	--	--	--
Cluster-4090.104825	4.67	5.61	4.83	2.42	1.65	2.5	4.24	4.74	2.38	1.9	2.42	1.96	4.87	4.46	5.02	3.12	4.28	4.18	--	ganglioside-induced differentiation-associated protein 2-like [Durio zibethinus]	--	SubName: Full=G-box binding factor 3, putative isoform 1 {ECO:0000313|EMBL:EOX90724.1}; SubName: Full=SEC14 cytosolic factor family protein / phosphoglyceride transfer family protein isoform 1 {ECO:0000313|EMBL:EOX90723.1};	Hismacro and SEC14 domain-containing proteins	--	Divergent CRAL/TRIO domain
Cluster-4090.104835	2.61	1.86	1.13	11.01	7.04	3.69	0.66	2.54	2	4.67	4.95	5.6	0.95	0.55	0.72	10.45	7.42	6.18	--	PREDICTED: disease resistance RPP8-like protein 3 [Vitis vinifera]	RecName: Full=Disease resistance protein RPP8; AltName: Full=Resistance to Peronospora parasitica protein 8;	SubName: Full=Uncharacterized protein {ECO:0000313|EMBL:CCB59874.1};	Apoptotic ATPase	GO:0005886,plasma membrane; GO:0043531,ADP binding; GO:0005524,ATP binding; GO:0000166,nucleotide binding; GO:0071446,cellular response to salicylic acid stimulus; GO:0006952,defense response; GO:0051607,defense response to virus; GO:0009626,plant-type hypersensitive response; GO:0002230,positive regulation of defense response to virus by host; GO:0009646,response to absence of light; GO:0009637,…	--
Cluster-4090.104865	5.21	4.78	4.73	1.92	2.95	2.69	4.12	5.32	7.14	4.41	4.65	3.2	5.23	4.81	3.69	7.84	8	5.96	K12938 anthocyanidin 5,3-O-glucosyltransferase [EC:2.4.1.-] | (RefSeq) anthocyanidin 5,3-O-glucosyltransferase (A)	PREDICTED: anthocyanidin 3-O-glucosyltransferase 6 [Vitis vinifera]	RecName: Full=UDP-glucose flavonoid 3-O-glucosyltransferase 6 {ECO:0000303|PubMed:18487633}; EC=2.4.1.91 {ECO:0000269|PubMed:18487633}; AltName: Full=Flavonol 3-O-glucosyltransferase 6 {ECO:0000303|PubMed:18487633}; Short=FaGT6 {ECO:0000303|PubMed:18487633};	RecName: Full=Glycosyltransferase {ECO:0000256|RuleBase:RU362057}; EC=2.4.1.- {ECO:0000256|RuleBase:RU362057};	UDP-glucuronosyl and UDP-glucosyl transferase	GO:0102360,daphnetin 3-O-glucosyltransferase activity; GO:0047893,flavonol 3-O-glucosyltransferase activity; GO:0102425,myricetin 3-O-glucosyltransferase activity; GO:0008152,metabolic process	UDP-glucoronosyl and UDP-glucosyl transferase
Cluster-4090.104866	5.39	6.1	5.26	11.48	7.81	7.73	3.42	4.02	6.93	11.21	14.31	9.14	4.98	5.09	5.68	12.37	11.33	12.32	K06119 sulfoquinovosyltransferase [EC:2.4.1.-] | (RefSeq) Sqd2; UDP-sulfoquinovose: alpha-diacylglycerol-sulfoquinovosyltransferase (A)	unnamed protein product, partial [Vitis vinifera]	--	SubName: Full=Uncharacterized protein {ECO:0000313|EMBL:CCB52241.1};	--	GO:0016757,transferase activity, transferring glycosyl groups	Glycosyl transferases group 1
Cluster-4090.104878	11.11	8.99	7.25	4.39	4.55	4.36	8.49	9.33	6.36	4.8	5.82	5.84	10.89	11.03	10.13	7.27	6.97	9.38	--	PREDICTED: uncharacterized protein LOC109121999 [Vitis vinifera]	--	SubName: Full=Gag-pol {ECO:0000313|EMBL:AIG55302.1}; Flags: Fragment;	FOG: Transposon-encoded proteins with TYA, reverse transcriptase, integrase domains in various combinations	GO:0003676,nucleic acid binding; GO:0015074,DNA integration	Integrase zinc binding domain
Cluster-4090.104880	3.72	3.89	4.27	4.46	6.86	5.84	4.28	3.18	2.38	2.76	4.11	8.24	3.3	4.76	3.62	1.68	1.74	2	K02178 checkpoint serine/threonine-protein kinase [EC:2.7.11.1] | (RefSeq) mitotic spindle checkpoint protein BUBR1 (A)	gag-pol, partial [Camellia sinensis]	--	SubName: Full=Gag-pol {ECO:0000313|EMBL:AIG55302.1}; Flags: Fragment;	FOG: Transposon-encoded proteins with TYA, reverse transcriptase, integrase domains in various combinations	GO:0003676,nucleic acid binding; GO:0015074,DNA integration	--
Cluster-4090.10489	1.32	0.49	0.93	1.76	1.78	0.58	0.58	1.68	3.17	2.65	3.75	1.43	0.47	0.77	0.63	1.22	1.8	1.59	K13416 brassinosteroid insensitive 1-associated receptor kinase 1 [EC:2.7.10.1 2.7.11.1] | (RefSeq) hypothetical protein (A)	PREDICTED: G-type lectin S-receptor-like serine/threonine-protein kinase LECRK2 [Vitis vinifera]	RecName: Full=G-type lectin S-receptor-like serine/threonine-protein kinase LECRK4 {ECO:0000305}; Short=OsLecRK4 {ECO:0000303|PubMed:25485617}; EC=2.7.11.1 {ECO:0000305}; AltName: Full=OsRLCK136 {ECO:0000303|PubMed:19825577}; Flags: Precursor;	SubName: Full=Uncharacterized protein {ECO:0000313|EMBL:CAN77457.1};	--	GO:0016021,integral component of membrane; GO:0005886,plasma membrane; GO:0005524,ATP binding; GO:0030246,carbohydrate binding; GO:0004674,protein serine/threonine kinase activity; GO:0006468,protein phosphorylation	Protein tyrosine kinase
Cluster-4090.104898	0.51	0.49	0.66	2.18	1.8	1.34	0.59	0.71	0.37	2.97	2.04	2.34	0.42	0.53	0.38	4.01	1.08	0.77	--	PREDICTED: MACPF domain-containing protein NSL1 [Vitis vinifera]	RecName: Full=MACPF domain-containing protein NSL1; AltName: Full=Protein NECROTIC SPOTTED LESIONS 1; Short=Protein NSL1;	SubName: Full=Uncharacterized protein {ECO:0000313|EMBL:CBI30600.3};	--	GO:0008219,cell death; GO:0052542,defense response by callose deposition; GO:0006955,immune response; GO:0009626,plant-type hypersensitive response; GO:0010337,regulation of salicylic acid metabolic process; GO:0009651,response to salt stress	--
Cluster-4090.10490	3.44	3.4	2.64	3.86	4.52	3.56	3.63	4.09	2.66	3.08	5.1	4.66	6.05	4.45	4	2.1	2.1	2.35	K12598 ATP-dependent RNA helicase DOB1 [EC:3.6.4.13] | (RefSeq) DExH-box ATP-dependent RNA helicase DExH10-like (A)	hypothetical protein VITISV_021857 [Vitis vinifera]	RecName: Full=Uncharacterized mitochondrial protein AtMg01250; AltName: Full=ORF102;	SubName: Full=Uncharacterized protein {ECO:0000313|EMBL:CAN82968.1};	FOG: Reverse transcriptase	GO:0005739,mitochondrion	Reverse transcriptase (RNA-dependent DNA polymerase)
Cluster-4090.104903	2.69	1.23	1.45	2.26	3.04	1.02	3.68	5.49	2.19	4.29	4.07	4.07	2.71	1.86	2.55	1.14	0.82	0.65	--	hypothetical protein VITISV_016970 [Vitis vinifera]	--	SubName: Full=Uncharacterized protein {ECO:0000313|EMBL:CAN77449.1};	--	GO:0016021,integral component of membrane; GO:0003676,nucleic acid binding	Reverse transcriptase-like
Cluster-4090.104907	3.55	1.59	2.91	1.57	2.29	2.04	3.79	4.12	2.41	1.03	2.19	1.9	4.34	4.48	4.37	1	0.37	1.09	--	--	--	--	--	--	--
Cluster-4090.104910	8.8	12.41	11.38	20.14	21.55	22.94	6.75	8.55	6.86	27.1	25.92	26.37	11.02	11.6	6.27	12.91	12.23	13.45	--	PREDICTED: uncharacterized protein LOC100244329 [Vitis vinifera]	--	SubName: Full=Uncharacterized protein {ECO:0000313|EMBL:CCB50385.1};	--	GO:0016021,integral component of membrane	Procyclic acidic repetitive protein (PARP)
Cluster-4090.104912	4.05	1.64	2.38	0.76	0.46	0.37	2.44	3.18	1.66	0.32	0.64	1.28	2.6	3.66	3.92	1.76	2.77	2.82	--	--	--	--	--	--	--
Cluster-4090.104936	16.87	10.69	10.19	6.56	5.92	4.43	12.74	16.74	14.58	4.8	6.34	3.66	10.64	9.98	12.92	9.83	10.39	15.17	K20181 vacuolar protein sorting-associated protein 18 | (RefSeq) vacuolar sorting-associated-like protein (A)	unnamed protein product, partial [Vitis vinifera]	RecName: Full=Probable LRR receptor-like serine/threonine-protein kinase At3g47570; EC=2.7.11.1; Flags: Precursor;	SubName: Full=Uncharacterized protein {ECO:0000313|EMBL:CCB48125.1};	--	GO:0016021,integral component of membrane; GO:0005886,plasma membrane; GO:0005524,ATP binding; GO:0004674,protein serine/threonine kinase activity	Protein kinase domain
Cluster-4090.104948	5.91	5.74	5.04	1.75	1.06	1.28	5.58	5.4	2.75	2.2	1.94	1.46	4.04	6.53	4.06	0.24	1.65	2.84	--	--	--	--	--	--	--
Cluster-4090.104954	0	1.44	1.66	2.25	0	1.43	5.4	1.42	0	3.21	4.01	0	2.6	6.37	3.8	0	0.89	1.1	--	--	--	--	--	--	--
Cluster-4090.104974	25.53	3.54	9	18.24	15.37	5.52	8.11	25.1	64.59	18.31	38.44	9.4	5.67	8.53	12.83	2.88	3.04	5.43	--	--	--	--	--	--	--
Cluster-4090.104980	1	2.1	0.64	7.1	3.53	4.38	1.93	2.22	1.84	5.82	4.43	5.21	1.01	1.48	1.02	2.26	1.47	1.77	--	--	--	--	--	--	--
Cluster-4090.104985	4.43	4.15	2.89	1.56	0.94	1.23	3.8	4.88	3.49	3.17	2.06	1.53	3.42	4.89	4.3	5.83	4.95	7.95	--	--	--	--	--	--	--
Cluster-4090.104994	57.64	68.33	77.32	37.46	40.71	43.29	76.85	77.77	68.66	30.58	27.91	45.16	78.47	72.09	79	69	78.15	76.75	K00895 diphosphate-dependent phosphofructokinase [EC:2.7.1.90] | (RefSeq) LOW QUALITY PROTEIN: uncharacterized protein LOC110656716 (A)	unnamed protein product, partial [Vitis vinifera]	--	SubName: Full=Uncharacterized protein {ECO:0000313|EMBL:CBI33997.3};	FOG: Ankyrin repeat	GO:0016021,integral component of membrane; GO:0016020,membrane; GO:0007165,signal transduction	Ankyrin repeats (many copies)
Cluster-4090.104999	0.89	0.42	0.87	4.36	1.76	2.32	1	1.38	0.9	2.09	1.85	2.45	0.78	1.05	0.49	0.11	0.47	0.9	K07198 5'-AMP-activated protein kinase, catalytic alpha subunit [EC:2.7.11.11] | (RefSeq) CIPK19; CBL-interacting serine/threonine-protein kinase 1-like (A)	PREDICTED: CBL-interacting serine/threonine-protein kinase 1-like isoform X1 [Vitis vinifera]	RecName: Full=CBL-interacting protein kinase 1; EC=2.7.11.1; AltName: Full=OsCIPK01;	RecName: Full=Non-specific serine/threonine protein kinase {ECO:0000256|SAAS:SAAS00351747}; EC=2.7.11.1 {ECO:0000256|SAAS:SAAS00351747};	Serine/threonine protein kinase	GO:0005737,cytoplasm; GO:0005634,nucleus; GO:0005524,ATP binding; GO:0004674,protein serine/threonine kinase activity; GO:0035556,intracellular signal transduction; GO:0006468,protein phosphorylation	NAF domain
Cluster-4090.105002	2.78	5.11	2.71	1.68	3.2	2.71	5.27	6.75	3.45	3.27	1.25	2.2	5.08	5.58	4.29	4.6	5.99	6.07	K11804 WD repeat-containing protein 42A | (RefSeq) DDB1- and CUL4-associated factor 8 (A)	PREDICTED: DDB1- and CUL4-associated factor 8 isoform X2 [Vitis vinifera]	RecName: Full=Dynein assembly factor with WDR repeat domains 1; AltName: Full=Outer row dynein assembly protein 16;	SubName: Full=Uncharacterized protein {ECO:0000313|EMBL:CCB60591.1};	WD40 repeat protein	GO:0005737,cytoplasm; GO:0005856,cytoskeleton; GO:0031514,motile cilium	WD domain, G-beta repeat
Cluster-4090.105007	34.7	31.61	48.26	38.59	44.47	45.75	41.98	39.71	42.2	23.54	39.45	34.27	57.01	51.5	46.19	6.29	9.44	10.67	K12116 flavin-binding kelch repeat F-box protein 1 | (RefSeq) adagio protein 3 (A)	putative LOV domain-containing protein [Tetrastigma obtectum]	RecName: Full=Adagio protein 3; AltName: Full=F-box only protein 2a; Short=FBX2a; AltName: Full=Flavin-binding kelch repeat F-box protein 1;	SubName: Full=Putative LOV domain-containing protein {ECO:0000313|EMBL:AML76431.1};	--	GO:0005737,cytoplasm; GO:0005634,nucleus; GO:0009881,photoreceptor activity; GO:0007623,circadian rhythm; GO:0009908,flower development; GO:0009911,positive regulation of flower development; GO:0016567,protein ubiquitination; GO:0018298,protein-chromophore linkage; GO:0010468,regulation of gene expression; GO:0006355,regulation of transcription, DNA-templated; GO:0009637,response to blue light	PAS domain
Cluster-4090.10501	1.29	2.97	1.73	1.33	0.9	0.39	1.96	2.76	1.03	0.9	1.08	1.21	3.51	3.28	1.57	4.6	2.41	2.75	K12818 ATP-dependent RNA helicase DHX8/PRP22 [EC:3.6.4.13] | (RefSeq) NB-ARC domain disease resistance protein, putative (A)	PREDICTED: putative disease resistance RPP13-like protein 1 isoform X2 [Vitis vinifera]	RecName: Full=Putative disease resistance RPP13-like protein 1;	SubName: Full=Uncharacterized protein {ECO:0000313|EMBL:CCB49453.1};	Apoptotic ATPase	GO:0005886,plasma membrane; GO:0043531,ADP binding; GO:0005524,ATP binding; GO:0009626,plant-type hypersensitive response; GO:0007165,signal transduction	NB-ARC domain
Cluster-4090.105014	3.14	3.79	2.7	0.24	2.26	1.94	7.45	4.29	2.38	0.48	0.79	1.04	3.12	3.04	5.29	2.95	2.78	2.57	K14489 arabidopsis histidine kinase 2/3/4 (cytokinin receptor) [EC:2.7.13.3] | (RefSeq) histidine kinase 4 (A)	PREDICTED: histidine kinase 4 isoform X2 [Vitis vinifera]	RecName: Full=Histidine kinase 4; EC=2.7.13.3; AltName: Full=Arabidopsis histidine kinase 4; Short=AtHK4; AltName: Full=Cytokinin receptor CYTOKININ RESPONSE 1; Short=AtCRE1; Short=Cytokinin receptor CRE1; AltName: Full=Phosphoprotein phosphatase AHK4; EC=3.1.3.16; AltName: Full=Protein AUTHENTIC HIS-KINASE 4; AltName: Full=Protein ROOT AS IN WOL 1; AltName: Full=Protein WOODEN LEG;	SubName: Full=Uncharacterized protein {ECO:0000313|EMBL:CCB50761.1};	Sensory transduction histidine kinase	GO:0005783,endoplasmic reticulum; GO:0005789,endoplasmic reticulum membrane; GO:0016021,integral component of membrane; GO:0005886,plasma membrane; GO:0009884,cytokinin receptor activity; GO:0019899,enzyme binding; GO:0004721,phosphoprotein phosphatase activity; GO:0000155,phosphorelay sensor kinase activity; GO:0004673,protein histidine kinase activity; GO:0043424,protein histidine kinase bindin…	Histidine kinase-, DNA gyrase B-, and HSP90-like ATPase
Cluster-4090.105015	5.38	4.6	6.63	6.1	6.87	5.8	5.23	8.55	8	5.97	6.39	4.59	7.4	4.84	7.31	1.76	2.55	4.16	K14835 25S rRNA (cytosine2870-C5)-methyltransferase [EC:2.1.1.310] | (RefSeq) probable 28S rRNA (cytosine(4447)-C(5))-methyltransferase (A)	unnamed protein product, partial [Vitis vinifera]	--	SubName: Full=Uncharacterized protein {ECO:0000313|EMBL:CBI39767.3};	tRNA and rRNA cytosine-C5-methylase (nucleolar protein NOL1/NOP2)	GO:0005730,nucleolus; GO:0003723,RNA binding; GO:0009383,rRNA (cytosine-C5-)-methyltransferase activity; GO:0000470,maturation of LSU-rRNA; GO:0070475,rRNA base methylation	--
Cluster-4090.105017	2.8	3.22	3.37	5.81	9.87	9.74	3.25	2.35	2.23	3.94	6.57	11.61	1.3	3.16	1.15	1.76	2.42	2.48	--	hypothetical protein VITISV_036192 [Vitis vinifera]	--	SubName: Full=Uncharacterized protein {ECO:0000313|EMBL:CAN62070.1};	--	--	--
Cluster-4090.105030	9.53	9.51	8.74	1.63	0.26	0.79	9.37	7.27	6.06	0	1.5	0.9	7.77	7.59	8.99	2.76	4.11	5.33	--	--	--	--	--	--	--
Cluster-4090.105050	8.62	2.88	6.38	4.07	3.82	0.56	5.07	3.19	5.32	1.72	0	3.65	9.09	5.08	7.46	3.62	3.75	1.71	K08150 MFS transporter, SP family, solute carrier family 2 (myo-inositol transporter), member 13 | (RefSeq) probable inositol transporter 2 (A)	PREDICTED: monosaccharide-sensing protein 2-like [Nicotiana tabacum]	RecName: Full=Monosaccharide-sensing protein 1; AltName: Full=Monosaccharide transporter 1; AltName: Full=Sugar transporter MSSP1; AltName: Full=Sugar transporter MT1;	SubName: Full=monosaccharide-sensing protein 2-like {ECO:0000313|RefSeq:XP_016503266.1};	Predicted transporter (major facilitator superfamily)	GO:0016021,integral component of membrane; GO:0009705,plant-type vacuole membrane; GO:0005774,vacuolar membrane; GO:0005773,vacuole; GO:0005355,glucose transmembrane transporter activity; GO:0005351,carbohydrate:proton symporter activity; GO:0046323,glucose import; GO:0035428,NA; GO:0009624,response to nematode	Sugar (and other) transporter
Cluster-4090.105052	7.61	11.83	7.21	17.33	13.32	16.99	6.92	11.4	16.58	21.72	21.15	15.5	6.82	9.89	8.67	10.83	7.47	5.76	--	PREDICTED: probable receptor-like protein kinase At1g11050 [Vitis vinifera]	RecName: Full=Probable receptor-like protein kinase At1g11050; EC=2.7.11.1; Flags: Precursor;	SubName: Full=Uncharacterized protein {ECO:0000313|EMBL:CCB48674.1};	Serine/threonine protein kinase	GO:0016021,integral component of membrane; GO:0005886,plasma membrane; GO:0005524,ATP binding; GO:0004674,protein serine/threonine kinase activity	--
Cluster-4090.105058	3.19	3.16	0.79	11.79	7.32	8.66	0	5.21	2.34	11.83	5.29	12.33	2.58	0	0.8	8.56	8.18	6.22	--	--	--	--	--	--	--
Cluster-4090.105063	10.58	15.7	11.76	20.88	17.1	17.16	11.03	11.61	13.06	16.83	24.63	22.36	10.39	10.07	8.71	5.29	9.15	8.52	--	--	--	--	--	--	--
Cluster-4090.105065	2.26	0.79	0	5.37	0.74	3.72	0	0.74	0.75	12.95	8.59	6.03	0	1.05	0	0.84	2.17	0.72	--	--	--	--	--	--	--
Cluster-4090.105104	0.42	0	0.88	0.29	0.77	0.07	0.16	1.85	3.73	0.41	0.97	0.41	0.07	0	0.07	0	0	0	K15103 solute carrier family 25 (mitochondrial uncoupling protein), member 8/9 | (RefSeq) predicted protein (A)	citrate/oxoglutarate carrier protein [Quercus suber]	RecName: Full=Probable ADP,ATP carrier protein At5g56450; AltName: Full=ADP/ATP translocase At5g56450; AltName: Full=Adenine nucleotide translocator At5g56450;	SubName: Full=Uncharacterized protein {ECO:0000313|EMBL:JAG99323.1};	Mitochondrial tricarboxylate/dicarboxylate carrier proteins	GO:0016021,integral component of membrane; GO:0005743,mitochondrial inner membrane; GO:0005347,ATP transmembrane transporter activity; GO:0005471,ATP:ADP antiporter activity; GO:0048653,anther development; GO:0046902,regulation of mitochondrial membrane permeability	Mitochondrial carrier protein
Cluster-4090.105106	2.8	4.13	4.29	20.86	13.27	12.39	1.22	1.03	1.86	15.25	17.88	14.86	1.45	3.61	3.92	2.92	7.7	5.09	K03113 translation initiation factor 1 | (RefSeq) protein translation factor SUI1 homolog (A)	Tyrosyl-DNA phosphodiesterase 1 [Dichanthelium oligosanthes]	RecName: Full=Protein translation factor SUI1 homolog; AltName: Full=Protein GOS2;	SubName: Full=Tyrosyl-DNA phosphodiesterase 1 {ECO:0000313|EMBL:OEL28790.1};	Translation initiation factor 1 (eIF-1/SUI1)	GO:0003743,translation initiation factor activity; GO:0006417,regulation of translation	--
Cluster-4090.10512	54.91	66.25	53.87	65.1	52.21	63.21	80.62	54.32	64.57	53.24	60.98	70.65	93.19	80.52	88.28	47.13	45.71	22.69	--	PREDICTED: 29 kDa ribonucleoprotein A, chloroplastic [Vitis vinifera]	--	SubName: Full=Uncharacterized protein {ECO:0000313|EMBL:CBI19207.3};	--	GO:0003723,RNA binding	--
Cluster-4090.105125	8.12	6.32	7.38	1.66	2.36	1.64	7.74	6.15	4.49	1.88	1.43	1.82	6.45	6.68	5.16	5.46	4.84	6.74	K13217 pre-mRNA-processing factor 39 | (RefSeq) pre-mRNA-processing factor 39 (A)	PREDICTED: pre-mRNA-processing factor 39 isoform X1 [Vitis vinifera]	--	SubName: Full=Uncharacterized protein {ECO:0000313|EMBL:CCB60172.1};	mRNA processing protein	GO:0006396,RNA processing	--
Cluster-4090.105131	7.84	7.54	5.64	7.78	8.08	8.56	5.64	6.71	6.7	7.89	3.64	5.6	6.49	6.22	3.68	14.57	12.03	10.05	K08237 hydroquinone glucosyltransferase [EC:2.4.1.218] | (RefSeq) hypothetical protein (A)	PREDICTED: anthocyanidin 3-O-glucosyltransferase 2 [Vitis vinifera]	RecName: Full=UDP-glycosyltransferase 71A15 {ECO:0000303|Ref.1}; EC=2.4.1.- {ECO:0000305}; AltName: Full=UDP-glucose:chalcone 2'-O-glucosyltransferase {ECO:0000305}; AltName: Full=UDP-glucose:flavonol 2'-O-glucosyltransferase {ECO:0000305};	RecName: Full=Glycosyltransferase {ECO:0000256|RuleBase:RU362057}; EC=2.4.1.- {ECO:0000256|RuleBase:RU362057};	UDP-glucuronosyl and UDP-glucosyl transferase	GO:0035251,UDP-glucosyltransferase activity; GO:0008152,metabolic process	--
Cluster-4090.105133	2.06	2.31	1.55	2.77	1.43	1.65	1.23	2.22	2.32	2.1	3.46	2.73	1.69	1.44	2.13	3.91	3.63	6.17	K08237 hydroquinone glucosyltransferase [EC:2.4.1.218] | (RefSeq) UDP-glycosyltransferase 72B1-like (A)	PREDICTED: anthocyanidin 3-O-glucosyltransferase 2 [Vitis vinifera]	RecName: Full=UDP-glycosyltransferase 71E1 {ECO:0000303|PubMed:15610349}; EC=2.4.1.- {ECO:0000305};	RecName: Full=Glycosyltransferase {ECO:0000256|RuleBase:RU362057}; EC=2.4.1.- {ECO:0000256|RuleBase:RU362057};	UDP-glucuronosyl and UDP-glucosyl transferase	GO:0016758,transferase activity, transferring hexosyl groups; GO:0008152,metabolic process	--
Cluster-4090.105134	16.87	11.6	9.98	26.39	19.36	21.79	8.65	13.89	10.57	18.21	15.76	20.02	11.55	11.8	10.65	37.72	25.74	27.51	K13496 UDP-glucosyl transferase 73C [EC:2.4.1.-] | (RefSeq) scopoletin glucosyltransferase (A)	PREDICTED: anthocyanidin 3-O-glucosyltransferase 2 [Vitis vinifera]	RecName: Full=UDP-glycosyltransferase 71A16 {ECO:0000303|Ref.1}; EC=2.4.1.- {ECO:0000305}; AltName: Full=UDP-glucose:chalcone 2'-O-glucosyltransferase {ECO:0000305}; AltName: Full=UDP-glucose:flavonol 2'-O-glucosyltransferase {ECO:0000305};	RecName: Full=Glycosyltransferase {ECO:0000256|RuleBase:RU362057}; EC=2.4.1.- {ECO:0000256|RuleBase:RU362057};	UDP-glucuronosyl and UDP-glucosyl transferase	GO:0035251,UDP-glucosyltransferase activity; GO:0008152,metabolic process	UDP-glucoronosyl and UDP-glucosyl transferase
Cluster-4090.105136	7.47	5.97	4.31	6.14	5.2	3.86	5.75	6.06	3.83	3.4	2.49	4.6	6.08	6.06	4.89	13.29	14.91	13.35	K13496 UDP-glucosyl transferase 73C [EC:2.4.1.-] | (RefSeq) scopoletin glucosyltransferase (A)	PREDICTED: anthocyanidin 3-O-glucosyltransferase 2 [Vitis vinifera]	RecName: Full=UDP-glycosyltransferase 71A16 {ECO:0000303|Ref.1}; EC=2.4.1.- {ECO:0000305}; AltName: Full=UDP-glucose:chalcone 2'-O-glucosyltransferase {ECO:0000305}; AltName: Full=UDP-glucose:flavonol 2'-O-glucosyltransferase {ECO:0000305};	RecName: Full=Glycosyltransferase {ECO:0000256|RuleBase:RU362057}; EC=2.4.1.- {ECO:0000256|RuleBase:RU362057};	UDP-glucuronosyl and UDP-glucosyl transferase	GO:0035251,UDP-glucosyltransferase activity; GO:0008152,metabolic process	UDP-glucoronosyl and UDP-glucosyl transferase
Cluster-4090.105144	4.27	4.09	3.84	1.1	2.81	1.64	3.05	5.09	2.77	2.04	0.62	2.19	3.46	3.61	5.31	0.59	1.57	2.35	--	--	--	--	--	--	--
Cluster-4090.105158	0	0	0	0	0	0	0	0	15.72	0	8.45	4.92	17.71	0	8.24	9.59	0	0	--	PREDICTED: uncharacterized protein LOC100251629 isoform X1 [Vitis vinifera]	--	SubName: Full=Uncharacterized protein {ECO:0000313|EMBL:CCB57036.1};	--	--	TPL-binding domain in jasmonate signalling
Cluster-4090.105163	14.12	17.18	12.55	4.52	7.7	7.04	16.42	12.72	8.57	8.34	5.73	6.57	9.7	14.52	11.49	13.13	10.4	14.11	K01188 beta-glucosidase [EC:3.2.1.21] | (RefSeq) beta-glucosidase 12-like (A)	PREDICTED: DNA-damage-repair/toleration protein DRT100 [Vitis vinifera]	RecName: Full=Leucine-rich repeat protein FLOR 1 {ECO:0000303|PubMed:11689012}; AltName: Full=Protein FLORAL TRANSITION AT THE MERISTEM 4 {ECO:0000303|PubMed:22319055};	SubName: Full=Uncharacterized protein {ECO:0000313|EMBL:CCB44166.1};	FOG: Leucine rich repeat	GO:0005737,cytoplasm; GO:0005634,nucleus; GO:0048471,perinuclear region of cytoplasm; GO:0005886,plasma membrane; GO:0008134,transcription factor binding; GO:0048574,long-day photoperiodism, flowering; GO:0048510,regulation of timing of transition from vegetative to reproductive phase; GO:0010228,vegetative to reproductive phase transition of meristem	Leucine Rich Repeat
Cluster-4090.105173	1.15	1.67	0.63	4.59	3.49	2.56	0.64	0.18	2.68	7.17	7.71	5.79	0.28	0.77	0.6	4.65	2.29	1.74	K06883 uncharacterized protein | (RefSeq) LOW QUALITY PROTEIN: uncharacterized protein LOC104799061 (A)	unnamed protein product, partial [Vitis vinifera]	RecName: Full=Cysteine-rich receptor-like protein kinase 6; Short=Cysteine-rich RLK6; EC=2.7.11.-; AltName: Full=Receptor-like protein kinase 5; Flags: Precursor;	SubName: Full=Uncharacterized protein {ECO:0000313|EMBL:CCB48386.1};	--	GO:0016021,integral component of membrane; GO:0005886,plasma membrane; GO:0005524,ATP binding; GO:0004672,protein kinase activity; GO:0004674,protein serine/threonine kinase activity; GO:0042742,defense response to bacterium; GO:0000302,response to reactive oxygen species	Protein kinase domain
Cluster-4090.105210	3.84	2.61	3.38	1.18	1.25	1.25	3.35	4.21	2.8	1.93	1.44	1.32	4.29	4.81	3.05	1.4	2.42	2.68	--	--	--	--	--	--	--
Cluster-4090.105211	4.09	3.35	1.64	8.73	5.12	5.91	1.31	1.78	1.32	9.98	5.53	6.59	0.17	1.05	0.29	6.32	4.55	2.81	--	hypothetical protein VITISV_025026 [Vitis vinifera]	RecName: Full=Receptor-like protein kinase FERONIA; EC=2.7.11.1; AltName: Full=Protein SIRENE; Flags: Precursor;	SubName: Full=Uncharacterized protein {ECO:0000313|EMBL:CAN77538.1};	Serine/threonine protein kinase	GO:0043680,filiform apparatus; GO:0016021,integral component of membrane; GO:0005622,intracellular; GO:0016020,membrane; GO:0005886,plasma membrane; GO:0009506,plasmodesma; GO:0005524,ATP binding; GO:0004672,protein kinase activity; GO:0004674,protein serine/threonine kinase activity; GO:0009738,abscisic acid-activated signaling pathway; GO:0009742,brassinosteroid mediated signaling pathway; GO:0…	Malectin-like domain
Cluster-4090.105216	5.57	9.58	4.52	66.88	26.09	27.36	3.53	10.49	8.49	69.17	49.91	33.58	3.05	9.38	3.8	18.28	25.52	42.62	K03676 glutaredoxin 3 | (RefSeq) glutaredoxin-C9-like (A)	hypothetical protein VITISV_003664 [Vitis vinifera]	RecName: Full=Glutaredoxin-C9; Short=AtGrxC9; AltName: Full=Protein ROXY 19;	SubName: Full=Uncharacterized protein {ECO:0000313|EMBL:CAN60168.1};	Glutaredoxin and related proteins	GO:0005737,cytoplasm; GO:0005634,nucleus; GO:0009055,electron transfer activity; GO:0015035,protein disulfide oxidoreductase activity; GO:0045454,cell redox homeostasis; GO:0009867,jasmonic acid mediated signaling pathway; GO:0009751,response to salicylic acid; GO:0009863,salicylic acid mediated signaling pathway	--
Cluster-4090.105217	8.15	4.26	3.46	15	9.23	5.8	2.34	5.25	8.18	16.14	17.03	6.59	3.41	4.5	4.8	10.16	8.68	18.61	--	--	--	--	--	--	--
Cluster-4090.105219	2.43	1.37	0.56	5.76	2.33	1.85	1.17	2.73	3.75	7.1	7.16	2.26	0.79	1.56	1.74	3.52	6.7	6.67	K19613 leucine-rich repeat protein SHOC2 | (RefSeq) hypothetical protein (A)	PREDICTED: LRR receptor-like serine/threonine-protein kinase GSO1 [Vitis vinifera]	RecName: Full=Receptor like protein 42 {ECO:0000303|PubMed:18434605}; Short=AtRLP42 {ECO:0000303|PubMed:18434605}; AltName: Full=Protein RESPONSIVENESS TO BOTRYTIS POLYGALACTURONASES 1 {ECO:0000303|PubMed:24259685}; Flags: Precursor;	SubName: Full=Uncharacterized protein {ECO:0000313|EMBL:CAN75789.1};	FOG: Leucine rich repeat	GO:0016021,integral component of membrane; GO:0006952,defense response; GO:1900150,regulation of defense response to fungus; GO:1902288,regulation of defense response to oomycetes; GO:0002238,response to molecule of fungal origin	Leucine rich repeat
Cluster-4090.105225	12.2	10.52	8.15	17.36	23.1	18.23	8.41	7.23	11.31	21.57	20.69	20.31	10.41	8.77	9.24	14.52	12.87	13.21	--	--	--	--	--	--	--
Cluster-4090.105232	9.14	12.66	11.38	9.11	5.86	5.49	9.11	10.97	8.6	6.49	5.97	8.57	11.16	13.32	11.53	13.61	13.93	17.08	--	hypothetical protein VITISV_038565 [Vitis vinifera]	--	SubName: Full=Uncharacterized protein {ECO:0000313|EMBL:CAN62069.1};	--	GO:0003676,nucleic acid binding	--
Cluster-4090.105234	37.88	7.19	11.57	15.75	17.07	8.32	15.8	30.13	47.46	10.03	13.04	10.58	12.93	14.99	19.17	3.44	8.92	14.37	K13415 protein brassinosteroid insensitive 1 [EC:2.7.10.1 2.7.11.1] | (RefSeq) systemin receptor SR160-like (A)	hypothetical protein VITISV_022117 [Vitis vinifera]	RecName: Full=MDIS1-interacting receptor like kinase 2 {ECO:0000303|PubMed:26863186}; Short=AtMIK2 {ECO:0000303|PubMed:26863186}; AltName: Full=Probable LRR receptor-like serine/threonine-protein kinase At4g08850; EC=2.7.11.1 {ECO:0000305}; Flags: Precursor;	SubName: Full=Uncharacterized protein {ECO:0000313|EMBL:CAN73988.1};	--	GO:0016021,integral component of membrane; GO:0016020,membrane; GO:0005886,plasma membrane; GO:0009506,plasmodesma; GO:0090406,pollen tube; GO:0005524,ATP binding; GO:0004674,protein serine/threonine kinase activity	Protein kinase domain
Cluster-4090.105235	3.3	1.15	1.05	17.69	16.28	6.76	0	4.6	6.09	9.74	18.33	15.73	0	1.83	1.66	5.67	8.19	3.2	--	--	--	--	--	--	--
Cluster-4090.10525	4.71	1.89	1.73	7.11	4.36	4.56	1.67	4.25	8.51	7.76	12.71	6.05	2.19	2.6	2.38	5.92	4.24	3.3	K12173 BRCA1-A complex subunit BRE | (RefSeq) BRCA1-A complex subunit BRE-like (A)	PREDICTED: protein P21 [Vitis vinifera]	RecName: Full=Thaumatin-like protein; AltName: Allergen=Act d 2; Flags: Precursor;	SubName: Full=Uncharacterized protein {ECO:0000313|EMBL:CAN82850.1};	--	GO:0005576,extracellular region; GO:0050832,defense response to fungus; GO:0031640,killing of cells of other organism	Thaumatin family
Cluster-4090.105253	1.06	0.58	1.02	2.04	3.79	2.49	1.71	0.89	0.95	1.37	1.41	4.09	2.65	2.24	1.48	0.13	0.33	0.16	--	--	--	--	--	--	--
Cluster-4090.105283	0.35	0.3	0.29	2.52	1.86	2.77	0.21	0.64	0.57	2.05	4.14	1.17	0	0.18	0.32	0	0.47	0.93	K19613 leucine-rich repeat protein SHOC2 | (RefSeq) receptor-like protein 12 (A)	PREDICTED: receptor-like protein 12 [Vitis vinifera]	RecName: Full=Receptor like protein 7 {ECO:0000303|PubMed:18434605}; Short=AtRLP7 {ECO:0000303|PubMed:18434605}; Flags: Precursor;	SubName: Full=Uncharacterized protein {ECO:0000313|EMBL:CAN66864.1};	FOG: Leucine rich repeat	GO:0016021,integral component of membrane	Leucine rich repeat
Cluster-4090.105292	6.27	4.72	3.17	8.62	12.22	6.89	1.61	5.75	3.51	5.54	11.87	8.96	2.54	4.71	3.39	5.87	2.36	4.19	K13459 disease resistance protein RPS2 | (RefSeq) probable disease resistance protein At1g12280 (A)	PREDICTED: probable disease resistance protein At1g12280 [Vitis vinifera]	RecName: Full=Probable disease resistance protein At1g61190;	SubName: Full=Uncharacterized protein {ECO:0000313|EMBL:CCB47195.1};	Apoptotic ATPase	GO:0005886,plasma membrane; GO:0043531,ADP binding; GO:0005524,ATP binding; GO:0006952,defense response; GO:0007165,signal transduction	NB-ARC domain
Cluster-4090.105299	9.69	17.41	19.39	62.14	28.05	51.1	10.17	13.04	8.87	84.32	76.69	49.15	6.12	9.81	8.85	10.17	11.46	14.6	K14497 protein phosphatase 2C [EC:3.1.3.16] | (RefSeq) protein phosphatase 2C 37 (A)	PREDICTED: protein phosphatase 2C 37 [Vitis vinifera]	RecName: Full=Probable protein phosphatase 2C 9; Short=OsPP2C09; EC=3.1.3.16;	SubName: Full=Uncharacterized protein {ECO:0000313|EMBL:CCB56314.1};	Serine/threonine protein phosphatase	GO:0016021,integral component of membrane; GO:0046872,metal ion binding; GO:0004722,protein serine/threonine phosphatase activity	--
Cluster-4090.105307	2.97	3.24	3.42	7.5	6.9	5.14	4.38	3.63	2.97	4	5.34	6.46	3.95	4.2	3.61	2.81	2.08	2.28	--	--	--	--	--	--	--
Cluster-4090.105312	7.3	11.24	5.04	2.31	1.22	2.04	10.49	8.5	5.28	2.11	0.93	1.63	6.93	10.52	7.79	4.58	8.11	8.17	--	--	--	--	--	--	--
Cluster-4090.105331	0.28	0	0.63	2.93	4.59	3.05	0.98	1	1.15	0	0	5.49	1.01	0	0.38	1.72	1.44	1.61	--	PREDICTED: BTB/POZ and TAZ domain-containing protein 4 [Vitis vinifera]	RecName: Full=BTB/POZ and TAZ domain-containing protein 4; AltName: Full=BTB and TAZ domain protein 4;	SubName: Full=Uncharacterized protein {ECO:0000313|EMBL:CBI33698.3};	CREB binding protein/P300 and related TAZ Zn-finger proteins	GO:0005737,cytoplasm; GO:0005634,nucleus; GO:0019005,SCF ubiquitin ligase complex; GO:0005774,vacuolar membrane; GO:0005516,calmodulin binding; GO:0004402,histone acetyltransferase activity; GO:0003712,transcription coregulator activity; GO:0031625,ubiquitin protein ligase binding; GO:0008270,zinc ion binding; GO:0043161,proteasome-mediated ubiquitin-dependent protein catabolic process; GO:004278…	BTB And C-terminal Kelch
Cluster-4090.105349	0	0	12.44	11.5	9.57	8.1	7.81	13.97	7.62	1.04	0	6.82	0	13.93	7.46	0	0.17	0	--	PREDICTED: probable transmembrane GTPase FZO-like, chloroplastic isoform X2 [Vitis vinifera]	RecName: Full=Probable transmembrane GTPase FZO-like, chloroplastic {ECO:0000305}; EC=3.6.5.-; Flags: Precursor;	SubName: Full=Uncharacterized protein {ECO:0000313|EMBL:CBI32337.3};	Mitofusin 1 GTPase, involved in mitochondrila biogenesis	GO:0009507,chloroplast; GO:0009706,chloroplast inner membrane; GO:0031969,chloroplast membrane; GO:0009707,chloroplast outer membrane; GO:0009535,chloroplast thylakoid membrane; GO:0016021,integral component of membrane; GO:0005525,GTP binding; GO:0016787,hydrolase activity; GO:1902478,negative regulation of defense response to bacterium, incompatible interaction; GO:0034051,negative regulation o…	--
Cluster-4090.105357	4.03	5.11	3.94	1.57	1.69	1.54	2.97	5.79	5.62	1.1	1.98	0.66	3.28	7.15	3.56	5.33	5.25	6.43	K00103 L-gulonolactone oxidase [EC:1.1.3.8] | (RefSeq) probable L-gulonolactone oxidase 6 (A)	PREDICTED: rust resistance kinase Lr10-like [Vitis vinifera]	--	SubName: Full=Uncharacterized protein {ECO:0000313|EMBL:CCB48381.1};	--	GO:0005524,ATP binding; GO:0030247,polysaccharide binding; GO:0004672,protein kinase activity	--
Cluster-4090.105363	8.71	10.81	4.62	5.68	3.92	3.53	3.1	6.68	17.48	4.27	7.44	7.93	18.44	10.03	18.73	13.07	10.76	12.8	K03032 26S proteasome regulatory subunit N2 | (RefSeq) 26S proteasome non-ATPase regulatory subunit 1 homolog A-like (A)	uncharacterized protein LOC110672110 [Hevea brasiliensis]	--	SubName: Full=uncharacterized protein LOC104222982 {ECO:0000313|RefSeq:XP_009772636.1};	--	--	Retrotransposon gag protein
Cluster-4090.105367	7.29	6.81	11.45	15.11	20.4	10.19	4.39	19.64	48.98	28.99	31.91	13.71	2.57	3.82	5.75	30.4	20.87	19.65	K09754 coumaroylquinate(coumaroylshikimate) 3'-monooxygenase [EC:1.14.13.36] | (RefSeq) cytochrome P450 98A2 (A)	PREDICTED: cytochrome P450 98A2 [Vitis vinifera]	RecName: Full=Cytochrome P450 98A2; EC=1.14.-.-;	SubName: Full=Uncharacterized protein {ECO:0000313|EMBL:CCB57133.1};	Cytochrome P450 CYP2 subfamily	GO:0016021,integral component of membrane; GO:0016020,membrane; GO:0020037,heme binding; GO:0005506,iron ion binding; GO:0016709,oxidoreductase activity, acting on paired donors, with incorporation or reduction of molecular oxygen, NAD(P)H as one donor, and incorporation of one atom of oxygen; GO:0009809,lignin biosynthetic process	Cytochrome P450
Cluster-4090.105368	3.06	3.26	2.86	11.05	11.09	9.77	3.06	2	2.82	10.54	12.32	10.23	4.14	2.9	3.09	7.51	4.04	4.48	K08819 cyclin-dependent kinase 12/13 [EC:2.7.11.22 2.7.11.23] | (RefSeq) probable serine/threonine-protein kinase At1g54610 (A)	PREDICTED: probable serine/threonine-protein kinase At1g09600 [Vitis vinifera]	RecName: Full=Probable serine/threonine-protein kinase At1g09600; EC=2.7.11.-;	SubName: Full=Uncharacterized protein {ECO:0000313|EMBL:CBI29684.3};	Cdc2-related protein kinase	GO:0005634,nucleus; GO:0005524,ATP binding; GO:0004693,cyclin-dependent protein serine/threonine kinase activity; GO:0006468,protein phosphorylation	--
Cluster-4090.105372	9.76	6.39	8.85	0	0	7.36	7.46	3.14	0	0	0	1.74	5.1	4.74	4.43	5.03	6.95	7.13	K23279 gallate 1-beta-glucosyltransferase [EC:2.4.1.136] | (RefSeq) GT1; limonoid UDP-glucosyltransferase (A)	unnamed protein product, partial [Vitis vinifera]	RecName: Full=Gallate 1-beta-glucosyltransferase {ECO:0000303|PubMed:24412325}; EC=2.4.1.136 {ECO:0000269|PubMed:24412325}; AltName: Full=UDP-glucose:gallate glucosyltransferase {ECO:0000303|PubMed:24412325}; AltName: Full=Vanillate 1-beta-glucosyltransferase {ECO:0000305};	RecName: Full=Glycosyltransferase {ECO:0000256|RuleBase:RU362057}; EC=2.4.1.- {ECO:0000256|RuleBase:RU362057};	UDP-glucuronosyl and UDP-glucosyl transferase	GO:0047913,gallate 1-beta-glucosyltransferase activity; GO:0008152,metabolic process	--
Cluster-4090.105376	4.17	5.14	4.91	4.97	10.65	8.1	3.29	4.09	3.55	16.12	11.51	8.06	2.65	3.18	3.43	6.31	4.84	5.81	K19791 iron transport multicopper oxidase | (RefSeq) L-ascorbate oxidase homolog (A)	PREDICTED: L-ascorbate oxidase homolog [Vitis vinifera]	RecName: Full=L-ascorbate oxidase homolog; EC=1.10.3.-; AltName: Full=Pollen-specific protein NTP303; Flags: Precursor;	SubName: Full=Uncharacterized protein {ECO:0000313|EMBL:CCB45145.1};	Multicopper oxidases	GO:0005615,extracellular space; GO:0005507,copper ion binding; GO:0016491,oxidoreductase activity	Multicopper oxidase
Cluster-4090.105395	8.43	4.75	11.62	4.59	7.44	6.92	14.88	8	13.99	7.05	6.79	7.37	12.74	10.78	14.67	2.24	4.32	4.86	K05907 adenylyl-sulfate reductase (glutathione) [EC:1.8.4.9] | (RefSeq) 5'-adenylylsulfate reductase 3, chloroplastic-like (A)	PREDICTED: 5'-adenylylsulfate reductase 3, chloroplastic-like [Vitis vinifera]	RecName: Full=5'-adenylylsulfate reductase 1, chloroplastic; EC=1.8.4.9; AltName: Full=3'-phosphoadenosine-5'-phosphosulfate reductase homolog 19; Short=PAPS reductase homolog 19; Short=Prh-19; AltName: Full=Adenosine 5'-phosphosulfate 5'-adenylylsulfate sulfotransferase 1; Short=APS sulfotransferase 1; AltName: Full=Thioredoxin-independent APS reductase 1; Flags: Precursor;	SubName: Full=Uncharacterized protein {ECO:0000313|EMBL:CBI28810.3};	Thioredoxin/protein disulfide isomerase	GO:0009507,chloroplast; GO:0009570,chloroplast stroma; GO:0009536,plastid; GO:0051539,4 iron, 4 sulfur cluster binding; GO:0033741,adenylyl-sulfate reductase (glutathione) activity; GO:0009973,adenylyl-sulfate reductase activity; GO:0046872,metal ion binding; GO:0004604,phosphoadenylyl-sulfate reductase (thioredoxin) activity; GO:0045454,cell redox homeostasis; GO:0019344,cysteine biosynthetic pr…	Thioredoxin
Cluster-4090.105416	1.45	1.11	1.57	2.54	5.49	3.97	1.69	1.46	2.11	1.77	1.06	4.79	2.53	2.92	1.48	0.56	0.41	0.6	K04712 sphingolipid 4-desaturase/C4-monooxygenase [EC:1.14.19.17 1.14.18.5] | (RefSeq) sphingolipid delta(4)-desaturase DES1-like (A)	PREDICTED: sphingolipid delta(4)-desaturase DES1-like [Nicotiana sylvestris]	RecName: Full=Sphingolipid delta(4)-desaturase DES1-like; EC=1.14.19.17 {ECO:0000305|PubMed:18978071};	SubName: Full=Uncharacterized protein {ECO:0000313|EnsemblPlants:Bo9g076610.1};	Fatty acid desaturase	GO:0005789,endoplasmic reticulum membrane; GO:0016021,integral component of membrane; GO:0042284,sphingolipid delta-4 desaturase activity; GO:0046513,ceramide biosynthetic process; GO:0030148,sphingolipid biosynthetic process	Sphingolipid Delta4-desaturase (DES)
Cluster-4090.105429	2.88	3.1	3.92	0.33	1.93	0.86	4.38	5.06	2.67	0.94	0.34	1.32	6.83	5.68	6.29	0.32	0.22	0.34	K03834 tyrosine-specific transport protein | (RefSeq) tyrosine-specific transport protein (A)	PREDICTED: uncharacterized protein LOC100251314 isoform X3 [Vitis vinifera]	--	SubName: Full=Uncharacterized protein {ECO:0000313|EMBL:CCB56190.1};	--	GO:0005887,integral component of plasma membrane; GO:0015173,aromatic amino acid transmembrane transporter activity; GO:0015293,symporter activity; GO:0003333,amino acid transmembrane transport	Tryptophan/tyrosine permease family
Cluster-4090.10543	3.06	1.15	2.31	4.54	6.4	3.1	1.26	1.79	6.59	8.6	11.87	2.53	0.22	0.24	0.67	3.97	4.93	2.84	K13457 disease resistance protein RPM1 | (RefSeq) disease resistance protein RPM1 (A)	hypothetical protein VITISV_013576 [Vitis vinifera]	RecName: Full=Disease resistance protein RPM1; AltName: Full=Resistance to Pseudomonas syringae protein 3;	SubName: Full=Uncharacterized protein {ECO:0000313|EMBL:CAN70423.1};	Apoptotic ATPase	GO:0012505,endomembrane system; GO:0019897,extrinsic component of plasma membrane; GO:0005886,plasma membrane; GO:0043531,ADP binding; GO:0005524,ATP binding; GO:0000166,nucleotide binding; GO:0009626,plant-type hypersensitive response; GO:0007165,signal transduction	--
Cluster-4090.10544	1.3	0.9	0.41	3.14	2.63	4.41	1.49	1.35	3.9	7.03	9.44	5.94	0.43	0.48	2.62	3.45	3.84	2.09	K13457 disease resistance protein RPM1 | (RefSeq) disease resistance protein RPM1-like (A)	PREDICTED: disease resistance protein RPM1-like [Vitis vinifera]	RecName: Full=Disease resistance RPP13-like protein 4; AltName: Full=Disease resistance protein ZAR1 {ECO:0000305}; AltName: Full=Protein HOPZ-ACTIVATED RESISTANCE 1;	SubName: Full=Uncharacterized protein {ECO:0000313|EMBL:CCB51048.1};	Apoptotic ATPase	GO:0005886,plasma membrane; GO:0043531,ADP binding; GO:0005524,ATP binding; GO:0043621,protein self-association; GO:0006952,defense response; GO:0050829,defense response to Gram-negative bacterium; GO:0007165,signal transduction	NB-ARC domain
Cluster-4090.105455	1.47	2.15	1.12	5.47	9.49	4.46	4.39	1.93	3.53	7.29	5.07	8.1	1.77	3.25	1.19	4.79	3.46	2.65	K04125 gibberellin 2-oxidase [EC:1.14.11.13] | (RefSeq) gibberellin 2-beta-dioxygenase 7 (A)	uncharacterized protein LOC111411108 [Olea europaea var. sylvestris]	RecName: Full=RNA-directed DNA polymerase homolog; EC=2.7.7.48; AltName: Full=Reverse transcriptase homolog;	SubName: Full=Putative ovule protein {ECO:0000313|EMBL:JAP37716.1};	FOG: Transposon-encoded proteins with TYA, reverse transcriptase, integrase domains in various combinations	GO:0005739,mitochondrion; GO:0003968,RNA-directed 5'-3' RNA polymerase activity; GO:0003964,RNA-directed DNA polymerase activity	Reverse transcriptase (RNA-dependent DNA polymerase)
Cluster-4090.105456	3.03	0.94	2.1	16.79	16.57	12.75	6.08	3.21	5	10.55	12.14	21.04	3.01	4.8	2.67	7.81	5.47	4.7	K04125 gibberellin 2-oxidase [EC:1.14.11.13] | (RefSeq) gibberellin 2-beta-dioxygenase 7 (A)	uncharacterized protein LOC111411108 [Olea europaea var. sylvestris]	RecName: Full=RNA-directed DNA polymerase homolog; EC=2.7.7.48; AltName: Full=Reverse transcriptase homolog;	SubName: Full=Putative mitochondrial protein {ECO:0000313|EMBL:PKU81613.1};	FOG: Transposon-encoded proteins with TYA, reverse transcriptase, integrase domains in various combinations	GO:0005739,mitochondrion; GO:0003968,RNA-directed 5'-3' RNA polymerase activity; GO:0003964,RNA-directed DNA polymerase activity	Reverse transcriptase (RNA-dependent DNA polymerase)
Cluster-4090.105471	16.86	7.84	6.9	15.96	16.54	21.26	15.41	10.71	12.5	13.81	13.44	15.79	11.23	7.98	7.74	7.77	8.6	6.19	K20182 vacuolar protein sorting-associated protein 33 | (RefSeq) vacuolar protein-sorting-associated protein 33 homolog (A)	PREDICTED: uncharacterized protein LOC108865493 [Pyrus x bretschneideri]	--	SubName: Full=Uncharacterized protein {ECO:0000313|EMBL:KRG98680.1};	--	--	Protein of unknown function (DUF 659)
Cluster-4090.105480	12.69	4.26	1.91	4.75	0	0	23.64	11	26.94	0	7.03	0	5.01	34.99	30.61	2.31	20.07	4.66	--	unnamed protein product, partial [Vitis vinifera]	--	SubName: Full=Uncharacterized protein {ECO:0000313|EMBL:CCB57237.1};	--	GO:0016021,integral component of membrane; GO:0005524,ATP binding; GO:0004672,protein kinase activity	--
Cluster-4090.105492	3.08	2.6	3.14	1.95	4.97	2.3	2.97	4.64	2.78	4.49	3.78	4.02	0.8	2.3	2.62	5.47	5.6	3.9	--	hypothetical protein POPTR_002G098000v3 [Populus trichocarpa]	--	--	--	--	Putative S-adenosyl-L-methionine-dependent methyltransferase
Cluster-4090.105531	8.11	13.14	7.28	5.64	5.59	6.76	4.81	6.44	4.69	9.99	8.62	6.59	6	6.29	2.82	16.84	13.45	9.11	--	PREDICTED: uncharacterized protein LOC100267160 [Vitis vinifera]	--	SubName: Full=Uncharacterized protein {ECO:0000313|EMBL:CAN65843.1};	--	--	Hemerythrin HHE cation binding domain
Cluster-4090.105539	13.66	8.88	6.76	13.15	6.3	9.49	7.95	9.44	10.53	13.65	10.49	10.14	8.54	7.45	9.54	20.89	19.28	14.61	--	PREDICTED: uncharacterized protein LOC100266051 [Vitis vinifera]	--	SubName: Full=Uncharacterized protein {ECO:0000313|EMBL:CCB61402.1};	--	--	Domain of unknown function (DUF4535)
Cluster-4090.105541	106.15	91.94	105.96	53.43	65.19	64.28	135.68	112.12	102.79	42.5	41.83	60.59	124.58	138.74	97.27	33.05	45.85	48.92	K13264 isoflavone 7-O-glucoside-6''-O-malonyltransferase [EC:2.3.1.115] | (RefSeq) phenolic glucoside malonyltransferase 1-like (A)	unnamed protein product, partial [Vitis vinifera]	RecName: Full=Malonyl-coenzyme A:anthocyanin 3-O-glucoside-6''-O-malonyltransferase {ECO:0000303|PubMed:12481098}; Short=Dv3MaT {ECO:0000303|PubMed:12481098}; Short=Malonyl CoA:anthocyanin 3-O-glucoside-6''-O-malonyltransferase {ECO:0000312|EMBL:AAO12206.1}; EC=2.3.1.171;	SubName: Full=Uncharacterized protein {ECO:0000313|EMBL:CBI18016.3};	--	GO:0033809,anthocyanin 6''-O-malonyltransferase activity; GO:0102588,cyanidin 3-O-glucoside 6''-O-malonyltransferase activity; GO:0009698,phenylpropanoid metabolic process	Transferase family
Cluster-4090.105555	3.16	2.53	2.63	4.13	2.97	3.73	2.14	2.58	3.3	6.25	6.21	3.87	1.27	1.59	1.6	6.26	6.49	4.98	K13418 somatic embryogenesis receptor kinase 1 [EC:2.7.10.1 2.7.11.1] | (RefSeq) somatic embryogenesis receptor kinase 2-like (A)	PREDICTED: probable receptor-like protein kinase At5g20050 [Vitis vinifera]	RecName: Full=Probable receptor-like protein kinase At5g20050; EC=2.7.11.1; Flags: Precursor;	SubName: Full=Uncharacterized protein {ECO:0000313|EMBL:CBI28158.3};	Serine/threonine protein kinase	GO:0016021,integral component of membrane; GO:0005886,plasma membrane; GO:0005524,ATP binding; GO:0004674,protein serine/threonine kinase activity; GO:0006468,protein phosphorylation	Protein kinase domain
Cluster-4090.105562	5.14	3.54	3.96	10	11.87	7.57	5.09	13.58	16.53	19.64	20.86	10.91	3.05	3.53	3.25	12.63	13.59	9.94	K13466 EIX receptor 1/2 | (RefSeq) receptor-like protein EIX2 (A)	PREDICTED: leucine-rich repeat receptor protein kinase EMS1 [Vitis vinifera]	RecName: Full=Receptor-like protein EIX2 {ECO:0000305}; AltName: Full=EIX receptor 2 {ECO:0000312|EMBL:AAR28378.1}; Flags: Precursor;	SubName: Full=Uncharacterized protein {ECO:0000313|EMBL:CAN78141.1};	FOG: Leucine rich repeat	GO:0016021,integral component of membrane; GO:0005886,plasma membrane; GO:0050832,defense response to fungus	Leucine rich repeat
Cluster-4090.105564	1.12	1.83	2.32	1.91	4.31	3.18	1.85	1.74	1.35	2.41	2.62	3.05	0.7	1.42	1.53	1.83	1.45	2.5	K10570 DNA excision repair protein ERCC-8 | (RefSeq) DNA excision repair protein ERCC-8 (A)	PREDICTED: DNA excision repair protein ERCC-8 isoform X2 [Vitis vinifera]	RecName: Full=WD-40 repeat-containing protein MSI2;	SubName: Full=Uncharacterized protein {ECO:0000313|EMBL:CBI19401.3};	Transcription-coupled repair protein CSA, contains WD40 domain	GO:0080008,Cul4-RING E3 ubiquitin ligase complex; GO:0005829,cytosol; GO:0005634,nucleus; GO:0016569,covalent chromatin modification; GO:0006355,regulation of transcription, DNA-templated; GO:0006351,transcription, DNA-templated	WD domain, G-beta repeat
Cluster-4090.10557	8.89	13.99	12.13	20.72	15.15	20.95	4.77	7.19	12.45	33.7	25.7	16.03	8.11	9.43	4.71	20.25	29.34	31.19	K13416 brassinosteroid insensitive 1-associated receptor kinase 1 [EC:2.7.10.1 2.7.11.1] | (RefSeq) somatic embryogenesis receptor kinase 4-like isoform X1 (A)	PREDICTED: G-type lectin S-receptor-like serine/threonine-protein kinase LECRK1 [Vitis vinifera]	RecName: Full=G-type lectin S-receptor-like serine/threonine-protein kinase LECRK4 {ECO:0000305}; Short=OsLecRK4 {ECO:0000303|PubMed:25485617}; EC=2.7.11.1 {ECO:0000305}; AltName: Full=OsRLCK136 {ECO:0000303|PubMed:19825577}; Flags: Precursor;	SubName: Full=Uncharacterized protein {ECO:0000313|EMBL:CCB58956.1};	--	GO:0016021,integral component of membrane; GO:0005886,plasma membrane; GO:0005524,ATP binding; GO:0030246,carbohydrate binding; GO:0004674,protein serine/threonine kinase activity; GO:0006468,protein phosphorylation	Protein kinase domain
Cluster-4090.10558	2.48	2.75	2.34	8.15	4.38	3.49	1.22	0.57	1.33	10.02	4.99	0.75	0.9	1.94	0.29	4.66	8.29	7.01	--	PREDICTED: G-type lectin S-receptor-like serine/threonine-protein kinase LECRK1 [Vitis vinifera]	--	SubName: Full=Uncharacterized protein {ECO:0000313|EMBL:CCB58956.1};	--	GO:0016021,integral component of membrane; GO:0005886,plasma membrane; GO:0005524,ATP binding; GO:0004674,protein serine/threonine kinase activity; GO:0006468,protein phosphorylation; GO:0048544,recognition of pollen	PAN-like domain
Cluster-4090.10559	0.5	1.24	1.22	6.19	3.94	4.23	1.78	1.56	1.13	6.84	6.8	7.15	1.69	1.25	1.75	1.12	1.54	1.17	K12598 ATP-dependent RNA helicase DOB1 [EC:3.6.4.13] | (RefSeq) DExH-box ATP-dependent RNA helicase DExH10-like (A)	hypothetical protein VITISV_022223 [Vitis vinifera]	--	SubName: Full=Uncharacterized protein {ECO:0000313|EMBL:CAN60637.1};	FOG: Reverse transcriptase	GO:0005622,intracellular; GO:0003677,DNA binding; GO:0004519,endonuclease activity; GO:0006281,DNA repair	--
Cluster-4090.105600	60.77	97.7	84.09	15.21	29.89	31.04	19.79	32.2	32.55	51.16	46.51	38.21	153.91	99.42	35.21	105.25	74.65	49.96	K00108 choline dehydrogenase [EC:1.1.99.1] | (Kazusa) Lj0g3v0114829.1; - (A)	PREDICTED: protein HOTHEAD-like [Ziziphus jujuba]	RecName: Full=Protein HOTHEAD; AltName: Full=Protein ADHESION OF CALYX EDGES; Flags: Precursor;	SubName: Full=Uncharacterized protein {ECO:0000313|EMBL:KJB25748.1};	Glucose dehydrogenase/choline dehydrogenase/mandelonitrile lyase (GMC oxidoreductase family)	GO:0005576,extracellular region; GO:0050660,flavin adenine dinucleotide binding; GO:0046593,mandelonitrile lyase activity; GO:0016614,oxidoreductase activity, acting on CH-OH group of donors; GO:0007267,cell-cell signaling; GO:0009553,embryo sac development; GO:0010430,fatty acid omega-oxidation	GMC oxidoreductase
Cluster-4090.105608	11.58	16.14	16.41	11.87	15.5	15.29	16.52	11.36	12.92	9.54	11.03	14.27	13.6	14.56	15.03	5.17	8.46	7.88	K20557 transcription factor VIP1 | (RefSeq) transcription factor RF2a-like (A)	unnamed protein product, partial [Vitis vinifera]	RecName: Full=Transcription factor RF2b;	SubName: Full=Uncharacterized protein {ECO:0000313|EMBL:CCB43403.1};	--	GO:0005634,nucleus; GO:0003677,DNA binding; GO:0003700,DNA-binding transcription factor activity; GO:0006351,transcription, DNA-templated	Centrosomin N-terminal motif 1
[truncated: 15,062 more rows]
